# Supplementary material for: High-Resolution Cartography of the Transcriptome and Methylome Landscapes of Diffuse Gliomas
Source: Cancers (Basel). 2021 Jun 26;13(13):3198. doi: 10.3390/cancers13133198 (PMC8268631; doi:10.3390/cancers13133198)
Supplement: Supplementary file 1 [file cancers-13-03198-s001.zip]

Archive with 3 entries (3 files):
- LGG_v7_suppl.pdf
- Methylation Spots A-F.xlsx
- Spotlist A-J Expression.xlsx
