# Supplementary material for: High-Resolution Cartography of the Transcriptome and Methylome Landscapes of Diffuse Gliomas
Source: Cancers (Basel). 2021 Jun 26;13(13):3198. doi: 10.3390/cancers13133198 (PMC8268631; doi:10.3390/cancers13133198)
Supplement: Supplementary file 1 [file cancers-13-03198-s001.zip › Methylation Spots A-F.xlsx]

## Sheet: Methylation Spot A
Ensembl ID	Gene	correlation	p-value	Chromosome	Description
ENSG00000204385	SLC44A4	0.978438	<0.0001	6 p21	solute carrier family 44 member 4 [Source:HGNC Symbol;Acc:HGNC:13941]
ENSG00000173327	MAP3K11	0.965137	<0.0001	11 q13	mitogen-activated protein kinase kinase kinase 11 [Source:HGNC Symbol;Acc:HGNC:6850]
ENSG00000204396	VWA7	0.961041	<0.0001	6 p21	von Willebrand factor A domain containing 7 [Source:HGNC Symbol;Acc:HGNC:13939]
ENSG00000106346	USP42	0.956296	<0.0001	7 p22	ubiquitin specific peptidase 42 [Source:HGNC Symbol;Acc:HGNC:20068]
ENSG00000167674	HDGFRP2	0.954559	<0.0001	19 p13	Hepatoma-derived growth factor-related protein 2 [Source:UniProtKB/Swiss-Prot;Acc:Q7Z4V5]
ENSG00000100836	PABPN1	0.952224	<0.0001	14 q11	poly(A) binding protein nuclear 1 [Source:HGNC Symbol;Acc:HGNC:8565]
ENSG00000170265	ZNF282	0.951283	<0.0001	7 q36	zinc finger protein 282 [Source:HGNC Symbol;Acc:HGNC:13076]
ENSG00000168395	ING5	0.949867	<0.0001	2 q37	inhibitor of growth family member 5 [Source:HGNC Symbol;Acc:HGNC:19421]
ENSG00000172009	THOP1	0.949274	<0.0001	19 p13	thimet oligopeptidase 1 [Source:HGNC Symbol;Acc:HGNC:11793]
ENSG00000237649	KIFC1	0.948582	<0.0001	6 p21	kinesin family member C1 [Source:HGNC Symbol;Acc:HGNC:6389]
ENSG00000113300	CNOT6	0.948578	<0.0001	5 q35	CCR4-NOT transcription complex subunit 6 [Source:HGNC Symbol;Acc:HGNC:14099]
ENSG00000087274	ADD1	0.948291	<0.0001	4 p16	adducin 1 [Source:HGNC Symbol;Acc:HGNC:243]
ENSG00000139725	RHOF	0.947918	<0.0001	12 q24	ras homolog family member F, filopodia associated [Source:HGNC Symbol;Acc:HGNC:15703]
ENSG00000183751	TBL3	0.947548	<0.0001	16 p13	transducin beta like 3 [Source:HGNC Symbol;Acc:HGNC:11587]
ENSG00000172292	CERS6	0.946139	<0.0001	2 q24	ceramide synthase 6 [Source:HGNC Symbol;Acc:HGNC:23826]
ENSG00000247077	PGAM5	0.945534	<0.0001	12 q24	PGAM family member 5, mitochondrial serine/threonine protein phosphatase [Source:HGNC Symbol;Acc:HGNC:28763]
ENSG00000130590	SAMD10	0.944432	<0.0001	20 q13	sterile alpha motif domain containing 10 [Source:HGNC Symbol;Acc:HGNC:16129]
ENSG00000127616	SMARCA4	0.944323	<0.0001	19 p13	SWI/SNF related, matrix associated, actin dependent regulator of chromatin, subfamily a, member 4 [Source:HGNC Symbol;Acc:HGNC:11100]
ENSG00000116786	PLEKHM2	0.94424	<0.0001	1 p36	pleckstrin homology and RUN domain containing M2 [Source:HGNC Symbol;Acc:HGNC:29131]
ENSG00000158545	ZC3H18	0.943761	<0.0001	16 q24	zinc finger CCCH-type containing 18 [Source:HGNC Symbol;Acc:HGNC:25091]
ENSG00000181638	ZFP41	0.942944	<0.0001	8 q24	ZFP41 zinc finger protein [Source:HGNC Symbol;Acc:HGNC:26786]
ENSG00000137343	ATAT1	0.94224	<0.0001	6 p21	alpha tubulin acetyltransferase 1 [Source:HGNC Symbol;Acc:HGNC:21186]
ENSG00000204227	RING1	0.941256	<0.0001	6 p21	ring finger protein 1 [Source:HGNC Symbol;Acc:HGNC:10018]
ENSG00000184677	ZBTB40	0.940105	<0.0001	1 p36	zinc finger and BTB domain containing 40 [Source:HGNC Symbol;Acc:HGNC:29045]
ENSG00000031081	ARHGAP31	0.939464	<0.0001	3 q13	Rho GTPase activating protein 31 [Source:HGNC Symbol;Acc:HGNC:29216]
ENSG00000109685	WHSC1	0.938929	<0.0001	4 p16	Wolf-Hirschhorn syndrome candidate 1 [Source:HGNC Symbol;Acc:HGNC:12766]
ENSG00000075399	VPS9D1	0.93826	<0.0001	16 q24	VPS9 domain containing 1 [Source:HGNC Symbol;Acc:HGNC:13526]
ENSG00000008083	JARID2	0.937792	<0.0001	6 p22	jumonji and AT-rich interaction domain containing 2 [Source:HGNC Symbol;Acc:HGNC:6196]
ENSG00000197785	ATAD3A	0.937683	<0.0001	1 p36	ATPase family, AAA domain containing 3A [Source:HGNC Symbol;Acc:HGNC:25567]
ENSG00000169169	CPT1C	0.93724	<0.0001	19 q13	carnitine palmitoyltransferase 1C [Source:HGNC Symbol;Acc:HGNC:18540]
ENSG00000175467	SART1	0.937065	<0.0001	11 q13	squamous cell carcinoma antigen recognized by T-cells 1 [Source:HGNC Symbol;Acc:HGNC:10538]
ENSG00000185684		0.936983	<0.0001	12 q24	EP400 N-terminal like [Source:HGNC Symbol;Acc:HGNC:26602]
ENSG00000146576	C7orf26	0.936748	<0.0001	7 p22	chromosome 7 open reading frame 26 [Source:HGNC Symbol;Acc:HGNC:21702]
ENSG00000204469	PRRC2A	0.936583	<0.0001	6 p21	proline rich coiled-coil 2A [Source:HGNC Symbol;Acc:HGNC:13918]
ENSG00000065000	AP3D1	0.936398	<0.0001	19 p13	adaptor related protein complex 3 delta 1 subunit [Source:HGNC Symbol;Acc:HGNC:568]
ENSG00000112877	CEP72	0.936216	<0.0001	5 p15	centrosomal protein 72 [Source:HGNC Symbol;Acc:HGNC:25547]
ENSG00000137764	MAP2K5	0.936067	<0.0001	15 q23	mitogen-activated protein kinase kinase 5 [Source:HGNC Symbol;Acc:HGNC:6845]
ENSG00000163945	UVSSA	0.935856	<0.0001	4 p16	UV stimulated scaffold protein A [Source:HGNC Symbol;Acc:HGNC:29304]
ENSG00000242802	AP5Z1	0.935666	<0.0001	7 p22	adaptor related protein complex 5 zeta 1 subunit [Source:HGNC Symbol;Acc:HGNC:22197]
ENSG00000067221	STOML1	0.935558	<0.0001	15 q24	stomatin like 1 [Source:HGNC Symbol;Acc:HGNC:14560]
ENSG00000177169	ULK1	0.935364	<0.0001	12 q24	unc-51 like autophagy activating kinase 1 [Source:HGNC Symbol;Acc:HGNC:12558]
ENSG00000137269	LRRC1	0.934079	<0.0001	6 p12	leucine rich repeat containing 1 [Source:HGNC Symbol;Acc:HGNC:14307]
ENSG00000182979	MTA1	0.933759	<0.0001	14 q32	metastasis associated 1 [Source:HGNC Symbol;Acc:HGNC:7410]
ENSG00000180011	ZADH2	0.932872	<0.0001	18 q22	zinc binding alcohol dehydrogenase domain containing 2 [Source:HGNC Symbol;Acc:HGNC:28697]
ENSG00000145996	CDKAL1	0.932113	<0.0001	6 p22	CDK5 regulatory subunit associated protein 1 like 1 [Source:HGNC Symbol;Acc:HGNC:21050]
ENSG00000156931	VPS8	0.93195	<0.0001	3 q27	VPS8, CORVET complex subunit [Source:HGNC Symbol;Acc:HGNC:29122]
ENSG00000185252	ZNF74	0.931683	<0.0001	22 q11	zinc finger protein 74 [Source:HGNC Symbol;Acc:HGNC:13144]
ENSG00000160072	ATAD3B	0.931534	<0.0001	1 p36	ATPase family, AAA domain containing 3B [Source:HGNC Symbol;Acc:HGNC:24007]
ENSG00000104880	ARHGEF18	0.930894	<0.0001	19 p13	Rho/Rac guanine nucleotide exchange factor 18 [Source:HGNC Symbol;Acc:HGNC:17090]
ENSG00000152217	SETBP1	0.930678	<0.0001	18 q12	SET binding protein 1 [Source:HGNC Symbol;Acc:HGNC:15573]
ENSG00000164061	BSN	0.929904	<0.0001	3 p21	bassoon presynaptic cytomatrix protein [Source:HGNC Symbol;Acc:HGNC:1117]
ENSG00000149782	PLCB3	0.929755	<0.0001	11 q13	phospholipase C beta 3 [Source:HGNC Symbol;Acc:HGNC:9056]
ENSG00000148824	MTG1	0.928547	<0.0001	10 q26	mitochondrial ribosome associated GTPase 1 [Source:HGNC Symbol;Acc:HGNC:32159]
ENSG00000105325	FZR1	0.928375	<0.0001	19 p13	fizzy/cell division cycle 20 related 1 [Source:HGNC Symbol;Acc:HGNC:24824]
ENSG00000183309	ZNF623	0.927865	<0.0001	8 q24	zinc finger protein 623 [Source:HGNC Symbol;Acc:HGNC:29084]
ENSG00000054611	TBC1D22A	0.927822	<0.0001	22 q13	TBC1 domain family member 22A [Source:HGNC Symbol;Acc:HGNC:1309]
ENSG00000133275	CSNK1G2	0.927812	<0.0001	19 p13	casein kinase 1 gamma 2 [Source:HGNC Symbol;Acc:HGNC:2455]
ENSG00000130758	MAP3K10	0.927781	<0.0001	19 q13	mitogen-activated protein kinase kinase kinase 10 [Source:HGNC Symbol;Acc:HGNC:6849]
ENSG00000122507	BBS9	0.927146	<0.0001	7 p14	Bardet-Biedl syndrome 9 [Source:HGNC Symbol;Acc:HGNC:30000]
ENSG00000204624	DISP3	0.927116	<0.0001	1 p36	dispatched RND transporter family member 3 [Source:HGNC Symbol;Acc:HGNC:29251]
ENSG00000167554	ZNF610	0.927055	<0.0001	19 q13	zinc finger protein 610 [Source:HGNC Symbol;Acc:HGNC:26687]
ENSG00000134030	CTIF	0.926282	<0.0001	18 q21	cap binding complex dependent translation initiation factor [Source:HGNC Symbol;Acc:HGNC:23925]
ENSG00000188986	NELFB	0.926272	<0.0001	9 q34	negative elongation factor complex member B [Source:HGNC Symbol;Acc:HGNC:24324]
ENSG00000146909	NOM1	0.926271	<0.0001	7 q36	nucleolar protein with MIF4G domain 1 [Source:HGNC Symbol;Acc:HGNC:13244]
ENSG00000162341	TPCN2	0.92622	<0.0001	11 q13	two pore segment channel 2 [Source:HGNC Symbol;Acc:HGNC:20820]
ENSG00000111412	C12orf49	0.926027	<0.0001	12 q24	chromosome 12 open reading frame 49 [Source:HGNC Symbol;Acc:HGNC:26128]
ENSG00000125912	NCLN	0.925897	<0.0001	19 p13	nicalin [Source:HGNC Symbol;Acc:HGNC:26923]
ENSG00000059122	FLYWCH1	0.925122	<0.0001	16 p13	FLYWCH-type zinc finger 1 [Source:HGNC Symbol;Acc:HGNC:25404]
ENSG00000144406	UNC80	0.924797	<0.0001	2 q34	unc-80 homolog, NALCN activator [Source:HGNC Symbol;Acc:HGNC:26582]
ENSG00000141503	MINK1	0.924213	<0.0001	17 p13	misshapen like kinase 1 [Source:HGNC Symbol;Acc:HGNC:17565]
ENSG00000139173	TMEM117	0.923958	<0.0001	12 q12	transmembrane protein 117 [Source:HGNC Symbol;Acc:HGNC:25308]
ENSG00000078687	TNRC6C	0.923923	<0.0001	17 q25	trinucleotide repeat containing 6C [Source:HGNC Symbol;Acc:HGNC:29318]
ENSG00000128298	BAIAP2L2	0.923822	<0.0001	22 q13	BAI1 associated protein 2 like 2 [Source:HGNC Symbol;Acc:HGNC:26203]
ENSG00000099381	SETD1A	0.923424	<0.0001	16 p11	SET domain containing 1A [Source:HGNC Symbol;Acc:HGNC:29010]
ENSG00000267673	FDX1L	0.923355	<0.0001	19 p13	ferredoxin 2 [Source:HGNC Symbol;Acc:HGNC:30546]
ENSG00000073910	FRY	0.921911	<0.0001	13 q13	FRY microtubule binding protein [Source:HGNC Symbol;Acc:HGNC:20367]
ENSG00000147316	MCPH1	0.921725	<0.0001	8 p23	microcephalin 1 [Source:HGNC Symbol;Acc:HGNC:6954]
ENSG00000185896	LAMP1	0.921391	<0.0001	13 q34	lysosomal associated membrane protein 1 [Source:HGNC Symbol;Acc:HGNC:6499]
ENSG00000126461	SCAF1	0.920958	<0.0001	19 q13	SR-related CTD associated factor 1 [Source:HGNC Symbol;Acc:HGNC:30403]
ENSG00000160948	VPS28	0.920706	<0.0001	8 q24	VPS28, ESCRT-I subunit [Source:HGNC Symbol;Acc:HGNC:18178]
ENSG00000169604	ANTXR1	0.920113	<0.0001	2 p13	anthrax toxin receptor 1 [Source:HGNC Symbol;Acc:HGNC:21014]
ENSG00000002016	RAD52	0.920069	<0.0001	12 p13	RAD52 homolog, DNA repair protein [Source:HGNC Symbol;Acc:HGNC:9824]
ENSG00000063169	GLTSCR1	0.91953	<0.0001	19 q13	glioma tumor suppressor candidate region gene 1 [Source:HGNC Symbol;Acc:HGNC:4332]
ENSG00000213780	GTF2H4	0.919447	<0.0001	6 p21	general transcription factor IIH subunit 4 [Source:HGNC Symbol;Acc:HGNC:4658]
ENSG00000160716	CHRNB2	0.91933	<0.0001	1 q21	cholinergic receptor nicotinic beta 2 subunit [Source:HGNC Symbol;Acc:HGNC:1962]
ENSG00000152254	G6PC2	0.919106	<0.0001	2 q31	glucose-6-phosphatase catalytic subunit 2 [Source:HGNC Symbol;Acc:HGNC:28906]
ENSG00000120742	SERP1	0.918583	<0.0001	3 q25	stress associated endoplasmic reticulum protein 1 [Source:HGNC Symbol;Acc:HGNC:10759]
ENSG00000065526	SPEN	0.918582	<0.0001	1 p36	spen family transcriptional repressor [Source:HGNC Symbol;Acc:HGNC:17575]
ENSG00000130803	ZNF317	0.918541	<0.0001	19 p13	zinc finger protein 317 [Source:HGNC Symbol;Acc:HGNC:13507]
ENSG00000062822	POLD1	0.918324	<0.0001	19 q13	DNA polymerase delta 1, catalytic subunit [Source:HGNC Symbol;Acc:HGNC:9175]
ENSG00000205090	TMEM240	0.918028	<0.0001	1 p36	transmembrane protein 240 [Source:HGNC Symbol;Acc:HGNC:25186]
ENSG00000197386	HTT	0.917799	<0.0001	4 p16	huntingtin [Source:HGNC Symbol;Acc:HGNC:4851]
ENSG00000105429	MEGF8	0.917391	<0.0001	19 q13	multiple EGF like domains 8 [Source:HGNC Symbol;Acc:HGNC:3233]
ENSG00000112379	ARFGEF3	0.917134	<0.0001	6 q23	ARFGEF family member 3 [Source:HGNC Symbol;Acc:HGNC:21213]
ENSG00000006695	COX10	0.916967	<0.0001	17 p12	COX10, heme A:farnesyltransferase cytochrome c oxidase assembly factor [Source:HGNC Symbol;Acc:HGNC:2260]
ENSG00000103512	NOMO1	0.916272	<0.0001	16 p13	NODAL modulator 1 [Source:HGNC Symbol;Acc:HGNC:30060]
ENSG00000099800	TIMM13	0.916061	<0.0001	19 p13	translocase of inner mitochondrial membrane 13 [Source:HGNC Symbol;Acc:HGNC:11816]
ENSG00000177303	CASKIN2	0.915662	<0.0001	17 q25	CASK interacting protein 2 [Source:HGNC Symbol;Acc:HGNC:18200]
ENSG00000167615	LENG8	0.915292	<0.0001	19 q13	leukocyte receptor cluster member 8 [Source:HGNC Symbol;Acc:HGNC:15500]
ENSG00000100726	TELO2	0.915219	<0.0001	16 p13	telomere maintenance 2 [Source:HGNC Symbol;Acc:HGNC:29099]
ENSG00000064547	LPAR2	0.914546	<0.0001	19 p13	lysophosphatidic acid receptor 2 [Source:HGNC Symbol;Acc:HGNC:3168]
ENSG00000182580	EPHB3	0.914321	<0.0001	3 q27	EPH receptor B3 [Source:HGNC Symbol;Acc:HGNC:3394]
ENSG00000110871	COQ5	0.914205	<0.0001	12 q24	coenzyme Q5, methyltransferase [Source:HGNC Symbol;Acc:HGNC:28722]
ENSG00000123352	SPATS2	0.914144	<0.0001	12 q13	spermatogenesis associated serine rich 2 [Source:HGNC Symbol;Acc:HGNC:18650]
ENSG00000137871	LOC145783	0.912594	<0.0001	15 q21	zinc finger protein 280D [Source:HGNC Symbol;Acc:HGNC:25953]
ENSG00000196961	AP2A1	0.912099	<0.0001	19 q13	adaptor related protein complex 2 alpha 1 subunit [Source:HGNC Symbol;Acc:HGNC:561]
ENSG00000063660	GPC1	0.91152	<0.0001	2 q37	glypican 1 [Source:HGNC Symbol;Acc:HGNC:4449]
ENSG00000151414	NEK7	0.911464	<0.0001	1 q31	NIMA related kinase 7 [Source:HGNC Symbol;Acc:HGNC:13386]
ENSG00000149930	TAOK2	0.911116	<0.0001	16 p11	TAO kinase 2 [Source:HGNC Symbol;Acc:HGNC:16835]
ENSG00000104859	CLASRP	0.910867	<0.0001	19 q13	CLK4 associating serine/arginine rich protein [Source:HGNC Symbol;Acc:HGNC:17731]
ENSG00000100239	PPP6R2	0.910732	<0.0001	22 q13	protein phosphatase 6 regulatory subunit 2 [Source:HGNC Symbol;Acc:HGNC:19253]
ENSG00000168487	BMP1	0.910213	<0.0001	8 p21	bone morphogenetic protein 1 [Source:HGNC Symbol;Acc:HGNC:1067]
ENSG00000144724	PTPRG	0.910084	<0.0001	3 p14	protein tyrosine phosphatase, receptor type G [Source:HGNC Symbol;Acc:HGNC:9671]
ENSG00000169155	ZBTB43	0.909855	<0.0001	9 q33	zinc finger and BTB domain containing 43 [Source:HGNC Symbol;Acc:HGNC:17908]
ENSG00000140992	PDPK1	0.909569	<0.0001	16 p13	3-phosphoinositide dependent protein kinase 1 [Source:HGNC Symbol;Acc:HGNC:8816]
ENSG00000099804	CDC34	0.909493	<0.0001	19 p13	cell division cycle 34 [Source:HGNC Symbol;Acc:HGNC:1734]
ENSG00000149503	INCENP	0.9093	<0.0001	11 q12	inner centromere protein [Source:HGNC Symbol;Acc:HGNC:6058]
ENSG00000107779	BMPR1A	0.908685	<0.0001	10 q23	bone morphogenetic protein receptor type 1A [Source:HGNC Symbol;Acc:HGNC:1076]
ENSG00000103194	USP10	0.908144	<0.0001	16 q24	ubiquitin specific peptidase 10 [Source:HGNC Symbol;Acc:HGNC:12608]
ENSG00000106266	MIR6836	0.907202	<0.0001	7 p22	sorting nexin 8 [Source:HGNC Symbol;Acc:HGNC:14972]
ENSG00000212123	PRR22	0.906997	<0.0001	19 p13	proline rich 22 [Source:HGNC Symbol;Acc:HGNC:28354]
ENSG00000100426	ZBED4	0.906963	<0.0001	22 q13	zinc finger BED-type containing 4 [Source:HGNC Symbol;Acc:HGNC:20721]
ENSG00000171634	BPTF	0.906391	<0.0001	17 q24	bromodomain PHD finger transcription factor [Source:HGNC Symbol;Acc:HGNC:3581]
ENSG00000172687		0.905861	<0.0001	19 p12	zinc finger protein 738 [Source:HGNC Symbol;Acc:HGNC:32469]
ENSG00000063761	ADCK1	0.905859	<0.0001	14 q24	aarF domain containing kinase 1 [Source:HGNC Symbol;Acc:HGNC:19038]
ENSG00000054523	KIF1B	0.905775	<0.0001	1 p36	kinesin family member 1B [Source:HGNC Symbol;Acc:HGNC:16636]
ENSG00000132549	VPS13B	0.905135	<0.0001	8 q22	vacuolar protein sorting 13 homolog B [Source:HGNC Symbol;Acc:HGNC:2183]
ENSG00000148737	TCF7L2	0.905033	<0.0001	10 q25	transcription factor 7 like 2 [Source:HGNC Symbol;Acc:HGNC:11641]
ENSG00000164619	BMPER	0.904859	<0.0001	7 p14	BMP binding endothelial regulator [Source:HGNC Symbol;Acc:HGNC:24154]
ENSG00000103150	MLYCD	0.90482	<0.0001	16 q23	malonyl-CoA decarboxylase [Source:HGNC Symbol;Acc:HGNC:7150]
ENSG00000127663	KDM4B	0.904482	<0.0001	19 p13	lysine demethylase 4B [Source:HGNC Symbol;Acc:HGNC:29136]
ENSG00000126524	SBDS	0.902978	<0.0001	7 q11	SBDS ribosome assembly guanine nucleotide exchange factor [Source:HGNC Symbol;Acc:HGNC:19440]
ENSG00000162063	CCNF	0.902434	<0.0001	16 p13	cyclin F [Source:HGNC Symbol;Acc:HGNC:1591]
ENSG00000258818	RNASE4	0.902361	<0.0001	14 q11	ribonuclease A family member 4 [Source:HGNC Symbol;Acc:HGNC:10047]
ENSG00000049618	ARID1B	0.902182	<0.0001	6 q25	AT-rich interaction domain 1B [Source:HGNC Symbol;Acc:HGNC:18040]
ENSG00000260259		0.902092	<0.0001	16 q24
ENSG00000141002	TCF25	0.901854	<0.0001	16 q24	transcription factor 25 [Source:HGNC Symbol;Acc:HGNC:29181]
ENSG00000104219	ZDHHC2	0.901369	<0.0001	8 p22	zinc finger DHHC-type containing 2 [Source:HGNC Symbol;Acc:HGNC:18469]
ENSG00000141560	FN3KRP	0.900282	<0.0001	17 q25	fructosamine 3 kinase related protein [Source:HGNC Symbol;Acc:HGNC:25700]
ENSG00000236609	ZNF853	0.90027	<0.0001	7 p22	zinc finger protein 853 [Source:HGNC Symbol;Acc:HGNC:21767]
ENSG00000175161	CADM2	0.899286	<0.0001	3 p12	cell adhesion molecule 2 [Source:HGNC Symbol;Acc:HGNC:29849]
ENSG00000013288	MAN2B2	0.898998	<0.0001	4 p16	mannosidase alpha class 2B member 2 [Source:HGNC Symbol;Acc:HGNC:29623]
ENSG00000121621	KIF18A	0.898609	<0.0001	11 p14	kinesin family member 18A [Source:HGNC Symbol;Acc:HGNC:29441]
ENSG00000108771	DHX58	0.898523	<0.0001	17 q21	DExH-box helicase 58 [Source:HGNC Symbol;Acc:HGNC:29517]
ENSG00000178105	DDX10	0.897949	<0.0001	11 q22	DEAD-box helicase 10 [Source:HGNC Symbol;Acc:HGNC:2735]
ENSG00000133069	TMCC2	0.897749	<0.0001	1 q32	transmembrane and coiled-coil domain family 2 [Source:HGNC Symbol;Acc:HGNC:24239]
ENSG00000063245	EPN1	0.897682	<0.0001	19 q13	epsin 1 [Source:HGNC Symbol;Acc:HGNC:21604]
ENSG00000107187	LHX3	0.895974	<0.0001	9 q34	LIM homeobox 3 [Source:HGNC Symbol;Acc:HGNC:6595]
ENSG00000106665	CLIP2	0.895234	<0.0001	7 q11	CAP-Gly domain containing linker protein 2 [Source:HGNC Symbol;Acc:HGNC:2586]
ENSG00000103264	FBXO31	0.895187	<0.0001	16 q24	F-box protein 31 [Source:HGNC Symbol;Acc:HGNC:16510]
ENSG00000096968	JAK2	0.894539	<0.0001	9 p24	Janus kinase 2 [Source:HGNC Symbol;Acc:HGNC:6192]
ENSG00000272333	KMT2B	0.894303	<0.0001	19 q13	lysine methyltransferase 2B [Source:HGNC Symbol;Acc:HGNC:15840]
ENSG00000112851	ERBIN	0.894297	<0.0001	5 q12	erbb2 interacting protein [Source:HGNC Symbol;Acc:HGNC:15842]
ENSG00000060069	CTDP1	0.894203	<0.0001	18 q23	CTD phosphatase subunit 1 [Source:HGNC Symbol;Acc:HGNC:2498]
ENSG00000150672	DLG2	0.894073	<0.0001	11 q14	discs large MAGUK scaffold protein 2 [Source:HGNC Symbol;Acc:HGNC:2901]
ENSG00000073169	SELENOO	0.893917	<0.0001	22 q13	selenoprotein O [Source:HGNC Symbol;Acc:HGNC:30395]
ENSG00000136807	MIR3960	0.892125	<0.0001	9 q34	cyclin dependent kinase 9 [Source:HGNC Symbol;Acc:HGNC:1780]
ENSG00000184863	RBM33	0.891866	<0.0001	7 q36	RNA binding motif protein 33 [Source:HGNC Symbol;Acc:HGNC:27223]
ENSG00000130227	XPO7	0.891575	<0.0001	8 p21	exportin 7 [Source:HGNC Symbol;Acc:HGNC:14108]
ENSG00000162302	RPS6KA4	0.891233	<0.0001	11 q13	ribosomal protein S6 kinase A4 [Source:HGNC Symbol;Acc:HGNC:10433]
ENSG00000112941	PAPD7	0.891095	<0.0001	5 p15	poly(A) RNA polymerase D7, non-canonical [Source:HGNC Symbol;Acc:HGNC:16705]
ENSG00000165275	TRMT10B	0.890428	<0.0001	9 p13	tRNA methyltransferase 10B [Source:HGNC Symbol;Acc:HGNC:26454]
ENSG00000127022	CANX	0.89006	<0.0001	5 q35	calnexin [Source:HGNC Symbol;Acc:HGNC:1473]
ENSG00000128482	RNF112	0.889938	<0.0001	17 p11	ring finger protein 112 [Source:HGNC Symbol;Acc:HGNC:12968]
ENSG00000185236	RAB11B	0.889672	<0.0001	19 p13	RAB11B, member RAS oncogene family [Source:HGNC Symbol;Acc:HGNC:9761]
ENSG00000174437	ATP2A2	0.889661	<0.0001	12 q24	ATPase sarcoplasmic/endoplasmic reticulum Ca2+ transporting 2 [Source:HGNC Symbol;Acc:HGNC:812]
ENSG00000144357	UBR3	0.889587	<0.0001	2 q31	ubiquitin protein ligase E3 component n-recognin 3 (putative) [Source:HGNC Symbol;Acc:HGNC:30467]
ENSG00000013374	NUB1	0.88907	<0.0001	7 q36	negative regulator of ubiquitin like proteins 1 [Source:HGNC Symbol;Acc:HGNC:17623]
ENSG00000009335	UBE3C	0.889065	<0.0001	7 q36	ubiquitin protein ligase E3C [Source:HGNC Symbol;Acc:HGNC:16803]
ENSG00000157954	WIPI2	0.88843	<0.0001	7 p22	WD repeat domain, phosphoinositide interacting 2 [Source:HGNC Symbol;Acc:HGNC:32225]
ENSG00000160191	PDE9A	0.888047	<0.0001	21 q22	phosphodiesterase 9A [Source:HGNC Symbol;Acc:HGNC:8795]
ENSG00000135932	CAB39	0.887433	<0.0001	2 q37	calcium binding protein 39 [Source:HGNC Symbol;Acc:HGNC:20292]
ENSG00000167930	FAM234A	0.8874	<0.0001	16 p13	family with sequence similarity 234 member A [Source:HGNC Symbol;Acc:HGNC:14163]
ENSG00000004866	MIR6132	0.88625	<0.0001	7 q31	suppression of tumorigenicity 7 [Source:HGNC Symbol;Acc:HGNC:11351]
ENSG00000139926	FRMD6	0.885869	<0.0001	14 q22	FERM domain containing 6 [Source:HGNC Symbol;Acc:HGNC:19839]
ENSG00000204316	MRPL38	0.885566	<0.0001	17 q25	mitochondrial ribosomal protein L38 [Source:HGNC Symbol;Acc:HGNC:14033]
ENSG00000162065	TBC1D24	0.885259	<0.0001	16 p13	TBC1 domain family member 24 [Source:HGNC Symbol;Acc:HGNC:29203]
ENSG00000061936	SFSWAP	0.88509	<0.0001	12 q24	splicing factor SWAP homolog [Source:HGNC Symbol;Acc:HGNC:10790]
ENSG00000129292	PHF20L1	0.884653	<0.0001	8 q24	PHD finger protein 20-like 1 [Source:HGNC Symbol;Acc:HGNC:24280]
ENSG00000132613	MTSS1L	0.883805	<0.0001	16 q22	MTSS1L, I-BAR domain containing [Source:HGNC Symbol;Acc:HGNC:25094]
ENSG00000092850	TEKT2	0.883315	<0.0001	1 p34	tektin 2 [Source:HGNC Symbol;Acc:HGNC:11725]
ENSG00000240344	PPIL3	0.883083	<0.0001	2 q33	peptidylprolyl isomerase like 3 [Source:HGNC Symbol;Acc:HGNC:9262]
ENSG00000161202	DVL3	0.882769	<0.0001	3 q27	dishevelled segment polarity protein 3 [Source:HGNC Symbol;Acc:HGNC:3087]
ENSG00000214026	LOC107987373	0.881598	<0.0001	11 p15	mitochondrial ribosomal protein L23 [Source:HGNC Symbol;Acc:HGNC:10322]
ENSG00000173744	AGFG1	0.881462	<0.0001	2 q36	ArfGAP with FG repeats 1 [Source:HGNC Symbol;Acc:HGNC:5175]
ENSG00000164715	LMTK2	0.881428	<0.0001	7 q21	lemur tyrosine kinase 2 [Source:HGNC Symbol;Acc:HGNC:17880]
ENSG00000133030	MPRIP	0.881377	<0.0001	17 p11	myosin phosphatase Rho interacting protein [Source:HGNC Symbol;Acc:HGNC:30321]
ENSG00000145642	FAM159B	0.879497	<0.0001	5 q12	family with sequence similarity 159 member B [Source:HGNC Symbol;Acc:HGNC:34236]
ENSG00000197102	DYNC1H1	0.879496	<0.0001	14 q32	dynein cytoplasmic 1 heavy chain 1 [Source:HGNC Symbol;Acc:HGNC:2961]
ENSG00000198373	WWP2	0.879439	<0.0001	16 q22	WW domain containing E3 ubiquitin protein ligase 2 [Source:HGNC Symbol;Acc:HGNC:16804]
ENSG00000204439	C6orf47	0.8794	<0.0001	6 p21	chromosome 6 open reading frame 47 [Source:HGNC Symbol;Acc:HGNC:19076]
ENSG00000139737	SLAIN1	0.87878	<0.0001	13 q22	SLAIN motif family member 1 [Source:HGNC Symbol;Acc:HGNC:26387]
ENSG00000166166	TRMT61A	0.877872	<0.0001	14 q32	tRNA methyltransferase 61A [Source:HGNC Symbol;Acc:HGNC:23790]
ENSG00000162337	LRP5	0.877843	<0.0001	11 q13	LDL receptor related protein 5 [Source:HGNC Symbol;Acc:HGNC:6697]
ENSG00000142546	NOSIP	0.877194	<0.0001	19 q13	nitric oxide synthase interacting protein [Source:HGNC Symbol;Acc:HGNC:17946]
ENSG00000168137	SETD5	0.876954	<0.0001	3 p25	SET domain containing 5 [Source:HGNC Symbol;Acc:HGNC:25566]
ENSG00000107771	CCSER2	0.876216	<0.0001	10 q23	coiled-coil serine rich protein 2 [Source:HGNC Symbol;Acc:HGNC:29197]
ENSG00000112701	SENP6	0.874855	<0.0001	6 q14	SUMO1/sentrin specific peptidase 6 [Source:HGNC Symbol;Acc:HGNC:20944]
ENSG00000166169	POLL	0.873427	<0.0001	10 q24	DNA polymerase lambda [Source:HGNC Symbol;Acc:HGNC:9184]
ENSG00000141298	SSH2	0.873309	<0.0001	17 q11	slingshot protein phosphatase 2 [Source:HGNC Symbol;Acc:HGNC:30580]
ENSG00000077044	DGKD	0.873237	<0.0001	2 q37	diacylglycerol kinase delta [Source:HGNC Symbol;Acc:HGNC:2851]
ENSG00000039650	PNKP	0.871306	<0.0001	19 q13	polynucleotide kinase 3'-phosphatase [Source:HGNC Symbol;Acc:HGNC:9154]
ENSG00000118217	ATF6	0.871018	<0.0001	1 q23	activating transcription factor 6 [Source:HGNC Symbol;Acc:HGNC:791]
ENSG00000106261	ZKSCAN1	0.869517	<0.0001	7 q22	zinc finger with KRAB and SCAN domains 1 [Source:HGNC Symbol;Acc:HGNC:13101]
ENSG00000006210	CX3CL1	0.86946	<0.0001	16 q21	C-X3-C motif chemokine ligand 1 [Source:HGNC Symbol;Acc:HGNC:10647]
ENSG00000087087	SRRT	0.869113	<0.0001	7 q22	serrate, RNA effector molecule [Source:HGNC Symbol;Acc:HGNC:24101]
ENSG00000174695	TMEM167A	0.868948	<0.0001	5 q14	transmembrane protein 167A [Source:HGNC Symbol;Acc:HGNC:28330]
ENSG00000179837		0.868808	<0.0001
ENSG00000132522	GPS2	0.868566	<0.0001	17 p13	G protein pathway suppressor 2 [Source:HGNC Symbol;Acc:HGNC:4550]
ENSG00000008838	MIR6884	0.867626	<0.0001	17 q21	mediator complex subunit 24 [Source:HGNC Symbol;Acc:HGNC:22963]
ENSG00000103227	LMF1	0.865823	<0.0001	16 p13	lipase maturation factor 1 [Source:HGNC Symbol;Acc:HGNC:14154]
ENSG00000198466	ZNF587	0.865336	<0.0001	19 q13	zinc finger protein 587 [Source:HGNC Symbol;Acc:HGNC:30955]
ENSG00000174989	FBXW8	0.865047	<0.0001	12 q24	F-box and WD repeat domain containing 8 [Source:HGNC Symbol;Acc:HGNC:13597]
ENSG00000131373	HACL1	0.864615	<0.0001	3 p25	2-hydroxyacyl-CoA lyase 1 [Source:HGNC Symbol;Acc:HGNC:17856]
ENSG00000197363	ZNF517	0.86377	<0.0001	8 q24	zinc finger protein 517 [Source:HGNC Symbol;Acc:HGNC:27984]
ENSG00000197599	CCDC154	0.863681	<0.0001	16 p13	coiled-coil domain containing 154 [Source:HGNC Symbol;Acc:HGNC:34454]
ENSG00000100095	SEZ6L	0.863551	<0.0001	22 q12	seizure related 6 homolog like [Source:HGNC Symbol;Acc:HGNC:10763]
ENSG00000084092	NOA1	0.863287	<0.0001	4 q12	nitric oxide associated 1 [Source:HGNC Symbol;Acc:HGNC:28473]
ENSG00000186951	PPARA	0.863163	<0.0001	22 q13	peroxisome proliferator activated receptor alpha [Source:HGNC Symbol;Acc:HGNC:9232]
ENSG00000268809		0.862976	<0.0001
ENSG00000085733	CTTN	0.862864	<0.0001	11 q13	cortactin [Source:HGNC Symbol;Acc:HGNC:3338]
ENSG00000142156	COL6A1	0.86271	<0.0001	21 q22	collagen type VI alpha 1 chain [Source:HGNC Symbol;Acc:HGNC:2211]
ENSG00000145362	ANK2	0.862121	<0.0001	4 q25	ankyrin 2 [Source:HGNC Symbol;Acc:HGNC:493]
ENSG00000103888	CEMIP	0.860694	<0.0001	15 q25	cell migration inducing hyaluronan binding protein [Source:HGNC Symbol;Acc:HGNC:29213]
ENSG00000134262	AP4B1	0.860124	<0.0001	1 p13	adaptor related protein complex 4 beta 1 subunit [Source:HGNC Symbol;Acc:HGNC:572]
ENSG00000058673	ZC3H11A	0.85999	<0.0001	1 q32	zinc finger CCCH-type containing 11A [Source:HGNC Symbol;Acc:HGNC:29093]
ENSG00000141959	PFKL	0.859167	<0.0001	21 q22	phosphofructokinase, liver type [Source:HGNC Symbol;Acc:HGNC:8876]
ENSG00000078018	MAP2	0.858411	<0.0001	2 q34	microtubule associated protein 2 [Source:HGNC Symbol;Acc:HGNC:6839]
ENSG00000171316	CHD7	0.858196	<0.0001	8 q12	chromodomain helicase DNA binding protein 7 [Source:HGNC Symbol;Acc:HGNC:20626]
ENSG00000197951	ZNF71	0.858092	<0.0001	19 q13	zinc finger protein 71 [Source:HGNC Symbol;Acc:HGNC:13141]
ENSG00000140025	EFCAB11	0.85754	<0.0001	14 q32	EF-hand calcium binding domain 11 [Source:HGNC Symbol;Acc:HGNC:20357]
ENSG00000139880	CDH24	0.856998	<0.0001	14 q11	cadherin 24 [Source:HGNC Symbol;Acc:HGNC:14265]
ENSG00000066136	NFYC	0.856895	<0.0001	1 p34	nuclear transcription factor Y subunit gamma [Source:HGNC Symbol;Acc:HGNC:7806]
ENSG00000178971	CTC1	0.856535	<0.0001	17 p13	CST telomere replication complex component 1 [Source:HGNC Symbol;Acc:HGNC:26169]
ENSG00000170091	HMP19	0.855666	<0.0001	5 q35	HMP19 protein [Source:EntrezGene;Acc:51617]
ENSG00000204104	TRAF3IP1	0.854907	<0.0001	2 q37	TRAF3 interacting protein 1 [Source:HGNC Symbol;Acc:HGNC:17861]
ENSG00000187416	LHFPL3	0.853615	<0.0001	7 q22	lipoma HMGIC fusion partner-like 3 [Source:HGNC Symbol;Acc:HGNC:6589]
ENSG00000124571	XPO5	0.853609	<0.0001	6 p21	exportin 5 [Source:HGNC Symbol;Acc:HGNC:17675]
ENSG00000174607	UGT8	0.85331	<0.0001	4 q26	UDP glycosyltransferase 8 [Source:HGNC Symbol;Acc:HGNC:12555]
ENSG00000002330	BAD	0.852875	<0.0001	11 q13	BCL2 associated agonist of cell death [Source:HGNC Symbol;Acc:HGNC:936]
ENSG00000101255	TRIB3	0.852787	<0.0001	20 p13	tribbles pseudokinase 3 [Source:HGNC Symbol;Acc:HGNC:16228]
ENSG00000177888	ZBTB41	0.85265	<0.0001	1 q31	zinc finger and BTB domain containing 41 [Source:HGNC Symbol;Acc:HGNC:24819]
ENSG00000084234	APLP2	0.851569	<0.0001	11 q24	amyloid beta precursor like protein 2 [Source:HGNC Symbol;Acc:HGNC:598]
ENSG00000080546	SESN1	0.849933	<0.0001	6 q21	sestrin 1 [Source:HGNC Symbol;Acc:HGNC:21595]
ENSG00000090857	PDPR	0.849054	<0.0001	16 q22	pyruvate dehydrogenase phosphatase regulatory subunit [Source:HGNC Symbol;Acc:HGNC:30264]
ENSG00000152954	NRSN1	0.847949	<0.0001	6 p22	neurensin 1 [Source:HGNC Symbol;Acc:HGNC:17881]
ENSG00000138604	GLCE	0.847073	<0.0001	15 q23	glucuronic acid epimerase [Source:HGNC Symbol;Acc:HGNC:17855]
ENSG00000112033	PPARD	0.846229	<0.0001	6 p21	peroxisome proliferator activated receptor delta [Source:HGNC Symbol;Acc:HGNC:9235]
ENSG00000126870	WDR60	0.846177	<0.0001	7 q36	WD repeat domain 60 [Source:HGNC Symbol;Acc:HGNC:21862]
ENSG00000104941	RSPH6A	0.845849	<0.0001	19 q13	radial spoke head 6 homolog A [Source:HGNC Symbol;Acc:HGNC:14241]
ENSG00000089876	DHX32	0.845612	<0.0001	10 q26	DEAH-box helicase 32 (putative) [Source:HGNC Symbol;Acc:HGNC:16717]
ENSG00000126107	HECTD3	0.845512	<0.0001	1 p34	HECT domain E3 ubiquitin protein ligase 3 [Source:HGNC Symbol;Acc:HGNC:26117]
ENSG00000133627	ACTR3B	0.845024	<0.0001	7 q36	ARP3 actin related protein 3 homolog B [Source:HGNC Symbol;Acc:HGNC:17256]
ENSG00000130226	DPP6	0.844488	<0.0001	7 q36	dipeptidyl peptidase like 6 [Source:HGNC Symbol;Acc:HGNC:3010]
ENSG00000259494	MRPL46	0.844158	<0.0001	15 q25	mitochondrial ribosomal protein L46 [Source:HGNC Symbol;Acc:HGNC:1192]
ENSG00000179832	MROH1	0.843977	<0.0001	8 q24	maestro heat like repeat family member 1 [Source:HGNC Symbol;Acc:HGNC:26958]
ENSG00000167380	ZNF226	0.843773	<0.0001	19 q13	zinc finger protein 226 [Source:HGNC Symbol;Acc:HGNC:13019]
ENSG00000166091	CMTM5	0.842423	<0.0001	14 q11	CKLF like MARVEL transmembrane domain containing 5 [Source:HGNC Symbol;Acc:HGNC:19176]
ENSG00000255038		0.841925	<0.0001	11 q13
ENSG00000177542	SLC25A22	0.841836	<0.0001	11 p15	solute carrier family 25 member 22 [Source:HGNC Symbol;Acc:HGNC:19954]
ENSG00000126814	TRMT5	0.841581	<0.0001	14 q23	tRNA methyltransferase 5 [Source:HGNC Symbol;Acc:HGNC:23141]
ENSG00000110881	ASIC1	0.841427	<0.0001	12 q13	acid sensing ion channel subunit 1 [Source:HGNC Symbol;Acc:HGNC:100]
ENSG00000162738	VANGL2	0.840449	<0.0001	1 q23	VANGL planar cell polarity protein 2 [Source:HGNC Symbol;Acc:HGNC:15511]
ENSG00000011021	CLCN6	0.840436	<0.0001	1 p36	chloride voltage-gated channel 6 [Source:HGNC Symbol;Acc:HGNC:2024]
ENSG00000090316	MAEA	0.839969	<0.0001	4 p16	macrophage erythroblast attacher [Source:HGNC Symbol;Acc:HGNC:13731]
ENSG00000073614	KDM5A	0.839436	<0.0001	12 p13	lysine demethylase 5A [Source:HGNC Symbol;Acc:HGNC:9886]
ENSG00000231738	TSPAN19	0.838989	<0.0001	12 q21	tetraspanin 19 [Source:HGNC Symbol;Acc:HGNC:31886]
ENSG00000175928	LRRN1	0.838789	<0.0001	3 p26	leucine rich repeat neuronal 1 [Source:HGNC Symbol;Acc:HGNC:20980]
ENSG00000181135	LOC101928160	0.838606	<0.0001	8 q24	zinc finger protein 707 [Source:HGNC Symbol;Acc:HGNC:27815]
ENSG00000136371	MTHFS	0.838159	<0.0001	15 q25	5,10-methenyltetrahydrofolate synthetase (5-formyltetrahydrofolate cyclo-ligase) [Source:HGNC Symbol;Acc:HGNC:7437]
ENSG00000163600	ICOS	0.837813	<0.0001	2 q33	inducible T-cell costimulator [Source:HGNC Symbol;Acc:HGNC:5351]
ENSG00000116711	PLA2G4A	0.837263	<0.0001	1 q31	phospholipase A2 group IVA [Source:HGNC Symbol;Acc:HGNC:9035]
ENSG00000120925	MIR4469	0.836966	<0.0001	8 p11	ring finger protein 170 [Source:HGNC Symbol;Acc:HGNC:25358]
ENSG00000077458	FAM76B	0.836364	<0.0001	11 q21	family with sequence similarity 76 member B [Source:HGNC Symbol;Acc:HGNC:28492]
ENSG00000064687	ABCA7	0.836356	<0.0001	19 p13	ATP binding cassette subfamily A member 7 [Source:HGNC Symbol;Acc:HGNC:37]
ENSG00000188976	NOC2L	0.836243	<0.0001	1 p36	NOC2 like nucleolar associated transcriptional repressor [Source:HGNC Symbol;Acc:HGNC:24517]
ENSG00000122779	TRIM24	0.836148	<0.0001	7 q33	tripartite motif containing 24 [Source:HGNC Symbol;Acc:HGNC:11812]
ENSG00000131149	GSE1	0.835785	<0.0001	16 q24	Gse1 coiled-coil protein [Source:HGNC Symbol;Acc:HGNC:28979]
ENSG00000162236	STX5	0.833842	<0.0001	11 q12	syntaxin 5 [Source:HGNC Symbol;Acc:HGNC:11440]
ENSG00000025434	NR1H3	0.833254	<0.0001	11 p11	nuclear receptor subfamily 1 group H member 3 [Source:HGNC Symbol;Acc:HGNC:7966]
ENSG00000134775	FHOD3	0.833151	<0.0001	18 q12	formin homology 2 domain containing 3 [Source:HGNC Symbol;Acc:HGNC:26178]
ENSG00000104872	PIH1D1	0.832131	<0.0001	19 q13	PIH1 domain containing 1 [Source:HGNC Symbol;Acc:HGNC:26075]
ENSG00000161999	JMJD8	0.830305	<0.0001	16 p13	jumonji domain containing 8 [Source:HGNC Symbol;Acc:HGNC:14148]
ENSG00000205927	OLIG2	0.828674	<0.0001	21 q22	oligodendrocyte lineage transcription factor 2 [Source:HGNC Symbol;Acc:HGNC:9398]
ENSG00000161203	AP2M1	0.828082	<0.0001	3 q27	adaptor related protein complex 2 mu 1 subunit [Source:HGNC Symbol;Acc:HGNC:564]
ENSG00000170921	TANC2	0.827512	<0.0001	17 q23	tetratricopeptide repeat, ankyrin repeat and coiled-coil containing 2 [Source:HGNC Symbol;Acc:HGNC:30212]
ENSG00000090565	RAB11FIP3	0.826483	<0.0001	16 p13	RAB11 family interacting protein 3 [Source:HGNC Symbol;Acc:HGNC:17224]
ENSG00000181450	ZNF678	0.826299	<0.0001	1 q42	zinc finger protein 678 [Source:HGNC Symbol;Acc:HGNC:28652]
ENSG00000140807	NKD1	0.826217	<0.0001	16 q12	naked cuticle homolog 1 [Source:HGNC Symbol;Acc:HGNC:17045]
ENSG00000138079	SLC3A1	0.82584	<0.0001	2 p21	solute carrier family 3 member 1 [Source:HGNC Symbol;Acc:HGNC:11025]
ENSG00000136155	SCEL	0.825383	<0.0001	13 q22	sciellin [Source:HGNC Symbol;Acc:HGNC:10573]
ENSG00000122863	CHST3	0.82482	<0.0001	10 q22	carbohydrate sulfotransferase 3 [Source:HGNC Symbol;Acc:HGNC:1971]
ENSG00000160633	SAFB	0.824455	<0.0001	19 p13	scaffold attachment factor B [Source:HGNC Symbol;Acc:HGNC:10520]
ENSG00000177706	FAM20C	0.824371	<0.0001	7 p22	FAM20C, golgi associated secretory pathway kinase [Source:HGNC Symbol;Acc:HGNC:22140]
ENSG00000152061	RABGAP1L	0.823685	<0.0001	1 q25	RAB GTPase activating protein 1 like [Source:HGNC Symbol;Acc:HGNC:24663]
ENSG00000125966	MMP24	0.822577	<0.0001	20 q11	matrix metallopeptidase 24 [Source:HGNC Symbol;Acc:HGNC:7172]
ENSG00000151320	AKAP6	0.822309	<0.0001	14 q12	A-kinase anchoring protein 6 [Source:HGNC Symbol;Acc:HGNC:376]
ENSG00000180902	D2HGDH	0.821931	<0.0001	2 q37	D-2-hydroxyglutarate dehydrogenase [Source:HGNC Symbol;Acc:HGNC:28358]
ENSG00000171421	MRPL36	0.821587	<0.0001	5 p15	mitochondrial ribosomal protein L36 [Source:HGNC Symbol;Acc:HGNC:14490]
ENSG00000166398	KIAA0355	0.821156	<0.0001	19 q13	KIAA0355 [Source:HGNC Symbol;Acc:HGNC:29016]
ENSG00000104112	SCG3	0.82094	<0.0001	15 q21	secretogranin III [Source:HGNC Symbol;Acc:HGNC:13707]
ENSG00000187607	ZNF286A	0.82069	<0.0001	17 p12	zinc finger protein 286A [Source:HGNC Symbol;Acc:HGNC:13501]
ENSG00000161956	SENP3	0.820368	<0.0001	17 p13	SUMO1/sentrin/SMT3 specific peptidase 3 [Source:HGNC Symbol;Acc:HGNC:17862]
ENSG00000171282		0.819251	<0.0001
ENSG00000129351	ILF3	0.818564	<0.0001	19 p13	interleukin enhancer binding factor 3 [Source:HGNC Symbol;Acc:HGNC:6038]
ENSG00000183011	NAA38	0.818053	<0.0001	17 p13	N(alpha)-acetyltransferase 38, NatC auxiliary subunit [Source:HGNC Symbol;Acc:HGNC:28212]
ENSG00000125845	BMP2	0.817848	<0.0001	20 p12	bone morphogenetic protein 2 [Source:HGNC Symbol;Acc:HGNC:1069]
ENSG00000164366	CCDC127	0.817441	<0.0001	5 p15	coiled-coil domain containing 127 [Source:HGNC Symbol;Acc:HGNC:30520]
ENSG00000148384	INPP5E	0.81732	<0.0001	9 q34	inositol polyphosphate-5-phosphatase E [Source:HGNC Symbol;Acc:HGNC:21474]
ENSG00000175077	RTP1	0.816737	<0.0001	3 q27	receptor transporter protein 1 [Source:HGNC Symbol;Acc:HGNC:28580]
ENSG00000135541	AHI1	0.816692	<0.0001	6 q23	Abelson helper integration site 1 [Source:HGNC Symbol;Acc:HGNC:21575]
ENSG00000140280	LYSMD2	0.816271	<0.0001	15 q21	LysM domain containing 2 [Source:HGNC Symbol;Acc:HGNC:28571]
ENSG00000088256	GNA11	0.814635	<0.0001	19 p13	G protein subunit alpha 11 [Source:HGNC Symbol;Acc:HGNC:4379]
ENSG00000141568	FOXK2	0.813796	<0.0001	17 q25	forkhead box K2 [Source:HGNC Symbol;Acc:HGNC:6036]
ENSG00000155640		0.812422	<0.0001
ENSG00000197562	RAB40C	0.811539	<0.0001	16 p13	RAB40C, member RAS oncogene family [Source:HGNC Symbol;Acc:HGNC:18285]
ENSG00000213588	ZBTB9	0.811321	<0.0001	6 p21	zinc finger and BTB domain containing 9 [Source:HGNC Symbol;Acc:HGNC:28323]
ENSG00000196843	ARID5A	0.80996	<0.0001	2 q11	AT-rich interaction domain 5A [Source:HGNC Symbol;Acc:HGNC:17361]
ENSG00000168209	DDIT4	0.809025	<0.0001	10 q22	DNA damage inducible transcript 4 [Source:HGNC Symbol;Acc:HGNC:24944]
ENSG00000176406	RIMS2	0.808688	<0.0001	8 q22	regulating synaptic membrane exocytosis 2 [Source:HGNC Symbol;Acc:HGNC:17283]
ENSG00000163449	TMEM169	0.807636	<0.0001	2 q35	transmembrane protein 169 [Source:HGNC Symbol;Acc:HGNC:25130]
ENSG00000198162	MAN1A2	0.805974	<0.0001	1 p12	mannosidase alpha class 1A member 2 [Source:HGNC Symbol;Acc:HGNC:6822]
ENSG00000116329	OPRD1	0.805158	<0.0001	1 p35	opioid receptor delta 1 [Source:HGNC Symbol;Acc:HGNC:8153]
ENSG00000079387	SENP1	0.804823	<0.0001	12 q13	SUMO1/sentrin specific peptidase 1 [Source:HGNC Symbol;Acc:HGNC:17927]
ENSG00000213995	NAXD	0.804429	<0.0001	13 q34	NAD(P)HX dehydratase [Source:HGNC Symbol;Acc:HGNC:25576]
ENSG00000171681	ATF7IP	0.80236	<0.0001	12 p13	activating transcription factor 7 interacting protein [Source:HGNC Symbol;Acc:HGNC:20092]
ENSG00000229676	ZNF492	0.801644	<0.0001	19 p12	zinc finger protein 492 [Source:HGNC Symbol;Acc:HGNC:23707]
ENSG00000131386	GALNT15	0.801276	<0.0001	3 p25	polypeptide N-acetylgalactosaminyltransferase 15 [Source:HGNC Symbol;Acc:HGNC:21531]
ENSG00000100722	ZC3H14	0.80103	<0.0001	14 q31	zinc finger CCCH-type containing 14 [Source:HGNC Symbol;Acc:HGNC:20509]
ENSG00000138834	MAPK8IP3	0.800995	<0.0001	16 p13	mitogen-activated protein kinase 8 interacting protein 3 [Source:HGNC Symbol;Acc:HGNC:6884]
ENSG00000001167	NFYA	0.800522	<0.0001	6 p21	nuclear transcription factor Y subunit alpha [Source:HGNC Symbol;Acc:HGNC:7804]
ENSG00000166377	ATP9B	0.800267	<0.0001	18 q23	ATPase phospholipid transporting 9B (putative) [Source:HGNC Symbol;Acc:HGNC:13541]
ENSG00000197579	TOPORS	0.800258	<0.0001	9 p21	TOP1 binding arginine/serine rich protein [Source:HGNC Symbol;Acc:HGNC:21653]
ENSG00000160360	GPSM1	0.800007	<0.0001	9 q34	G-protein signaling modulator 1 [Source:HGNC Symbol;Acc:HGNC:17858]
ENSG00000167114	SLC27A4	0.798704	<0.0001	9 q34	solute carrier family 27 member 4 [Source:HGNC Symbol;Acc:HGNC:10998]
ENSG00000006451	RALA	0.798299	<0.0001	7 p14	RAS like proto-oncogene A [Source:HGNC Symbol;Acc:HGNC:9839]
ENSG00000163632		0.797996	<0.0001	3 p14	chromosome 3 open reading frame 49 [Source:HGNC Symbol;Acc:HGNC:25190]
ENSG00000198914	POU3F3	0.79793	<0.0001	2 q12	POU class 3 homeobox 3 [Source:HGNC Symbol;Acc:HGNC:9216]
ENSG00000136856	SLC2A8	0.797684	<0.0001	9 q33	solute carrier family 2 member 8 [Source:HGNC Symbol;Acc:HGNC:13812]
ENSG00000149927	DOC2A	0.796082	<0.0001	16 p11	double C2 domain alpha [Source:HGNC Symbol;Acc:HGNC:2985]
ENSG00000121289	CEP89	0.796022	<0.0001	19 q13	centrosomal protein 89 [Source:HGNC Symbol;Acc:HGNC:25907]
ENSG00000184470	TXNRD2	0.795975	<0.0001	22 q11	thioredoxin reductase 2 [Source:HGNC Symbol;Acc:HGNC:18155]
ENSG00000173890	GPR160	0.795256	<0.0001	3 q26	G protein-coupled receptor 160 [Source:HGNC Symbol;Acc:HGNC:23693]
ENSG00000146005	PSD2	0.794467	<0.0001	5 q31	pleckstrin and Sec7 domain containing 2 [Source:HGNC Symbol;Acc:HGNC:19092]
ENSG00000013523	ANGEL1	0.791738	<0.0001	14 q24	angel homolog 1 [Source:HGNC Symbol;Acc:HGNC:19961]
ENSG00000213988	ZNF90	0.790819	<0.0001	19 p12	zinc finger protein 90 [Source:HGNC Symbol;Acc:HGNC:13165]
ENSG00000161996	WDR90	0.789058	<0.0001	16 p13	WD repeat domain 90 [Source:HGNC Symbol;Acc:HGNC:26960]
ENSG00000204149	AGAP6	0.788593	<0.0001	10 q11	ArfGAP with GTPase domain, ankyrin repeat and PH domain 6 [Source:HGNC Symbol;Acc:HGNC:23466]
ENSG00000081760	AACS	0.787685	<0.0001	12 q24	acetoacetyl-CoA synthetase [Source:HGNC Symbol;Acc:HGNC:21298]
ENSG00000189099	PRSS48	0.787583	<0.0001	4 q31	protease, serine 48 [Source:HGNC Symbol;Acc:HGNC:24635]
ENSG00000023171	GRAMD1B	0.786771	<0.0001	11 q24	GRAM domain containing 1B [Source:HGNC Symbol;Acc:HGNC:29214]
ENSG00000158863	FAM160B2	0.786393	<0.0001	8 p21	family with sequence similarity 160 member B2 [Source:HGNC Symbol;Acc:HGNC:16492]
ENSG00000127990	SGCE	0.784525	<0.0001	7 q21	sarcoglycan epsilon [Source:HGNC Symbol;Acc:HGNC:10808]
ENSG00000118507	AKAP7	0.783986	<0.0001	6 q23	A-kinase anchoring protein 7 [Source:HGNC Symbol;Acc:HGNC:377]
ENSG00000117862	TXNDC12	0.783613	<0.0001	1 p32	thioredoxin domain containing 12 [Source:HGNC Symbol;Acc:HGNC:24626]
ENSG00000160216	AGPAT3	0.781449	<0.0001	21 q22	1-acylglycerol-3-phosphate O-acyltransferase 3 [Source:HGNC Symbol;Acc:HGNC:326]
ENSG00000152082	MZT2B	0.780449	<0.0001	2 q21	mitotic spindle organizing protein 2B [Source:HGNC Symbol;Acc:HGNC:25886]
ENSG00000072182	ASIC4	0.780243	<0.0001	2 q35	acid sensing ion channel subunit family member 4 [Source:HGNC Symbol;Acc:HGNC:21263]
ENSG00000204248	COL11A2	0.777559	<0.0001	6 p21	collagen type XI alpha 2 chain [Source:HGNC Symbol;Acc:HGNC:2187]
ENSG00000087448	KLHL42	0.777426	<0.0001	12 p11	kelch like family member 42 [Source:HGNC Symbol;Acc:HGNC:29252]
ENSG00000115556	PLCD4	0.776597	<0.0001	2 q35	phospholipase C delta 4 [Source:HGNC Symbol;Acc:HGNC:9062]
ENSG00000121486	TRMT1L	0.775927	<0.0001	1 q25	tRNA methyltransferase 1 like [Source:HGNC Symbol;Acc:HGNC:16782]
ENSG00000106404	CLDN15	0.773452	<0.0001	7 q22	claudin 15 [Source:HGNC Symbol;Acc:HGNC:2036]
ENSG00000180488	MIGA1	0.771875	<0.0001	1 p31	mitoguardin 1 [Source:HGNC Symbol;Acc:HGNC:24741]
ENSG00000106341	PPP1R17	0.771265	<0.0001	7 p14	protein phosphatase 1 regulatory subunit 17 [Source:HGNC Symbol;Acc:HGNC:16973]
ENSG00000189152	GRAPL	0.770711	<0.0001	17 p11	GRB2 related adaptor protein like [Source:HGNC Symbol;Acc:HGNC:37240]
ENSG00000174100		0.770686	<0.0001
ENSG00000104856	RELB	0.769308	<0.0001	19 q13	RELB proto-oncogene, NF-kB subunit [Source:HGNC Symbol;Acc:HGNC:9956]
ENSG00000232748		0.768999	<0.0001	16 p11
ENSG00000159147	DONSON	0.766839	<0.0001	21 q22	downstream neighbor of SON [Source:HGNC Symbol;Acc:HGNC:2993]
ENSG00000184305	CCSER1	0.766425	<0.0001	4 q22	coiled-coil serine rich protein 1 [Source:HGNC Symbol;Acc:HGNC:29349]
ENSG00000204590	GNL1	0.76409	<0.0001	6 p21	G protein nucleolar 1 (putative) [Source:HGNC Symbol;Acc:HGNC:4413]
ENSG00000122512	LOC107984056	0.763777	<0.0001	7 p22	PMS1 homolog 2, mismatch repair system component [Source:HGNC Symbol;Acc:HGNC:9122]
ENSG00000127511	SIN3B	0.762684	<0.0001	19 p13	SIN3 transcription regulator family member B [Source:HGNC Symbol;Acc:HGNC:19354]
ENSG00000103064	SLC7A6	0.762603	<0.0001	16 q22	solute carrier family 7 member 6 [Source:HGNC Symbol;Acc:HGNC:11064]
ENSG00000169840	GSX1	0.762454	<0.0001	13 q12	GS homeobox 1 [Source:HGNC Symbol;Acc:HGNC:20374]
ENSG00000105520	PLPPR2	0.762305	<0.0001	19 p13	phospholipid phosphatase related 2 [Source:HGNC Symbol;Acc:HGNC:29566]
ENSG00000185133	INPP5J	0.761179	<0.0001	22 q12	inositol polyphosphate-5-phosphatase J [Source:HGNC Symbol;Acc:HGNC:8956]
ENSG00000164451	FAM26D	0.760923	<0.0001	6 q22	family with sequence similarity 26 member D [Source:HGNC Symbol;Acc:HGNC:21094]
ENSG00000165060	FXN	0.759008	<0.0001	9 q21	frataxin [Source:HGNC Symbol;Acc:HGNC:3951]
ENSG00000256525	POLG2	0.758018	<0.0001	17 q23	DNA polymerase gamma 2, accessory subunit [Source:HGNC Symbol;Acc:HGNC:9180]
ENSG00000105251	SHD	0.756605	<0.0001	19 p13	Src homology 2 domain containing transforming protein D [Source:HGNC Symbol;Acc:HGNC:30633]
ENSG00000165689	SDCCAG3	0.756362	<0.0001	9 q34	serologically defined colon cancer antigen 3 [Source:HGNC Symbol;Acc:HGNC:10667]
ENSG00000175224	ATG13	0.755617	<0.0001	11 p11	autophagy related 13 [Source:HGNC Symbol;Acc:HGNC:29091]
ENSG00000109536	FRG1	0.755616	<0.0001	4 q35	FSHD region gene 1 [Source:HGNC Symbol;Acc:HGNC:3954]
ENSG00000149480	MTA2	0.753715	<0.0001	11 q12	metastasis associated 1 family member 2 [Source:HGNC Symbol;Acc:HGNC:7411]
ENSG00000152443	ZNF776	0.753004	<0.0001	19 q13	zinc finger protein 776 [Source:HGNC Symbol;Acc:HGNC:26765]
ENSG00000064607	SUGP2	0.751353	<0.0001	19 p13	SURP and G-patch domain containing 2 [Source:HGNC Symbol;Acc:HGNC:18641]
ENSG00000115109	EPB41L5	0.750706	<0.0001	2 q14	erythrocyte membrane protein band 4.1 like 5 [Source:HGNC Symbol;Acc:HGNC:19819]
ENSG00000178031	ADAMTSL1	0.749766	<0.0001	9 p22	ADAMTS like 1 [Source:HGNC Symbol;Acc:HGNC:14632]
ENSG00000198939	ZFP2	0.749176	<0.0001	5 q35	ZFP2 zinc finger protein [Source:HGNC Symbol;Acc:HGNC:26138]
ENSG00000239382	ALKBH6	0.748454	<0.0001	19 q13	alkB homolog 6 [Source:HGNC Symbol;Acc:HGNC:28243]
ENSG00000049246	PER3	0.74774	<0.0001	1 p36	period circadian clock 3 [Source:HGNC Symbol;Acc:HGNC:8847]
ENSG00000125386	FAM193A	0.740257	<0.0001	4 p16	family with sequence similarity 193 member A [Source:HGNC Symbol;Acc:HGNC:16822]
ENSG00000171853	TRAPPC12	0.73775	<0.0001	2 p25	trafficking protein particle complex 12 [Source:HGNC Symbol;Acc:HGNC:24284]
ENSG00000174628	IQCK	0.737508	<0.0001	16 p12	IQ motif containing K [Source:HGNC Symbol;Acc:HGNC:28556]
ENSG00000184502	GAST	0.73716	<0.0001	17 q21	gastrin [Source:HGNC Symbol;Acc:HGNC:4164]
ENSG00000100138	SNU13	0.735917	<0.0001	22 q13	SNU13 homolog, small nuclear ribonucleoprotein (U4/U6.U5) [Source:HGNC Symbol;Acc:HGNC:7819]
ENSG00000268996	MAN1B1-AS1	0.735847	<0.0001	9 q34	MAN1B1 antisense RNA 1 (head to head) [Source:HGNC Symbol;Acc:HGNC:48715]
ENSG00000258405	ZNF578	0.735417	<0.0001	19 q13	zinc finger protein 578 [Source:HGNC Symbol;Acc:HGNC:26449]
ENSG00000178662	CSRNP3	0.732751	<0.0001	2 q24	cysteine and serine rich nuclear protein 3 [Source:HGNC Symbol;Acc:HGNC:30729]
ENSG00000214413	BBIP1	0.732743	<0.0001	10 q25	BBSome interacting protein 1 [Source:HGNC Symbol;Acc:HGNC:28093]
ENSG00000268927		0.728395	<0.0001
ENSG00000196653	ZNF502	0.725583	<0.0001	3 p21	zinc finger protein 502 [Source:HGNC Symbol;Acc:HGNC:23718]
ENSG00000108255	CRYBA1	0.724483	<0.0001	17 q11	crystallin beta A1 [Source:HGNC Symbol;Acc:HGNC:2394]
ENSG00000067836	ROGDI	0.722604	<0.0001	16 p13	rogdi homolog [Source:HGNC Symbol;Acc:HGNC:29478]
ENSG00000169271	HSPB3	0.71911	<0.0001	5 q11	heat shock protein family B (small) member 3 [Source:HGNC Symbol;Acc:HGNC:5248]
ENSG00000110092	CCND1	0.718612	<0.0001	11 q13	cyclin D1 [Source:HGNC Symbol;Acc:HGNC:1582]
ENSG00000134216	CHIA	0.718313	<0.0001	1 p13	chitinase, acidic [Source:HGNC Symbol;Acc:HGNC:17432]
ENSG00000156510	HKDC1	0.716917	<0.0001	10 q22	hexokinase domain containing 1 [Source:HGNC Symbol;Acc:HGNC:23302]
ENSG00000113327	GABRG2	0.714065	<0.0001	5 q34	gamma-aminobutyric acid type A receptor gamma2 subunit [Source:HGNC Symbol;Acc:HGNC:4087]
ENSG00000137860	SLC28A2	0.713461	<0.0001	15 q21	solute carrier family 28 member 2 [Source:HGNC Symbol;Acc:HGNC:11002]
ENSG00000137497	NUMA1	0.710871	<0.0001	11 q13	nuclear mitotic apparatus protein 1 [Source:HGNC Symbol;Acc:HGNC:8059]
ENSG00000130638	ATXN10	0.710534	<0.0001	22 q13	ataxin 10 [Source:HGNC Symbol;Acc:HGNC:10549]
ENSG00000171817	ZNF540	0.708808	<0.0001	19 q13	zinc finger protein 540 [Source:HGNC Symbol;Acc:HGNC:25331]
ENSG00000196705	ZNF431	0.706447	<0.0001	19 p12	zinc finger protein 431 [Source:HGNC Symbol;Acc:HGNC:20809]
ENSG00000001631	KRIT1	0.706355	<0.0001	7 q21	KRIT1, ankyrin repeat containing [Source:HGNC Symbol;Acc:HGNC:1573]
ENSG00000146109	ABT1	0.705385	<0.0001	6 p22	activator of basal transcription 1 [Source:HGNC Symbol;Acc:HGNC:17369]
ENSG00000143633	C1orf131	0.704832	<0.0001	1 q42	chromosome 1 open reading frame 131 [Source:HGNC Symbol;Acc:HGNC:25332]
ENSG00000005483	KMT2E	0.70458	<0.0001	7 q22	lysine methyltransferase 2E [Source:HGNC Symbol;Acc:HGNC:18541]
ENSG00000163406	SLC15A2	0.704517	<0.0001	3 q13	solute carrier family 15 member 2 [Source:HGNC Symbol;Acc:HGNC:10921]
ENSG00000110756	HPS5	0.704388	<0.0001	11 p15	HPS5, biogenesis of lysosomal organelles complex 2 subunit 2 [Source:HGNC Symbol;Acc:HGNC:17022]
ENSG00000110171	TRIM3	0.704333	<0.0001	11 p15	tripartite motif containing 3 [Source:HGNC Symbol;Acc:HGNC:10064]
ENSG00000175787	ZNF169	0.704105	<0.0001	9 q22	zinc finger protein 169 [Source:HGNC Symbol;Acc:HGNC:12957]
ENSG00000112530	PACRG	0.702028	<0.0001	6 q26	PARK2 coregulated [Source:HGNC Symbol;Acc:HGNC:19152]
ENSG00000204463	BAG6	0.701507	<0.0001	6 p21	BCL2 associated athanogene 6 [Source:HGNC Symbol;Acc:HGNC:13919]
ENSG00000143127	ITGA10	0.699879	<0.0001	1 q21	integrin subunit alpha 10 [Source:HGNC Symbol;Acc:HGNC:6135]
ENSG00000111875	ASF1A	0.699736	<0.0001	6 q22	anti-silencing function 1A histone chaperone [Source:HGNC Symbol;Acc:HGNC:20995]
ENSG00000169733	RFNG	0.698014	<0.0001	17 q25	RFNG O-fucosylpeptide 3-beta-N-acetylglucosaminyltransferase [Source:HGNC Symbol;Acc:HGNC:9974]
ENSG00000122218	COPA	0.695482	<0.0001	1 q23	coatomer protein complex subunit alpha [Source:HGNC Symbol;Acc:HGNC:2230]
ENSG00000139438	FAM222A	0.695453	<0.0001	12 q24	family with sequence similarity 222 member A [Source:HGNC Symbol;Acc:HGNC:25915]
ENSG00000103549	RNF40	0.694314	<0.0001	16 p11	ring finger protein 40 [Source:HGNC Symbol;Acc:HGNC:16867]
ENSG00000148450	MSRB2	0.693691	<0.0001	10 p12	methionine sulfoxide reductase B2 [Source:HGNC Symbol;Acc:HGNC:17061]
ENSG00000114648	KLHL18	0.692644	<0.0001	3 p21	kelch like family member 18 [Source:HGNC Symbol;Acc:HGNC:29120]
ENSG00000182902	SLC25A18	0.690382	<0.0001	22 q11	solute carrier family 25 member 18 [Source:HGNC Symbol;Acc:HGNC:10988]
ENSG00000106327	TFR2	0.688191	<0.0001	7 q22	transferrin receptor 2 [Source:HGNC Symbol;Acc:HGNC:11762]
ENSG00000143409	FAM63A	0.687973	<0.0001	1 q21	family with sequence similarity 63 member A [Source:HGNC Symbol;Acc:HGNC:25648]
ENSG00000188038	NRN1L	0.687905	<0.0001	16 q22	neuritin 1 like [Source:HGNC Symbol;Acc:HGNC:29811]
ENSG00000132698	RAB25	0.687185	<0.0001	1 q22	RAB25, member RAS oncogene family [Source:HGNC Symbol;Acc:HGNC:18238]
ENSG00000117594	HSD11B1	0.685509	<0.0001	1 q32	hydroxysteroid 11-beta dehydrogenase 1 [Source:HGNC Symbol;Acc:HGNC:5208]
ENSG00000126822	PLEKHG3	0.684801	<0.0001	14 q23	pleckstrin homology and RhoGEF domain containing G3 [Source:HGNC Symbol;Acc:HGNC:20364]
ENSG00000204237	OXLD1	0.683588	<0.0001	17 q25	oxidoreductase like domain containing 1 [Source:HGNC Symbol;Acc:HGNC:27901]
ENSG00000204438	GPANK1	0.680466	<0.0001	6 p21	G-patch domain and ankyrin repeats 1 [Source:HGNC Symbol;Acc:HGNC:13920]
ENSG00000089041	P2RX7	0.679282	<0.0001	12 q24	purinergic receptor P2X 7 [Source:HGNC Symbol;Acc:HGNC:8537]
ENSG00000144460	NYAP2	0.679093	<0.0001	2 q36	neuronal tyrosine-phosphorylated phosphoinositide-3-kinase adaptor 2 [Source:HGNC Symbol;Acc:HGNC:29291]
ENSG00000168591	TMUB2	0.678802	<0.0001	17 q21	transmembrane and ubiquitin like domain containing 2 [Source:HGNC Symbol;Acc:HGNC:28459]
ENSG00000140265	ZSCAN29	0.676763	<0.0001	15 q15	zinc finger and SCAN domain containing 29 [Source:HGNC Symbol;Acc:HGNC:26673]
ENSG00000023228	NDUFS1	0.675535	<0.0001	2 q33	NADH:ubiquinone oxidoreductase core subunit S1 [Source:HGNC Symbol;Acc:HGNC:7707]
ENSG00000159131	GART	0.674858	<0.0001	21 q22	phosphoribosylglycinamide formyltransferase, phosphoribosylglycinamide synthetase, phosphoribosylaminoimidazole synthetase [Source:HGNC Symbol;Acc:HGNC:4163]
ENSG00000145708	CRHBP	0.674774	<0.0001	5 q13	corticotropin releasing hormone binding protein [Source:HGNC Symbol;Acc:HGNC:2356]
ENSG00000126453	BCL2L12	0.671236	<0.0001	19 q13	BCL2 like 12 [Source:HGNC Symbol;Acc:HGNC:13787]
ENSG00000136531	SCN2A	0.669971	<0.0001	2 q24	sodium voltage-gated channel alpha subunit 2 [Source:HGNC Symbol;Acc:HGNC:10588]
ENSG00000172954	LCLAT1	0.668584	<0.0001	2 p23	lysocardiolipin acyltransferase 1 [Source:HGNC Symbol;Acc:HGNC:26756]
ENSG00000094804	CDC6	0.666423	<0.0001	17 q21	cell division cycle 6 [Source:HGNC Symbol;Acc:HGNC:1744]
ENSG00000165379	LRFN5	0.665697	<0.0001	14 q21	leucine rich repeat and fibronectin type III domain containing 5 [Source:HGNC Symbol;Acc:HGNC:20360]
ENSG00000176749	CDK5R1	0.665338	<0.0001	17 q11	cyclin dependent kinase 5 regulatory subunit 1 [Source:HGNC Symbol;Acc:HGNC:1775]
ENSG00000186141	POLR3C	0.664593	<0.0001	1 q21	RNA polymerase III subunit C [Source:HGNC Symbol;Acc:HGNC:30076]
ENSG00000171931	FBXW10	0.663967	<0.0001	17 p11	F-box and WD repeat domain containing 10 [Source:HGNC Symbol;Acc:HGNC:1211]
ENSG00000111802	TDP2	0.660619	<0.0001	6 p22	tyrosyl-DNA phosphodiesterase 2 [Source:HGNC Symbol;Acc:HGNC:17768]
ENSG00000090932	DLL3	0.659767	<0.0001	19 q13	delta like canonical Notch ligand 3 [Source:HGNC Symbol;Acc:HGNC:2909]
ENSG00000204099	NEU4	0.657346	<0.0001	2 q37	neuraminidase 4 [Source:HGNC Symbol;Acc:HGNC:21328]
ENSG00000149196	HIKESHI	0.656783	<0.0001	11 q14	Hikeshi, heat shock protein nuclear import factor [Source:HGNC Symbol;Acc:HGNC:26938]
ENSG00000186862	PDZD7	0.655617	<0.0001	10 q24	PDZ domain containing 7 [Source:HGNC Symbol;Acc:HGNC:26257]
ENSG00000117480	FAAH	0.654777	<0.0001	1 p33	fatty acid amide hydrolase [Source:HGNC Symbol;Acc:HGNC:3553]
ENSG00000166821	PEX11A	0.653223	<0.0001	15 q26	peroxisomal biogenesis factor 11 alpha [Source:HGNC Symbol;Acc:HGNC:8852]
ENSG00000172828	CES3	0.65274	<0.0001	16 q22	carboxylesterase 3 [Source:HGNC Symbol;Acc:HGNC:1865]
ENSG00000128311	TST	0.651615	<0.0001	22 q12	thiosulfate sulfurtransferase [Source:HGNC Symbol;Acc:HGNC:12388]
ENSG00000114854	TNNC1	0.651284	<0.0001	3 p21	troponin C1, slow skeletal and cardiac type [Source:HGNC Symbol;Acc:HGNC:11943]
ENSG00000172264	MACROD2	0.649802	<0.0001	20 p12	MACRO domain containing 2 [Source:HGNC Symbol;Acc:HGNC:16126]
ENSG00000114631	PODXL2	0.649535	<0.0001	3 q21	podocalyxin like 2 [Source:HGNC Symbol;Acc:HGNC:17936]
ENSG00000197701		0.648968	<0.0001
ENSG00000169509	CRCT1	0.64873	<0.0001	1 q21	cysteine rich C-terminal 1 [Source:HGNC Symbol;Acc:HGNC:29875]
ENSG00000142687	KIAA0319L	0.646112	<0.0001	1 p34	KIAA0319 like [Source:HGNC Symbol;Acc:HGNC:30071]
ENSG00000184923	NUTM2A	0.643237	<0.0001	10 q23	NUT family member 2A [Source:HGNC Symbol;Acc:HGNC:23438]
ENSG00000177335		0.640161	<0.0001	8 q24	chromosome 8 open reading frame 31 [Source:HGNC Symbol;Acc:HGNC:26731]
ENSG00000171606	ZNF274	0.640022	<0.0001	19 q13	zinc finger protein 274 [Source:HGNC Symbol;Acc:HGNC:13068]
ENSG00000001561	ENPP4	0.639489	<0.0001	6 p21	ectonucleotide pyrophosphatase/phosphodiesterase 4 (putative) [Source:HGNC Symbol;Acc:HGNC:3359]
ENSG00000166444	ST5	0.63591	<0.0001	11 p15	suppression of tumorigenicity 5 [Source:HGNC Symbol;Acc:HGNC:11350]
ENSG00000204231	RXRB	0.630359	<0.0001	6 p21	retinoid X receptor beta [Source:HGNC Symbol;Acc:HGNC:10478]
ENSG00000147592	LACTB2	0.621389	<0.0001	8 q13	lactamase beta 2 [Source:HGNC Symbol;Acc:HGNC:18512]
ENSG00000161677	JOSD2	0.620978	<0.0001	19 q13	Josephin domain containing 2 [Source:HGNC Symbol;Acc:HGNC:28853]
ENSG00000103024	NME3	0.618782	<0.0001	16 p13	NME/NM23 nucleoside diphosphate kinase 3 [Source:HGNC Symbol;Acc:HGNC:7851]
ENSG00000163807	KIAA1143	0.615782	<0.0001	3 p21	KIAA1143 [Source:HGNC Symbol;Acc:HGNC:29198]
ENSG00000128346	C22orf23	0.615649	<0.0001	22 q13	chromosome 22 open reading frame 23 [Source:HGNC Symbol;Acc:HGNC:18589]
ENSG00000130222	GADD45G	0.612707	<0.0001	9 q22	growth arrest and DNA damage inducible gamma [Source:HGNC Symbol;Acc:HGNC:4097]
ENSG00000170085	SIMC1	0.605985	<0.0001	5 q35	SUMO interacting motifs containing 1 [Source:HGNC Symbol;Acc:HGNC:24779]
ENSG00000168830	HTR1E	0.605709	<0.0001	6 q14	5-hydroxytryptamine receptor 1E [Source:HGNC Symbol;Acc:HGNC:5291]
ENSG00000166153	DEPDC4	0.601081	<0.0001	12 q23	DEP domain containing 4 [Source:HGNC Symbol;Acc:HGNC:22952]
ENSG00000148950	IMMP1L	0.600989	<0.0001	11 p13	inner mitochondrial membrane peptidase subunit 1 [Source:HGNC Symbol;Acc:HGNC:26317]
ENSG00000113048	MRPS27	0.600852	<0.0001	5 q13	mitochondrial ribosomal protein S27 [Source:HGNC Symbol;Acc:HGNC:14512]
ENSG00000255940		0.598828	<0.0001
ENSG00000204764	RANBP17	0.598316	<0.0001	5 q35	RAN binding protein 17 [Source:HGNC Symbol;Acc:HGNC:14428]
ENSG00000183044	ABAT	0.597385	<0.0001	16 p13	4-aminobutyrate aminotransferase [Source:HGNC Symbol;Acc:HGNC:23]
ENSG00000272762		0.596907	<0.0001	3 p21
ENSG00000004776	HSPB6	0.596381	<0.0001	19 q13	heat shock protein family B (small) member 6 [Source:HGNC Symbol;Acc:HGNC:26511]
ENSG00000176293	ZNF135	0.59057	<0.0001	19 q13	zinc finger protein 135 [Source:HGNC Symbol;Acc:HGNC:12919]
ENSG00000149273	RPS3	0.589589	<0.0001	11 q13	ribosomal protein S3 [Source:HGNC Symbol;Acc:HGNC:10420]
ENSG00000150756	FAM173B	0.587695	<0.0001	5 p15	family with sequence similarity 173 member B [Source:HGNC Symbol;Acc:HGNC:27029]
ENSG00000054267	ARID4B	0.586445	<0.0001	1 q42	AT-rich interaction domain 4B [Source:HGNC Symbol;Acc:HGNC:15550]
ENSG00000160953	MUM1	0.58534	<0.0001	19 p13	melanoma associated antigen (mutated) 1 [Source:HGNC Symbol;Acc:HGNC:29641]
ENSG00000174428	GTF2IRD2B	0.584151	<0.0001	7 q11	GTF2I repeat domain containing 2B [Source:HGNC Symbol;Acc:HGNC:33125]
ENSG00000146383	TAAR6	0.583201	<0.0001	6 q23	trace amine associated receptor 6 [Source:HGNC Symbol;Acc:HGNC:20978]
ENSG00000070010	UFD1L	0.582575	<0.0001	22 q11	ubiquitin fusion degradation 1 like (yeast) [Source:HGNC Symbol;Acc:HGNC:12520]
ENSG00000095321	CRAT	0.580519	<0.0001	9 q34	carnitine O-acetyltransferase [Source:HGNC Symbol;Acc:HGNC:2342]
ENSG00000078487	ZCWPW1	0.57949	<0.0001	7 q22	zinc finger CW-type and PWWP domain containing 1 [Source:HGNC Symbol;Acc:HGNC:23486]
ENSG00000179455	MKRN3	0.57825	<0.0001	15 q11	makorin ring finger protein 3 [Source:HGNC Symbol;Acc:HGNC:7114]
ENSG00000248835		0.577316	<0.0001
ENSG00000121691	CAT	0.576261	<0.0001	11 p13	catalase [Source:HGNC Symbol;Acc:HGNC:1516]
ENSG00000009830	POMT2	0.575775	<0.0001	14 q24	protein O-mannosyltransferase 2 [Source:HGNC Symbol;Acc:HGNC:19743]
ENSG00000185513	L3MBTL1	0.575042	<0.0001	20 q13	l(3)mbt-like 1 (Drosophila) [Source:HGNC Symbol;Acc:HGNC:15905]
ENSG00000196867	ZFP28	0.572615	<0.0001	19 q13	ZFP28 zinc finger protein [Source:HGNC Symbol;Acc:HGNC:17801]
ENSG00000106290	TAF6	0.571426	<0.0001	7 q22	TATA-box binding protein associated factor 6 [Source:HGNC Symbol;Acc:HGNC:11540]
ENSG00000197016	ZNF470	0.570919	<0.0001	19 q13	zinc finger protein 470 [Source:HGNC Symbol;Acc:HGNC:22220]
ENSG00000104774	MAN2B1	0.567066	<0.0001	19 p13	mannosidase alpha class 2B member 1 [Source:HGNC Symbol;Acc:HGNC:6826]
ENSG00000145675	PIK3R1	0.563833	<0.0001	5 q13	phosphoinositide-3-kinase regulatory subunit 1 [Source:HGNC Symbol;Acc:HGNC:8979]
ENSG00000105053	VRK3	0.563799	<0.0001	19 q13	vaccinia related kinase 3 [Source:HGNC Symbol;Acc:HGNC:18996]
ENSG00000268503		0.556879	<0.0001
ENSG00000132773	TOE1	0.556421	<0.0001	1 p34	target of EGR1, member 1 (nuclear) [Source:HGNC Symbol;Acc:HGNC:15954]
ENSG00000181609	OR52D1	0.55462	<0.0001	11 p15	olfactory receptor family 52 subfamily D member 1 [Source:HGNC Symbol;Acc:HGNC:15212]
ENSG00000108825	PTGES3L-AARSD1	0.553566	<0.0001	17 q21	PTGES3L-AARSD1 readthrough [Source:HGNC Symbol;Acc:HGNC:43946]
ENSG00000196366		0.55347	<0.0001	9 q34	chromosome 9 open reading frame 163 [Source:HGNC Symbol;Acc:HGNC:26718]
ENSG00000109917	ZPR1	0.550176	<0.0001	11 q23	ZPR1 zinc finger [Source:HGNC Symbol;Acc:HGNC:13051]
ENSG00000152467	ZSCAN1	0.549788	<0.0001	19 q13	zinc finger and SCAN domain containing 1 [Source:HGNC Symbol;Acc:HGNC:23712]
ENSG00000131495	NDUFA2	0.549281	<0.0001	5 q31	NADH:ubiquinone oxidoreductase subunit A2 [Source:HGNC Symbol;Acc:HGNC:7685]
ENSG00000232268	OR52I1	0.548756	<0.0001	11 p15	olfactory receptor family 52 subfamily I member 1 [Source:HGNC Symbol;Acc:HGNC:15220]
ENSG00000180787	ZFP3	0.548205	<0.0001	17 p13	ZFP3 zinc finger protein [Source:HGNC Symbol;Acc:HGNC:12861]
ENSG00000150773	PIH1D2	0.5462	<0.0001	11 q23	PIH1 domain containing 2 [Source:HGNC Symbol;Acc:HGNC:25210]
ENSG00000160917	CPSF4	0.544406	<0.0001	7 q22	cleavage and polyadenylation specific factor 4 [Source:HGNC Symbol;Acc:HGNC:2327]
ENSG00000181656	GPR88	0.542124	<0.0001	1 p21	G protein-coupled receptor 88 [Source:HGNC Symbol;Acc:HGNC:4539]
ENSG00000182368		0.538253	<0.0001
ENSG00000132581	SDF2	0.537968	<0.0001	17 q11	stromal cell derived factor 2 [Source:HGNC Symbol;Acc:HGNC:10675]
ENSG00000074657	ZNF532	0.535534	<0.0001	18 q21	zinc finger protein 532 [Source:HGNC Symbol;Acc:HGNC:30940]
ENSG00000008018	PSMB1	0.535389	<0.0001	6 q27	proteasome subunit beta 1 [Source:HGNC Symbol;Acc:HGNC:9537]
ENSG00000254870		0.531329	<0.0001	6 p21	ATP6V1G2-DDX39B readthrough (NMD candidate) [Source:HGNC Symbol;Acc:HGNC:41999]
ENSG00000131779	PEX11B	0.531022	<0.0001	1 q21	peroxisomal biogenesis factor 11 beta [Source:HGNC Symbol;Acc:HGNC:8853]
ENSG00000223501	VPS52	0.526701	<0.0001	6 p21	VPS52, GARP complex subunit [Source:HGNC Symbol;Acc:HGNC:10518]
ENSG00000128739	SNRPN	0.526377	<0.0001	15 q11	small nuclear ribonucleoprotein polypeptide N [Source:HGNC Symbol;Acc:HGNC:11164]
ENSG00000153558	FBXL2	0.522368	<0.0001	3 p22	F-box and leucine rich repeat protein 2 [Source:HGNC Symbol;Acc:HGNC:13598]
ENSG00000187815	ZFP69	0.521248	<0.0001	1 p34	ZFP69 zinc finger protein [Source:HGNC Symbol;Acc:HGNC:24708]
ENSG00000163263	C1orf189	0.519988	<0.0001	1 q21	chromosome 1 open reading frame 189 [Source:HGNC Symbol;Acc:HGNC:32305]
ENSG00000158079	PTPDC1	0.518745	<0.0001	9 q22	protein tyrosine phosphatase domain containing 1 [Source:HGNC Symbol;Acc:HGNC:30184]
ENSG00000164002	EXO5	0.517872	<0.0001	1 p34	exonuclease 5 [Source:HGNC Symbol;Acc:HGNC:26115]
ENSG00000176732	PFN4	0.51451	<0.0001	2 p23	profilin family member 4 [Source:HGNC Symbol;Acc:HGNC:31103]
ENSG00000111639	MRPL51	0.513098	<0.0001	12 p13	mitochondrial ribosomal protein L51 [Source:HGNC Symbol;Acc:HGNC:14044]
ENSG00000188878	FBF1	0.509919	<0.0001	17 q25	Fas binding factor 1 [Source:HGNC Symbol;Acc:HGNC:24674]
ENSG00000257482		0.507604	<0.0001
ENSG00000187994	RINL	0.507602	<0.0001	19 q13	Ras and Rab interactor like [Source:HGNC Symbol;Acc:HGNC:24795]
ENSG00000149531		0.505775	<0.0001	20 q11	FSHD region gene 1 family member B, pseudogene [Source:HGNC Symbol;Acc:HGNC:15792]
ENSG00000120563	LYZL1	0.501037	<0.0001	10 p12	lysozyme like 1 [Source:HGNC Symbol;Acc:HGNC:30502]
ENSG00000124641	MED20	0.500201	<0.0001	6 p21	mediator complex subunit 20 [Source:HGNC Symbol;Acc:HGNC:16840]
ENSG00000140598	EFL1	0.49698	<0.0001	15 q25	elongation factor like GTPase 1 [Source:HGNC Symbol;Acc:HGNC:25789]
ENSG00000181218	HIST3H2A	0.493873	<0.0001	1 q42	histone cluster 3 H2A [Source:HGNC Symbol;Acc:HGNC:20507]
ENSG00000196365	LONP1	0.490078	<0.0001	19 p13	lon peptidase 1, mitochondrial [Source:HGNC Symbol;Acc:HGNC:9479]
ENSG00000105679	GAPDHS	0.484994	<0.0001	19 q13	glyceraldehyde-3-phosphate dehydrogenase, spermatogenic [Source:HGNC Symbol;Acc:HGNC:24864]
ENSG00000105523	FAM83E	0.483274	<0.0001	19 q13	family with sequence similarity 83 member E [Source:HGNC Symbol;Acc:HGNC:25972]
ENSG00000004975	DVL2	0.481198	<0.0001	17 p13	dishevelled segment polarity protein 2 [Source:HGNC Symbol;Acc:HGNC:3086]
ENSG00000160352	ZNF714	0.475896	<0.0001	19 p12	zinc finger protein 714 [Source:HGNC Symbol;Acc:HGNC:27124]
ENSG00000197134	ZNF257	0.473644	<0.0001	19 p12	zinc finger protein 257 [Source:HGNC Symbol;Acc:HGNC:13498]
ENSG00000164933	SLC25A32	0.471639	<0.0001	8 q22	solute carrier family 25 member 32 [Source:HGNC Symbol;Acc:HGNC:29683]
ENSG00000111012	CYP27B1	0.467349	<0.0001	12 q14	cytochrome P450 family 27 subfamily B member 1 [Source:HGNC Symbol;Acc:HGNC:2606]
ENSG00000135956	TMEM127	0.465095	<0.0001	2 q11	transmembrane protein 127 [Source:HGNC Symbol;Acc:HGNC:26038]
ENSG00000131165	CHMP1A	0.46496	<0.0001	16 q24	charged multivesicular body protein 1A [Source:HGNC Symbol;Acc:HGNC:8740]
ENSG00000164332	UBLCP1	0.463021	<0.0001	5 q33	ubiquitin like domain containing CTD phosphatase 1 [Source:HGNC Symbol;Acc:HGNC:28110]
ENSG00000170419	VSTM2A	0.458812	<0.0001	7 p11	V-set and transmembrane domain containing 2A [Source:HGNC Symbol;Acc:HGNC:28499]
ENSG00000142530	FAM71E1	0.457812	<0.0001	19 q13	family with sequence similarity 71 member E1 [Source:HGNC Symbol;Acc:HGNC:25107]
ENSG00000142511	GPR32	0.450499	<0.0001	19 q13	G protein-coupled receptor 32 [Source:HGNC Symbol;Acc:HGNC:4487]
ENSG00000129197	RPAIN	0.446038	<0.0001	17 p13	RPA interacting protein [Source:HGNC Symbol;Acc:HGNC:28641]
ENSG00000124201	ZNFX1	0.442601	<0.0001	20 q13	zinc finger NFX1-type containing 1 [Source:HGNC Symbol;Acc:HGNC:29271]
ENSG00000143252	SDHC	0.441539	<0.0001	1 q23	succinate dehydrogenase complex subunit C [Source:HGNC Symbol;Acc:HGNC:10682]
ENSG00000076108	BAZ2A	0.43816	<0.0001	12 q13	bromodomain adjacent to zinc finger domain 2A [Source:HGNC Symbol;Acc:HGNC:962]
ENSG00000074219	TEAD2	0.434984	<0.0001	19 q13	TEA domain transcription factor 2 [Source:HGNC Symbol;Acc:HGNC:11715]
ENSG00000055950	MRPL43	0.431259	<0.0001	10 q24	mitochondrial ribosomal protein L43 [Source:HGNC Symbol;Acc:HGNC:14517]
ENSG00000113360	DROSHA	0.423198	<0.0001	5 p13	drosha ribonuclease III [Source:HGNC Symbol;Acc:HGNC:17904]
ENSG00000100918	REC8	0.420415	<0.0001	14 q12	REC8 meiotic recombination protein [Source:HGNC Symbol;Acc:HGNC:16879]
ENSG00000154537	LOC105379444	0.417168	<0.0001	9 q13	family with sequence similarity 27 member C [Source:HGNC Symbol;Acc:HGNC:23668]
ENSG00000100418	DESI1	0.4158	<0.0001	22 q13	desumoylating isopeptidase 1 [Source:HGNC Symbol;Acc:HGNC:24577]
ENSG00000070061	IKBKAP	0.41487	<0.0001	9 q31	inhibitor of kappa light polypeptide gene enhancer in B-cells, kinase complex-associated protein [Source:HGNC Symbol;Acc:HGNC:5959]
ENSG00000184221	OLIG1	0.41448	<0.0001	21 q22	oligodendrocyte transcription factor 1 [Source:HGNC Symbol;Acc:HGNC:16983]
ENSG00000176231	OR10H4	0.414362	<0.0001	19 p13	olfactory receptor family 10 subfamily H member 4 [Source:HGNC Symbol;Acc:HGNC:15388]
ENSG00000164163	ABCE1	0.411659	<0.0001	4 q31	ATP binding cassette subfamily E member 1 [Source:HGNC Symbol;Acc:HGNC:69]
ENSG00000163354	DCST2	0.407306	<0.0001	1 q21	DC-STAMP domain containing 2 [Source:HGNC Symbol;Acc:HGNC:26562]
ENSG00000116791	CRYZ	0.400281	<0.0001	1 p31	crystallin zeta [Source:HGNC Symbol;Acc:HGNC:2419]
ENSG00000213380		0.398712	<0.0001	16 q22	component of oligomeric golgi complex 8 [Source:HGNC Symbol;Acc:HGNC:18623]
ENSG00000150244	TRIM48	0.397983	<0.0001	11 q11	tripartite motif containing 48 [Source:HGNC Symbol;Acc:HGNC:19021]
ENSG00000029559	IBSP	0.393219	<0.0001	4 q22	integrin binding sialoprotein [Source:HGNC Symbol;Acc:HGNC:5341]
ENSG00000116903	EXOC8	0.39219	<0.0001	1 q42	exocyst complex component 8 [Source:HGNC Symbol;Acc:HGNC:24659]
ENSG00000170075	GPR37L1	0.384708	<0.0001	1 q32	G protein-coupled receptor 37 like 1 [Source:HGNC Symbol;Acc:HGNC:14923]
ENSG00000144895	EIF2A	0.381553	<0.0001	3 q25	eukaryotic translation initiation factor 2A [Source:HGNC Symbol;Acc:HGNC:3254]
ENSG00000156050	FAM161B	0.381162	<0.0001	14 q24	family with sequence similarity 161 member B [Source:HGNC Symbol;Acc:HGNC:19854]
ENSG00000048462	TNFRSF17	0.374703	<0.0001	16 p13	TNF receptor superfamily member 17 [Source:HGNC Symbol;Acc:HGNC:11913]
ENSG00000148798	INA	0.367492	<0.0001	10 q24	internexin neuronal intermediate filament protein alpha [Source:HGNC Symbol;Acc:HGNC:6057]
ENSG00000204052	LRRC73	0.35801	<0.0001	6 p21	leucine rich repeat containing 73 [Source:HGNC Symbol;Acc:HGNC:21375]
ENSG00000170296	GABARAP	0.351916	<0.0001	17 p13	GABA type A receptor-associated protein [Source:HGNC Symbol;Acc:HGNC:4067]
ENSG00000143612	C1orf43	0.351333	<0.0001	1 q21	chromosome 1 open reading frame 43 [Source:HGNC Symbol;Acc:HGNC:29876]
ENSG00000182791	CCDC87	0.340091	<0.0001	11 q13	coiled-coil domain containing 87 [Source:HGNC Symbol;Acc:HGNC:25579]
ENSG00000186814	ZSCAN30	0.331756	<0.0001	18 q12	zinc finger and SCAN domain containing 30 [Source:HGNC Symbol;Acc:HGNC:33517]
ENSG00000147926		0.32958	0.00010487
ENSG00000128626	MRPS12	0.325361	0.000127717	19 q13	mitochondrial ribosomal protein S12 [Source:HGNC Symbol;Acc:HGNC:10380]
ENSG00000119979	FAM45A	0.325338	0.000127856	10 q26	family with sequence similarity 45 member A [Source:HGNC Symbol;Acc:HGNC:31793]
ENSG00000100813	ACIN1	0.324016	0.00013592	14 q11	apoptotic chromatin condensation inducer 1 [Source:HGNC Symbol;Acc:HGNC:17066]
ENSG00000183513	COA5	0.312432	0.000229569	2 q11	cytochrome c oxidase assembly factor 5 [Source:HGNC Symbol;Acc:HGNC:33848]
ENSG00000113658	SMAD5	0.299219	0.000406972	5 q31	SMAD family member 5 [Source:HGNC Symbol;Acc:HGNC:6771]
ENSG00000100601	ALKBH1	0.293577	0.000515523	14 q24	alkB homolog 1, histone H2A dioxygenase [Source:HGNC Symbol;Acc:HGNC:17911]
ENSG00000151445	VIPAS39	0.290699	0.000580546	14 q24	VPS33B interacting protein, apical-basolateral polarity regulator, spe-39 homolog [Source:HGNC Symbol;Acc:HGNC:20347]
ENSG00000177150	FAM210A	0.2526	0.00250024	18 p11	family with sequence similarity 210 member A [Source:HGNC Symbol;Acc:HGNC:28346]
ENSG00000101361	MIR1292	0.250997	0.0026468	20 p13	NOP56 ribonucleoprotein [Source:HGNC Symbol;Acc:HGNC:15911]
ENSG00000129484	PARP2	0.244411	0.00333294	14 q11	poly(ADP-ribose) polymerase 2 [Source:HGNC Symbol;Acc:HGNC:272]
ENSG00000108883	EFTUD2	0.237958	0.00415388	17 q21	elongation factor Tu GTP binding domain containing 2 [Source:HGNC Symbol;Acc:HGNC:30858]
ENSG00000125485	DDX31	0.222121	0.00696723	9 q34	DEAD-box helicase 31 [Source:HGNC Symbol;Acc:HGNC:16715]
ENSG00000125122	LRRC29	0.149587	0.0500362	16 q22	leucine rich repeat containing 29 [Source:HGNC Symbol;Acc:HGNC:13605]

## Sheet: Spot B
Ensembl ID	Gene	correlation	p-value	Chromosome	Description
ENSG00000149507	OOSP2	0.881311	<0.0001	11 q12	oocyte secreted protein 2 [Source:HGNC Symbol;Acc:HGNC:26699]
ENSG00000166884	OR4D6	0.871951	<0.0001	11 q12	olfactory receptor family 4 subfamily D member 6 [Source:HGNC Symbol;Acc:HGNC:15175]
ENSG00000158488	CD1E	0.864142	<0.0001	1 q23	CD1e molecule [Source:HGNC Symbol;Acc:HGNC:1638]
ENSG00000196184	OR10J1	0.863393	<0.0001	1 q23	olfactory receptor family 10 subfamily J member 1 [Source:HGNC Symbol;Acc:HGNC:8175]
ENSG00000149534	MS4A2	0.854658	<0.0001	11 q12	membrane spanning 4-domains A2 [Source:HGNC Symbol;Acc:HGNC:7316]
ENSG00000136694	IL36A	0.848677	<0.0001	2 q14	interleukin 36, alpha [Source:HGNC Symbol;Acc:HGNC:15562]
ENSG00000198104	OR2T6	0.84134	<0.0001	1 q44	olfactory receptor family 2 subfamily T member 6 [Source:HGNC Symbol;Acc:HGNC:15018]
ENSG00000132703	APCS	0.82571	<0.0001	1 q23	amyloid P component, serum [Source:HGNC Symbol;Acc:HGNC:584]
ENSG00000243772	KIR2DL3	0.823234	<0.0001	19 q13	killer cell immunoglobulin like receptor, two Ig domains and long cytoplasmic tail 3 [Source:HGNC Symbol;Acc:HGNC:6331]
ENSG00000149516	MS4A3	0.818033	<0.0001	11 q12	membrane spanning 4-domains A3 [Source:HGNC Symbol;Acc:HGNC:7317]
ENSG00000176495	OR5AN1	0.815658	<0.0001	11 q12	olfactory receptor family 5 subfamily AN member 1 [Source:HGNC Symbol;Acc:HGNC:15255]
ENSG00000138109	CYP2C9	0.815412	<0.0001	10 q23	cytochrome P450 family 2 subfamily C member 9 [Source:HGNC Symbol;Acc:HGNC:2623]
ENSG00000166900	STX3	0.812734	<0.0001	11 q12	syntaxin 3 [Source:HGNC Symbol;Acc:HGNC:11438]
ENSG00000158481	CD1C	0.809187	<0.0001	1 q23	CD1c molecule [Source:HGNC Symbol;Acc:HGNC:1636]
ENSG00000163563	MNDA	0.801649	<0.0001	1 q23	myeloid cell nuclear differentiation antigen [Source:HGNC Symbol;Acc:HGNC:7183]
ENSG00000181698	OR5T1	0.792179	<0.0001	11 q12	olfactory receptor family 5 subfamily T member 1 [Source:HGNC Symbol;Acc:HGNC:14821]
ENSG00000172489	OR5T3	0.791068	<0.0001	11 q12	olfactory receptor family 5 subfamily T member 3 [Source:HGNC Symbol;Acc:HGNC:15297]
ENSG00000186113	OR5D14	0.787917	<0.0001	11 q11	olfactory receptor family 5 subfamily D member 14 [Source:HGNC Symbol;Acc:HGNC:15281]
ENSG00000115607	IL18RAP	0.786583	<0.0001	2 q12	interleukin 18 receptor accessory protein [Source:HGNC Symbol;Acc:HGNC:5989]
ENSG00000181767	OR8H2	0.782687	<0.0001	11 q12	olfactory receptor family 8 subfamily H member 2 [Source:HGNC Symbol;Acc:HGNC:15308]
ENSG00000204983	PRSS1	0.779643	<0.0001	7 q34	protease, serine 1 [Source:HGNC Symbol;Acc:HGNC:9475]
ENSG00000172150	OR1A2	0.77883	<0.0001	17 p13	olfactory receptor family 1 subfamily A member 2 [Source:HGNC Symbol;Acc:HGNC:8180]
ENSG00000162727	OR2M5	0.776029	<0.0001	1 q44	olfactory receptor family 2 subfamily M member 5 [Source:HGNC Symbol;Acc:HGNC:19576]
ENSG00000228198	OR2M3	0.772648	<0.0001	1 q44	olfactory receptor family 2 subfamily M member 3 [Source:HGNC Symbol;Acc:HGNC:8269]
ENSG00000198601	OR2M2	0.771881	<0.0001	1 q44	olfactory receptor family 2 subfamily M member 2 [Source:HGNC Symbol;Acc:HGNC:8268]
ENSG00000172156	CCL11	0.769087	<0.0001	17 q12	C-C motif chemokine ligand 11 [Source:HGNC Symbol;Acc:HGNC:10610]
ENSG00000180988	OR52N2	0.76225	<0.0001	11 p15	olfactory receptor family 52 subfamily N member 2 [Source:HGNC Symbol;Acc:HGNC:15228]
ENSG00000181963	OR52K2	0.760696	<0.0001	11 p15	olfactory receptor family 52 subfamily K member 2 [Source:HGNC Symbol;Acc:HGNC:15223]
ENSG00000168619	ADAM18	0.760135	<0.0001	8 p11	ADAM metallopeptidase domain 18 [Source:HGNC Symbol;Acc:HGNC:196]
ENSG00000186146	LOC105369240	0.759756	<0.0001	4 p16	defensin beta 131 [Source:HGNC Symbol;Acc:HGNC:18108]
ENSG00000215009	ACSM4	0.757332	<0.0001	12 p13	acyl-CoA synthetase medium-chain family member 4 [Source:HGNC Symbol;Acc:HGNC:32016]
ENSG00000108242	CYP2C18	0.755564	<0.0001	10 q23	cytochrome P450 family 2 subfamily C member 18 [Source:HGNC Symbol;Acc:HGNC:2620]
ENSG00000196539	OR2T3	0.749986	<0.0001	1 q44	olfactory receptor family 2 subfamily T member 3 [Source:HGNC Symbol;Acc:HGNC:14727]
ENSG00000110079	MS4A4A	0.746346	<0.0001	11 q12	membrane spanning 4-domains A4A [Source:HGNC Symbol;Acc:HGNC:13371]
ENSG00000205030	OR5L2	0.744262	<0.0001	11 q12	olfactory receptor family 5 subfamily L member 2 [Source:HGNC Symbol;Acc:HGNC:8351]
ENSG00000187005	KRTAP21-1	0.743408	<0.0001	21 q22	keratin associated protein 21-1 [Source:HGNC Symbol;Acc:HGNC:18945]
ENSG00000196240	OR2T2	0.742968	<0.0001	1 q44	olfactory receptor family 2 subfamily T member 2 [Source:HGNC Symbol;Acc:HGNC:14725]
ENSG00000176895	OR51A7	0.740868	<0.0001	11 p15	olfactory receptor family 51 subfamily A member 7 [Source:HGNC Symbol;Acc:HGNC:15188]
ENSG00000240403	KIR3DL2	0.739926	<0.0001	19 q13	killer cell immunoglobulin like receptor, three Ig domains and long cytoplasmic tail 2 [Source:HGNC Symbol;Acc:HGNC:6339]
ENSG00000172199	OR8U9	0.733402	<0.0001	11 q12	olfactory receptor family 8 subfamily U member 1 [Source:HGNC Symbol;Acc:HGNC:19611]
ENSG00000006074		0.730231	<0.0001
ENSG00000184698	OR51M1	0.728233	<0.0001	11 p15	olfactory receptor family 51 subfamily M member 1 [Source:HGNC Symbol;Acc:HGNC:14847]
ENSG00000172320	OR5A1	0.725955	<0.0001	11 q12	olfactory receptor family 5 subfamily A member 1 [Source:HGNC Symbol;Acc:HGNC:8319]
ENSG00000236027	PATE3	0.722564	<0.0001	11 q24	prostate and testis expressed 3 [Source:HGNC Symbol;Acc:HGNC:35426]
ENSG00000176239	OR51B6	0.722443	<0.0001	11 p15	olfactory receptor family 51 subfamily B member 6 [Source:HGNC Symbol;Acc:HGNC:19600]
ENSG00000196944	OR2T4	0.72232	<0.0001	1 q44	olfactory receptor family 2 subfamily T member 4 [Source:HGNC Symbol;Acc:HGNC:15016]
ENSG00000204287	HLA-DRA	0.719832	<0.0001	6 p21	major histocompatibility complex, class II, DR alpha [Source:HGNC Symbol;Acc:HGNC:4947]
ENSG00000230301	OR5H6	0.717617	<0.0001	3 q11	olfactory receptor family 5 subfamily H member 6 (gene/pseudogene) [Source:HGNC Symbol;Acc:HGNC:14767]
ENSG00000175329	ISX	0.716384	<0.0001	22 q12	intestine specific homeobox [Source:HGNC Symbol;Acc:HGNC:28084]
ENSG00000205029	OR5D16	0.714065	<0.0001	11 q12	olfactory receptor family 5 subfamily D member 16 [Source:HGNC Symbol;Acc:HGNC:15283]
ENSG00000181761	OR8H3	0.710156	<0.0001	11 q12	olfactory receptor family 8 subfamily H member 3 [Source:HGNC Symbol;Acc:HGNC:15309]
ENSG00000158477	CD1A	0.708688	<0.0001	1 q23	CD1a molecule [Source:HGNC Symbol;Acc:HGNC:1634]
ENSG00000170790	OR10A2	0.706362	<0.0001	11 p15	olfactory receptor family 10 subfamily A member 2 [Source:HGNC Symbol;Acc:HGNC:8161]
ENSG00000069206	ADAM7	0.705897	<0.0001	8 p21	ADAM metallopeptidase domain 7 [Source:HGNC Symbol;Acc:HGNC:214]
ENSG00000104972	LILRB1	0.703444	<0.0001	19 q13	leukocyte immunoglobulin like receptor B1 [Source:HGNC Symbol;Acc:HGNC:6605]
ENSG00000184108	TRIML1	0.702626	<0.0001	4 q35	tripartite motif family like 1 [Source:HGNC Symbol;Acc:HGNC:26698]
ENSG00000170782	OR10A4	0.700135	<0.0001	11 p15	olfactory receptor family 10 subfamily A member 4 [Source:HGNC Symbol;Acc:HGNC:15130]
ENSG00000176547	OR4C3	0.699293	<0.0001	11 p11	olfactory receptor family 4 subfamily C member 3 [Source:HGNC Symbol;Acc:HGNC:14697]
ENSG00000149742	SLC22A9	0.697973	<0.0001	11 q12	solute carrier family 22 member 9 [Source:HGNC Symbol;Acc:HGNC:16261]
ENSG00000197428	OR51D1	0.697298	<0.0001	11 p15	olfactory receptor family 51 subfamily D member 1 [Source:HGNC Symbol;Acc:HGNC:15193]
ENSG00000186431	FCAR	0.697098	<0.0001	19 q13	Fc fragment of IgA receptor [Source:HGNC Symbol;Acc:HGNC:3608]
ENSG00000134538	SLCO1B1	0.694851	<0.0001	12 p12	solute carrier organic anion transporter family member 1B1 [Source:HGNC Symbol;Acc:HGNC:10959]
ENSG00000176200	OR4D11	0.692734	<0.0001	11 q12	olfactory receptor family 4 subfamily D member 11 [Source:HGNC Symbol;Acc:HGNC:15174]
ENSG00000113303	BTNL8	0.690481	<0.0001	5 q35	butyrophilin like 8 [Source:HGNC Symbol;Acc:HGNC:26131]
ENSG00000124900	TRIM51	0.689898	<0.0001	11 q12	tripartite motif-containing 51 [Source:HGNC Symbol;Acc:HGNC:19023]
ENSG00000136695	IL36RN	0.683289	<0.0001	2 q14	interleukin 36 receptor antagonist [Source:HGNC Symbol;Acc:HGNC:15561]
ENSG00000184478	OR56A3	0.682691	<0.0001	11 p15	olfactory receptor family 56 subfamily A member 3 [Source:HGNC Symbol;Acc:HGNC:14786]
ENSG00000187569	DPPA3	0.682475	<0.0001	12 p13	developmental pluripotency associated 3 [Source:HGNC Symbol;Acc:HGNC:19199]
ENSG00000177992	SPATA31E1	0.68247	<0.0001	9 q22	SPATA31 subfamily E member 1 [Source:HGNC Symbol;Acc:HGNC:26672]
ENSG00000150261	OR8K1	0.681336	<0.0001	11 q12	olfactory receptor family 8 subfamily K member 1 [Source:HGNC Symbol;Acc:HGNC:14831]
ENSG00000177476	OR2G3	0.680213	<0.0001	1 q44	olfactory receptor family 2 subfamily G member 3 [Source:HGNC Symbol;Acc:HGNC:15008]
ENSG00000239590	OR1J4	0.676618	<0.0001	9 q33	olfactory receptor family 1 subfamily J member 4 [Source:HGNC Symbol;Acc:HGNC:8211]
ENSG00000146039	SLC17A4	0.675695	<0.0001	6 p22	solute carrier family 17 member 4 [Source:HGNC Symbol;Acc:HGNC:10932]
ENSG00000180433	OR6K6	0.672395	<0.0001	1 q23	olfactory receptor family 6 subfamily K member 6 [Source:HGNC Symbol;Acc:HGNC:15033]
ENSG00000181273	OR5AK2	0.670094	<0.0001	11 q12	olfactory receptor family 5 subfamily AK member 2 [Source:HGNC Symbol;Acc:HGNC:15251]
ENSG00000237541	HLA-DQA2	0.668666	<0.0001	6 p21	major histocompatibility complex, class II, DQ alpha 2 [Source:HGNC Symbol;Acc:HGNC:4943]
ENSG00000175619	OR4B1	0.668077	<0.0001	11 p11	olfactory receptor family 4 subfamily B member 1 [Source:HGNC Symbol;Acc:HGNC:8290]
ENSG00000181689		0.668066	<0.0001
ENSG00000181785	OR5AS1	0.667119	<0.0001	11 q12	olfactory receptor family 5 subfamily AS member 1 [Source:HGNC Symbol;Acc:HGNC:15261]
ENSG00000171180	OR2M4	0.666964	<0.0001	1 q44	olfactory receptor family 2 subfamily M member 4 [Source:HGNC Symbol;Acc:HGNC:8270]
ENSG00000108700	CCL8	0.666852	<0.0001	17 q12	C-C motif chemokine ligand 8 [Source:HGNC Symbol;Acc:HGNC:10635]
ENSG00000129277		0.666051	<0.0001
ENSG00000136697	IL1F10	0.665465	<0.0001	2 q14	interleukin 1 family member 10 (theta) [Source:HGNC Symbol;Acc:HGNC:15552]
ENSG00000095464	PDE6C	0.665353	<0.0001	10 q23	phosphodiesterase 6C [Source:HGNC Symbol;Acc:HGNC:8787]
ENSG00000204361	NXPE2	0.660147	<0.0001	11 q23	neurexophilin and PC-esterase domain family member 2 [Source:HGNC Symbol;Acc:HGNC:26331]
ENSG00000185823	NPAP1	0.656923	<0.0001	15 q11	nuclear pore associated protein 1 [Source:HGNC Symbol;Acc:HGNC:1190]
ENSG00000166959	MS4A8	0.656175	<0.0001	11 q12	membrane spanning 4-domains A8 [Source:HGNC Symbol;Acc:HGNC:13380]
ENSG00000187918	OR51I2	0.655856	<0.0001	11 p15	olfactory receptor family 51 subfamily I member 2 [Source:HGNC Symbol;Acc:HGNC:15201]
ENSG00000237388	OR4A47	0.65576	<0.0001	11 p11	olfactory receptor family 4 subfamily A member 47 [Source:HGNC Symbol;Acc:HGNC:31266]
ENSG00000116721	PRAMEF13	0.650863	<0.0001	1 p36	PRAME family member 1 [Source:HGNC Symbol;Acc:HGNC:28840]
ENSG00000214929	SPATA31D1	0.649815	<0.0001	9 q21	SPATA31 subfamily D member 1 [Source:HGNC Symbol;Acc:HGNC:37283]
ENSG00000113088	GZMK	0.64685	<0.0001	5 q11	granzyme K [Source:HGNC Symbol;Acc:HGNC:4711]
ENSG00000205857	NANOGNB	0.646153	<0.0001	12 p13	NANOG neighbor homeobox [Source:HGNC Symbol;Acc:HGNC:24958]
ENSG00000186119	OR5D18	0.645827	<0.0001	11 q12	olfactory receptor family 5 subfamily D member 18 [Source:HGNC Symbol;Acc:HGNC:15285]
ENSG00000175143	OR2T1	0.645316	<0.0001	1 q44	olfactory receptor family 2 subfamily T member 1 [Source:HGNC Symbol;Acc:HGNC:8277]
ENSG00000104970		0.644243	<0.0001	19 q13	killer cell immunoglobulin like receptor, three Ig domains X1 [Source:HGNC Symbol;Acc:HGNC:25043]
ENSG00000175398	OR10P1	0.643214	<0.0001	12 q13	olfactory receptor family 10 subfamily P member 1 [Source:HGNC Symbol;Acc:HGNC:15378]
ENSG00000198877		0.639675	<0.0001
ENSG00000231192	OR5H1	0.638135	<0.0001	3 q11	olfactory receptor family 5 subfamily H member 1 [Source:HGNC Symbol;Acc:HGNC:8346]
ENSG00000172208	OR4X2	0.633734	<0.0001	11 p11	olfactory receptor family 4 subfamily X member 2 (gene/pseudogene) [Source:HGNC Symbol;Acc:HGNC:15184]
ENSG00000116726	PRAMEF12	0.632844	<0.0001	1 p36	PRAME family member 12 [Source:HGNC Symbol;Acc:HGNC:22125]
ENSG00000174957	OR5J2	0.631718	<0.0001	11 q12	olfactory receptor family 5 subfamily J member 2 [Source:HGNC Symbol;Acc:HGNC:19612]
ENSG00000157330	C1orf158	0.62689	<0.0001	1 p36	chromosome 1 open reading frame 158 [Source:HGNC Symbol;Acc:HGNC:28567]
ENSG00000181552	EDDM3B	0.625678	<0.0001	14 q11	epididymal protein 3B [Source:HGNC Symbol;Acc:HGNC:19223]
ENSG00000186117		0.625613	<0.0001
ENSG00000184032	KRTAP20-2	0.62553	<0.0001	21 q22	keratin associated protein 20-2 [Source:HGNC Symbol;Acc:HGNC:18944]
ENSG00000237353	PATE4	0.620127	<0.0001	11 q24	prostate and testis expressed 4 [Source:HGNC Symbol;Acc:HGNC:35427]
ENSG00000176219	OR11H6	0.619579	<0.0001	14 q11	olfactory receptor family 11 subfamily H member 6 [Source:HGNC Symbol;Acc:HGNC:15349]
ENSG00000166363	OR10A5	0.616987	<0.0001	11 p15	olfactory receptor family 10 subfamily A member 5 [Source:HGNC Symbol;Acc:HGNC:15131]
ENSG00000186943	OR13C8	0.615977	<0.0001	9 q31	olfactory receptor family 13 subfamily C member 8 [Source:HGNC Symbol;Acc:HGNC:15103]
ENSG00000176567	OR4X1	0.614707	<0.0001	11 p11	olfactory receptor family 4 subfamily X member 1 (gene/pseudogene) [Source:HGNC Symbol;Acc:HGNC:14854]
ENSG00000244624	KRTAP20-1	0.613995	<0.0001	21 q22	keratin associated protein 20-1 [Source:HGNC Symbol;Acc:HGNC:18943]
ENSG00000179626	OR6C4	0.608246	<0.0001	12 q13	olfactory receptor family 6 subfamily C member 4 [Source:HGNC Symbol;Acc:HGNC:19632]
ENSG00000165202	OR1Q1	0.59685	<0.0001	9 q33	olfactory receptor family 1 subfamily Q member 1 [Source:HGNC Symbol;Acc:HGNC:8223]
ENSG00000221989	OR2A2	0.594201	<0.0001	7 q35	olfactory receptor family 2 subfamily A member 2 [Source:HGNC Symbol;Acc:HGNC:8230]
ENSG00000134028	ADAMDEC1	0.592769	<0.0001	8 p21	ADAM like decysin 1 [Source:HGNC Symbol;Acc:HGNC:16299]
ENSG00000184394	OR4N5	0.589265	<0.0001	14 q11	olfactory receptor family 4 subfamily N member 5 [Source:HGNC Symbol;Acc:HGNC:15358]
ENSG00000108688	CCL7	0.588048	<0.0001	17 q12	C-C motif chemokine ligand 7 [Source:HGNC Symbol;Acc:HGNC:10634]
ENSG00000177462	OR2T8	0.584023	<0.0001	1 q44	olfactory receptor family 2 subfamily T member 8 [Source:HGNC Symbol;Acc:HGNC:15020]
ENSG00000171195	MUC7	0.582122	<0.0001	4 q13	mucin 7, secreted [Source:HGNC Symbol;Acc:HGNC:7518]
ENSG00000206104	KRTAP20-3	0.574961	<0.0001	21 q22	keratin associated protein 20-3 [Source:HGNC Symbol;Acc:HGNC:34001]
ENSG00000176555	OR4S1	0.5737	<0.0001	11 p11	olfactory receptor family 4 subfamily S member 1 [Source:HGNC Symbol;Acc:HGNC:14705]
ENSG00000177489	OR2G2	0.570579	<0.0001	1 q44	olfactory receptor family 2 subfamily G member 2 [Source:HGNC Symbol;Acc:HGNC:15007]
ENSG00000176230	OR4K17	0.561508	<0.0001	14 q11	olfactory receptor family 4 subfamily K member 17 [Source:HGNC Symbol;Acc:HGNC:15355]
ENSG00000257115	OR11H12	0.561461	<0.0001	14 q11	olfactory receptor family 11 subfamily H member 12 [Source:HGNC Symbol;Acc:HGNC:30738]
ENSG00000181958	OR4A15	0.557426	<0.0001	11 q11	olfactory receptor family 4 subfamily A member 15 [Source:HGNC Symbol;Acc:HGNC:15152]
ENSG00000172154	OR8I2	0.557161	<0.0001	11 q12	olfactory receptor family 8 subfamily I member 2 [Source:HGNC Symbol;Acc:HGNC:15310]
ENSG00000182111	ZNF716	0.557032	<0.0001	7 p11	zinc finger protein 716 [Source:HGNC Symbol;Acc:HGNC:32458]
ENSG00000184345	IQCF2	0.556471	<0.0001	3 p21	IQ motif containing F2 [Source:HGNC Symbol;Acc:HGNC:31815]
ENSG00000181961	OR4A16	0.554143	<0.0001	11 q11	olfactory receptor family 4 subfamily A member 16 [Source:HGNC Symbol;Acc:HGNC:15153]
ENSG00000188558	OR2G6	0.549004	<0.0001	1 q44	olfactory receptor family 2 subfamily G member 6 [Source:HGNC Symbol;Acc:HGNC:27019]
ENSG00000170803		0.548545	<0.0001
ENSG00000181023	OR56B1	0.548299	<0.0001	11 p15	olfactory receptor family 56 subfamily B member 1 [Source:HGNC Symbol;Acc:HGNC:15245]
ENSG00000162365	CYP4A22	0.547353	<0.0001	1 p33	cytochrome P450 family 4 subfamily A member 22 [Source:HGNC Symbol;Acc:HGNC:20575]
ENSG00000186160	CYP4Z1	0.54691	<0.0001	1 p33	cytochrome P450 family 4 subfamily Z member 1 [Source:HGNC Symbol;Acc:HGNC:20583]
ENSG00000179709	NLRP8	0.543351	<0.0001	19 q13	NLR family pyrin domain containing 8 [Source:HGNC Symbol;Acc:HGNC:22940]
ENSG00000185926	OR4C46	0.541237	<0.0001	11 q11	olfactory receptor family 4 subfamily C member 46 [Source:HGNC Symbol;Acc:HGNC:31271]
ENSG00000197790	OR52M1	0.538936	<0.0001	11 p15	olfactory receptor family 52 subfamily M member 1 [Source:HGNC Symbol;Acc:HGNC:15225]
ENSG00000197233	OR1J2	0.537512	<0.0001	9 q33	olfactory receptor family 1 subfamily J member 2 [Source:HGNC Symbol;Acc:HGNC:8209]
ENSG00000183706	LOC105369274	0.537473	<0.0001	15 q11	olfactory receptor family 4 subfamily N member 4 [Source:HGNC Symbol;Acc:HGNC:15375]
ENSG00000172487	OR8J1	0.532611	<0.0001	11 q12	olfactory receptor family 8 subfamily J member 1 [Source:HGNC Symbol;Acc:HGNC:14855]
ENSG00000120211	INSL4	0.530174	<0.0001	9 p24	insulin like 4 [Source:HGNC Symbol;Acc:HGNC:6087]
ENSG00000258083	OR9A4	0.525258	<0.0001	7 q34	olfactory receptor family 9 subfamily A member 4 [Source:HGNC Symbol;Acc:HGNC:15095]
ENSG00000232263	KRTAP25-1	0.523055	<0.0001	21 q22	keratin associated protein 25-1 [Source:HGNC Symbol;Acc:HGNC:34003]
ENSG00000150045	KLRF1	0.519213	<0.0001	12 p13	killer cell lectin like receptor F1 [Source:HGNC Symbol;Acc:HGNC:13342]
ENSG00000180974	OR52E4	0.514759	<0.0001	11 p15	olfactory receptor family 52 subfamily E member 4 [Source:HGNC Symbol;Acc:HGNC:15213]
ENSG00000186971	KRTAP13-4	0.512339	<0.0001	21 q22	keratin associated protein 13-4 [Source:HGNC Symbol;Acc:HGNC:18926]
ENSG00000184351	KRTAP19-1	0.505625	<0.0001	21 q22	keratin associated protein 19-1 [Source:HGNC Symbol;Acc:HGNC:18936]
ENSG00000258817	OR4C13	0.501989	<0.0001	11 p11	olfactory receptor family 4 subfamily C member 13 [Source:HGNC Symbol;Acc:HGNC:15169]
ENSG00000133678	TMEM254	0.49973	<0.0001	10 q22	transmembrane protein 254 [Source:HGNC Symbol;Acc:HGNC:25804]
ENSG00000131068	DEFB118	0.498091	<0.0001	20 q11	defensin beta 118 [Source:HGNC Symbol;Acc:HGNC:16196]
ENSG00000121236	TRIM6	0.49783	<0.0001	11 p15	tripartite motif containing 6 [Source:HGNC Symbol;Acc:HGNC:16277]
ENSG00000149651	SPINT4	0.489785	<0.0001	20 q13	serine peptidase inhibitor, Kunitz type 4 [Source:HGNC Symbol;Acc:HGNC:16130]
ENSG00000155249	OR4K1	0.489766	<0.0001	14 q11	olfactory receptor family 4 subfamily K member 1 [Source:HGNC Symbol;Acc:HGNC:14726]
ENSG00000187026	KRTAP21-2	0.475739	<0.0001	21 q22	keratin associated protein 21-2 [Source:HGNC Symbol;Acc:HGNC:18946]
ENSG00000159961	OR3A3	0.47204	<0.0001	17 p13	olfactory receptor family 3 subfamily A member 3 [Source:HGNC Symbol;Acc:HGNC:8284]
ENSG00000176198	OR11H4	0.470942	<0.0001	14 q11	olfactory receptor family 11 subfamily H member 4 [Source:HGNC Symbol;Acc:HGNC:15347]
ENSG00000181939	OR4C15	0.470035	<0.0001	11 q11	olfactory receptor family 4 subfamily C member 15 [Source:HGNC Symbol;Acc:HGNC:15171]
ENSG00000223638	RFPL4A	0.465924	<0.0001	19 q13	ret finger protein like 4A [Source:HGNC Symbol;Acc:HGNC:16449]
ENSG00000169488	OR4K15	0.464321	<0.0001	14 q11	olfactory receptor family 4 subfamily K member 15 [Source:HGNC Symbol;Acc:HGNC:15353]
ENSG00000126550	HTN1	0.450889	<0.0001	4 q13	histatin 1 [Source:HGNC Symbol;Acc:HGNC:5283]
ENSG00000152207	CYSLTR2	0.450878	<0.0001	13 q14	cysteinyl leukotriene receptor 2 [Source:HGNC Symbol;Acc:HGNC:18274]
ENSG00000181935		0.44829	<0.0001
ENSG00000105141	CASP14	0.444621	<0.0001	19 p13	caspase 14 [Source:HGNC Symbol;Acc:HGNC:1502]
ENSG00000181903	OR4C6	0.430246	<0.0001	11 q11	olfactory receptor family 4 subfamily C member 6 [Source:HGNC Symbol;Acc:HGNC:14743]
ENSG00000167360	OR51Q1	0.424537	<0.0001	11 p15	olfactory receptor family 51 subfamily Q member 1 (gene/pseudogene) [Source:HGNC Symbol;Acc:HGNC:14851]
ENSG00000232382	OR5K1	0.412483	<0.0001	3 q11	olfactory receptor family 5 subfamily K member 1 [Source:HGNC Symbol;Acc:HGNC:8349]
ENSG00000183747	ACSM2A	0.390506	<0.0001	16 p12	acyl-CoA synthetase medium-chain family member 2A [Source:HGNC Symbol;Acc:HGNC:32017]
ENSG00000180424	DEFB123	0.384074	<0.0001	20 q11	defensin beta 123 [Source:HGNC Symbol;Acc:HGNC:18103]
ENSG00000233412	OR5H15	0.383894	<0.0001	3 q11	olfactory receptor family 5 subfamily H member 15 [Source:HGNC Symbol;Acc:HGNC:31287]
ENSG00000203813		0.359183	<0.0001
ENSG00000181927	OR4P4	0.357631	<0.0001	11 q11	olfactory receptor family 4 subfamily P member 4 [Source:HGNC Symbol;Acc:HGNC:15180]
ENSG00000177174	OR14C36	0.356983	<0.0001	1 q44	olfactory receptor family 14 subfamily C member 36 [Source:HGNC Symbol;Acc:HGNC:15026]
ENSG00000174982	OR4S2	0.332946	<0.0001	11 q11	olfactory receptor family 4 subfamily S member 2 [Source:HGNC Symbol;Acc:HGNC:15183]
ENSG00000176246	OR4L1	0.296378	0.000458706	14 q11	olfactory receptor family 4 subfamily L member 1 [Source:HGNC Symbol;Acc:HGNC:15356]

## Sheet: Spot C
Ensembl ID	Gene	correlation	p-value	Chromosome	Description
ENSG00000163209	SPRR3	0.88397	<0.0001	1 q21	small proline rich protein 3 [Source:HGNC Symbol;Acc:HGNC:11268]
ENSG00000122224	LY9	0.868679	<0.0001	1 q23	lymphocyte antigen 9 [Source:HGNC Symbol;Acc:HGNC:6730]
ENSG00000166396	SERPINB7	0.849416	<0.0001	18 q21	serpin family B member 7 [Source:HGNC Symbol;Acc:HGNC:13902]
ENSG00000235942	LCE6A	0.847661	<0.0001	1 q21	late cornified envelope 6A [Source:HGNC Symbol;Acc:HGNC:31824]
ENSG00000203784	LELP1	0.838035	<0.0001	1 q21	late cornified envelope like proline rich 1 [Source:HGNC Symbol;Acc:HGNC:32046]
ENSG00000187173	LCE2A	0.837779	<0.0001	1 q21	late cornified envelope 2A [Source:HGNC Symbol;Acc:HGNC:29469]
ENSG00000131059	BPIFA3	0.837031	<0.0001	20 q11	BPI fold containing family A member 3 [Source:HGNC Symbol;Acc:HGNC:16204]
ENSG00000181867	FTMT	0.831088	<0.0001	5 q23	ferritin mitochondrial [Source:HGNC Symbol;Acc:HGNC:17345]
ENSG00000169469	SPRR1B	0.826979	<0.0001	1 q21	small proline rich protein 1B [Source:HGNC Symbol;Acc:HGNC:11260]
ENSG00000215186	GOLGA6B	0.826029	<0.0001	15 q24	golgin A6 family member B [Source:HGNC Symbol;Acc:HGNC:32205]
ENSG00000159455	LCE2B	0.822861	<0.0001	1 q21	late cornified envelope 2B [Source:HGNC Symbol;Acc:HGNC:16610]
ENSG00000166736	HTR3A	0.822075	<0.0001	11 q23	5-hydroxytryptamine receptor 3A [Source:HGNC Symbol;Acc:HGNC:5297]
ENSG00000221900	POM121L12	0.818735	<0.0001	7 p12	POM121 transmembrane nucleoporin like 12 [Source:HGNC Symbol;Acc:HGNC:25369]
ENSG00000184148	SPRR4	0.818037	<0.0001	1 q21	small proline rich protein 4 [Source:HGNC Symbol;Acc:HGNC:23173]
ENSG00000134760	DSG1	0.811926	<0.0001	18 q12	desmoglein 1 [Source:HGNC Symbol;Acc:HGNC:3048]
ENSG00000138964	PARVG	0.809297	<0.0001	22 q13	parvin gamma [Source:HGNC Symbol;Acc:HGNC:14654]
ENSG00000198183	BPIFA1	0.808449	<0.0001	20 q11	BPI fold containing family A member 1 [Source:HGNC Symbol;Acc:HGNC:15749]
ENSG00000197322		0.807912	<0.0001	17 q12	chromosome 17 open reading frame 102 [Source:HGNC Symbol;Acc:HGNC:34412]
ENSG00000163207	IVL	0.804022	<0.0001	1 q21	involucrin [Source:HGNC Symbol;Acc:HGNC:6187]
ENSG00000169575	VPREB1	0.802235	<0.0001	22 q11	pre-B lymphocyte 1 [Source:HGNC Symbol;Acc:HGNC:12709]
ENSG00000198967	OR10Z1	0.800484	<0.0001	1 q23	olfactory receptor family 10 subfamily Z member 1 [Source:HGNC Symbol;Acc:HGNC:14996]
ENSG00000206422	LRRC30	0.796757	<0.0001	18 p11	leucine rich repeat containing 30 [Source:HGNC Symbol;Acc:HGNC:30219]
ENSG00000157343	ARMC12	0.794685	<0.0001	6 p21	armadillo repeat containing 12 [Source:HGNC Symbol;Acc:HGNC:21099]
ENSG00000131808	FSHB	0.792013	<0.0001	11 p14	follicle stimulating hormone beta subunit [Source:HGNC Symbol;Acc:HGNC:3964]
ENSG00000171115	GIMAP8	0.789591	<0.0001	7 q36	GTPase, IMAP family member 8 [Source:HGNC Symbol;Acc:HGNC:21792]
ENSG00000178522	AMBN	0.784773	<0.0001	4 q13	ameloblastin [Source:HGNC Symbol;Acc:HGNC:452]
ENSG00000162892	IL24	0.782136	<0.0001	1 q32	interleukin 24 [Source:HGNC Symbol;Acc:HGNC:11346]
ENSG00000120279	MYCT1	0.781673	<0.0001	6 q25	myc target 1 [Source:HGNC Symbol;Acc:HGNC:23172]
ENSG00000254737	OR10G4	0.778966	<0.0001	11 q24	olfactory receptor family 10 subfamily G member 4 [Source:HGNC Symbol;Acc:HGNC:14809]
ENSG00000111335	OAS2	0.77832	<0.0001	12 q24	2'-5'-oligoadenylate synthetase 2 [Source:HGNC Symbol;Acc:HGNC:8087]
ENSG00000176798	OR51L1	0.77829	<0.0001	11 p15	olfactory receptor family 51 subfamily L member 1 [Source:HGNC Symbol;Acc:HGNC:14759]
ENSG00000100351	GRAP2	0.777555	<0.0001	22 q13	GRB2-related adaptor protein 2 [Source:HGNC Symbol;Acc:HGNC:4563]
ENSG00000165084	C8orf34	0.776089	<0.0001	8 q13	chromosome 8 open reading frame 34 [Source:HGNC Symbol;Acc:HGNC:30905]
ENSG00000112115	IL17A	0.774203	<0.0001	6 p12	interleukin 17A [Source:HGNC Symbol;Acc:HGNC:5981]
ENSG00000109208	SMR3A	0.77356	<0.0001	4 q13	submaxillary gland androgen regulated protein 3A [Source:HGNC Symbol;Acc:HGNC:19216]
ENSG00000185594	SPATA8	0.77264	<0.0001	15 q26	spermatogenesis associated 8 [Source:HGNC Symbol;Acc:HGNC:28676]
ENSG00000203786	KPRP	0.771933	<0.0001	1 q21	keratinocyte proline rich protein [Source:HGNC Symbol;Acc:HGNC:31823]
ENSG00000213316	LTC4S	0.770588	<0.0001	5 q35	leukotriene C4 synthase [Source:HGNC Symbol;Acc:HGNC:6719]
ENSG00000186207	LCE5A	0.768217	<0.0001	1 q21	late cornified envelope 5A [Source:HGNC Symbol;Acc:HGNC:16614]
ENSG00000198854	C1orf68	0.765662	<0.0001	1 q21	chromosome 1 open reading frame 68 [Source:HGNC Symbol;Acc:HGNC:29468]
ENSG00000257743	MGAM2	0.763668	<0.0001	7 q34	maltase-glucoamylase 2 (putative) [Source:HGNC Symbol;Acc:HGNC:28101]
ENSG00000123843	C4BPB	0.76346	<0.0001	1 q32	complement component 4 binding protein beta [Source:HGNC Symbol;Acc:HGNC:1328]
ENSG00000263812	LINC00908	0.760738	<0.0001	18 q23	long intergenic non-protein coding RNA 908 [Source:HGNC Symbol;Acc:HGNC:27599]
ENSG00000173372	C1QA	0.760609	<0.0001	1 p36	complement C1q A chain [Source:HGNC Symbol;Acc:HGNC:1241]
ENSG00000169474	SPRR1A	0.754643	<0.0001	1 q21	small proline rich protein 1A [Source:HGNC Symbol;Acc:HGNC:11259]
ENSG00000188293	IGFL1	0.754271	<0.0001	19 q13	IGF like family member 1 [Source:HGNC Symbol;Acc:HGNC:24093]
ENSG00000155833	CYLC2	0.754236	<0.0001	9 q31	cylicin 2 [Source:HGNC Symbol;Acc:HGNC:2583]
ENSG00000165131	C7orf34	0.753587	<0.0001	7 q34	chromosome 7 open reading frame 34 [Source:HGNC Symbol;Acc:HGNC:21750]
ENSG00000019169	MARCO	0.753515	<0.0001	2 q14	macrophage receptor with collagenous structure [Source:HGNC Symbol;Acc:HGNC:6895]
ENSG00000132631	SCP2D1	0.752972	<0.0001	20 p11	SCP2 sterol binding domain containing 1 [Source:HGNC Symbol;Acc:HGNC:16211]
ENSG00000174407	MIR133A2	0.751578	<0.0001	20 q13	MIR1-1 host gene [Source:HGNC Symbol;Acc:HGNC:16159]
ENSG00000105369	CD79A	0.746764	<0.0001	19 q13	CD79a molecule [Source:HGNC Symbol;Acc:HGNC:1698]
ENSG00000186844	LCE1A	0.744705	<0.0001	1 q21	late cornified envelope 1A [Source:HGNC Symbol;Acc:HGNC:29459]
ENSG00000166634	SERPINB12	0.744016	<0.0001	18 q21	serpin family B member 12 [Source:HGNC Symbol;Acc:HGNC:14220]
ENSG00000171199	OPRPN	0.742926	<0.0001	4 q13	opiorphin prepropeptide [Source:HGNC Symbol;Acc:HGNC:17279]
ENSG00000021461	CYP3A43	0.738833	<0.0001	7 q22	cytochrome P450 family 3 subfamily A member 43 [Source:HGNC Symbol;Acc:HGNC:17450]
ENSG00000160339	FCN2	0.738698	<0.0001	9 q34	ficolin 2 [Source:HGNC Symbol;Acc:HGNC:3624]
ENSG00000178084	HTR3C	0.737609	<0.0001	3 q27	5-hydroxytryptamine receptor 3C [Source:HGNC Symbol;Acc:HGNC:24003]
ENSG00000067066	SP100	0.7376	<0.0001	2 q37	SP100 nuclear antigen [Source:HGNC Symbol;Acc:HGNC:11206]
ENSG00000149305	HTR3B	0.736189	<0.0001	11 q23	5-hydroxytryptamine receptor 3B [Source:HGNC Symbol;Acc:HGNC:5298]
ENSG00000221813	OR6B1	0.73586	<0.0001	7 q35	olfactory receptor family 6 subfamily B member 1 [Source:HGNC Symbol;Acc:HGNC:8354]
ENSG00000166927	MS4A7	0.734535	<0.0001	11 q12	membrane spanning 4-domains A7 [Source:HGNC Symbol;Acc:HGNC:13378]
ENSG00000138166	DUSP5	0.734497	<0.0001	10 q25	dual specificity phosphatase 5 [Source:HGNC Symbol;Acc:HGNC:3071]
ENSG00000204020	LIPN	0.731815	<0.0001	10 q23	lipase family member N [Source:HGNC Symbol;Acc:HGNC:23452]
ENSG00000104237	RP1	0.731384	<0.0001	8 q11	retinitis pigmentosa 1 (autosomal dominant) [Source:HGNC Symbol;Acc:HGNC:10263]
ENSG00000185897	FFAR3	0.730767	<0.0001	19 q13	free fatty acid receptor 3 [Source:HGNC Symbol;Acc:HGNC:4499]
ENSG00000181513	ACBD4	0.728711	<0.0001	17 q21	acyl-CoA binding domain containing 4 [Source:HGNC Symbol;Acc:HGNC:23337]
ENSG00000187223	LCE2D	0.725862	<0.0001	1 q21	late cornified envelope 2D [Source:HGNC Symbol;Acc:HGNC:16518]
ENSG00000179695	OR6C2	0.724635	<0.0001	12 q13	olfactory receptor family 6 subfamily C member 2 [Source:HGNC Symbol;Acc:HGNC:15436]
ENSG00000170605	OR9K2	0.721314	<0.0001	12 q13	olfactory receptor family 9 subfamily K member 2 [Source:HGNC Symbol;Acc:HGNC:15339]
ENSG00000231171	LINC01098	0.720981	<0.0001	4 q34	long intergenic non-protein coding RNA 1098 [Source:HGNC Symbol;Acc:HGNC:27731]
ENSG00000167139	TBC1D21	0.719181	<0.0001	15 q24	TBC1 domain family member 21 [Source:HGNC Symbol;Acc:HGNC:28536]
ENSG00000126545	CSN1S1	0.718245	<0.0001	4 q13	casein alpha s1 [Source:HGNC Symbol;Acc:HGNC:2445]
ENSG00000176900	OR51T1	0.716817	<0.0001	11 p15	olfactory receptor family 51 subfamily T member 1 [Source:HGNC Symbol;Acc:HGNC:15205]
ENSG00000182938	OTOP3	0.71648	<0.0001	17 q25	otopetrin 3 [Source:HGNC Symbol;Acc:HGNC:19658]
ENSG00000243543	WFDC6	0.71493	<0.0001	20 q13	WAP four-disulfide core domain 6 [Source:HGNC Symbol;Acc:HGNC:16164]
ENSG00000256235	SMIM3	0.714416	<0.0001	5 q33	small integral membrane protein 3 [Source:HGNC Symbol;Acc:HGNC:30248]
ENSG00000078401	EDN1	0.709611	<0.0001	6 p24	endothelin 1 [Source:HGNC Symbol;Acc:HGNC:3176]
ENSG00000188076	SCGB1C1	0.70933	<0.0001	11 p15	secretoglobin family 1C member 1 [Source:HGNC Symbol;Acc:HGNC:18394]
ENSG00000176605	C14orf177	0.708292	<0.0001	14 q32	chromosome 14 open reading frame 177 [Source:HGNC Symbol;Acc:HGNC:26375]
ENSG00000126549	STATH	0.704408	<0.0001	4 q13	statherin [Source:HGNC Symbol;Acc:HGNC:11369]
ENSG00000176925	OR51F2	0.701006	<0.0001	11 p15	olfactory receptor family 51 subfamily F member 2 [Source:HGNC Symbol;Acc:HGNC:15197]
ENSG00000180919	OR56B4	0.70036	<0.0001	11 p15	olfactory receptor family 56 subfamily B member 4 [Source:HGNC Symbol;Acc:HGNC:15248]
ENSG00000159763	PIP	0.699505	<0.0001	7 q34	prolactin induced protein [Source:HGNC Symbol;Acc:HGNC:8993]
ENSG00000168995	SIGLEC7	0.697294	<0.0001	19 q13	sialic acid binding Ig like lectin 7 [Source:HGNC Symbol;Acc:HGNC:10876]
ENSG00000225781	OR6V1	0.695727	<0.0001	7 q34	olfactory receptor family 6 subfamily V member 1 [Source:HGNC Symbol;Acc:HGNC:15090]
ENSG00000100170	SLC5A1	0.69372	<0.0001	22 q12	solute carrier family 5 member 1 [Source:HGNC Symbol;Acc:HGNC:11036]
ENSG00000230062	ANKRD66	0.688715	<0.0001	6 p12	ankyrin repeat domain 66 [Source:HGNC Symbol;Acc:HGNC:44669]
ENSG00000132357	CARD6	0.68603	<0.0001	5 p13	caspase recruitment domain family member 6 [Source:HGNC Symbol;Acc:HGNC:16394]
ENSG00000266964	FXYD1	0.685865	<0.0001	19 q13	FXYD domain containing ion transport regulator 1 [Source:HGNC Symbol;Acc:HGNC:4025]
ENSG00000161649	CD300LG	0.685809	<0.0001	17 q21	CD300 molecule like family member g [Source:HGNC Symbol;Acc:HGNC:30455]
ENSG00000141200	KIF2B	0.685441	<0.0001	17 q22	kinesin family member 2B [Source:HGNC Symbol;Acc:HGNC:29443]
ENSG00000244752	CRYBB2	0.684532	<0.0001	22 q11	crystallin beta B2 [Source:HGNC Symbol;Acc:HGNC:2398]
ENSG00000124157	SEMG2	0.683385	<0.0001	20 q13	semenogelin II [Source:HGNC Symbol;Acc:HGNC:10743]
ENSG00000114268	PFKFB4	0.683034	<0.0001	3 p21	6-phosphofructo-2-kinase/fructose-2,6-biphosphatase 4 [Source:HGNC Symbol;Acc:HGNC:8875]
ENSG00000122194	PLG	0.681673	<0.0001	6 q26	plasminogen [Source:HGNC Symbol;Acc:HGNC:9071]
ENSG00000135437	RDH5	0.681626	<0.0001	12 q13	retinol dehydrogenase 5 [Source:HGNC Symbol;Acc:HGNC:9940]
ENSG00000129990	SYT5	0.680902	<0.0001	19 q13	synaptotagmin 5 [Source:HGNC Symbol;Acc:HGNC:11513]
ENSG00000179919	OR10A7	0.680563	<0.0001	12 q13	olfactory receptor family 10 subfamily A member 7 [Source:HGNC Symbol;Acc:HGNC:15329]
ENSG00000153347	FAM81B	0.678558	<0.0001	5 q15	family with sequence similarity 81 member B [Source:HGNC Symbol;Acc:HGNC:26335]
ENSG00000124006	OBSL1	0.678489	<0.0001	2 q35	obscurin like 1 [Source:HGNC Symbol;Acc:HGNC:29092]
ENSG00000196734	LCE1B	0.676793	<0.0001	1 q21	late cornified envelope 1B [Source:HGNC Symbol;Acc:HGNC:16611]
ENSG00000182854	OR4F15	0.674614	<0.0001	15 q26	olfactory receptor family 4 subfamily F member 15 [Source:HGNC Symbol;Acc:HGNC:15078]
ENSG00000174792	C4orf26	0.671936	<0.0001	4 q21	chromosome 4 open reading frame 26 [Source:HGNC Symbol;Acc:HGNC:26300]
ENSG00000186458	DEFB132	0.67023	<0.0001	20 p13	defensin beta 132 [Source:HGNC Symbol;Acc:HGNC:33806]
ENSG00000184140	OR4F6	0.670136	<0.0001	15 q26	olfactory receptor family 4 subfamily F member 6 [Source:HGNC Symbol;Acc:HGNC:15372]
ENSG00000129467	ADCY4	0.668232	<0.0001	14 q12	adenylate cyclase 4 [Source:HGNC Symbol;Acc:HGNC:235]
ENSG00000124233	SEMG1	0.667089	<0.0001	20 q13	semenogelin I [Source:HGNC Symbol;Acc:HGNC:10742]
ENSG00000182170	MRGPRG	0.665835	<0.0001	11 p15	MAS related GPR family member G [Source:HGNC Symbol;Acc:HGNC:24829]
ENSG00000160401	CFAP157	0.665383	<0.0001	9 q34	cilia and flagella associated protein 157 [Source:HGNC Symbol;Acc:HGNC:27843]
ENSG00000122862	SRGN	0.664079	<0.0001	10 q22	serglycin [Source:HGNC Symbol;Acc:HGNC:9361]
ENSG00000185404	SP140L	0.661723	<0.0001	2 q37	SP140 nuclear body protein like [Source:HGNC Symbol;Acc:HGNC:25105]
ENSG00000104915	STX10	0.661372	<0.0001	19 p13	syntaxin 10 [Source:HGNC Symbol;Acc:HGNC:11428]
ENSG00000181374	CCL13	0.661278	<0.0001	17 q12	C-C motif chemokine ligand 13 [Source:HGNC Symbol;Acc:HGNC:10611]
ENSG00000169413	RNASE6	0.659132	<0.0001	14 q11	ribonuclease A family member k6 [Source:HGNC Symbol;Acc:HGNC:10048]
ENSG00000255713	OR4D2	0.658713	<0.0001	17 q22	olfactory receptor family 4 subfamily D member 2 [Source:HGNC Symbol;Acc:HGNC:8294]
ENSG00000071203	MS4A12	0.658524	<0.0001	11 q12	membrane spanning 4-domains A12 [Source:HGNC Symbol;Acc:HGNC:13370]
ENSG00000186226	LCE1E	0.658347	<0.0001	1 q21	late cornified envelope 1E [Source:HGNC Symbol;Acc:HGNC:29466]
ENSG00000175065	DSG4	0.654709	<0.0001	18 q12	desmoglein 4 [Source:HGNC Symbol;Acc:HGNC:21307]
ENSG00000236398	TAS2R39	0.654132	<0.0001	7 q34	taste 2 receptor member 39 [Source:HGNC Symbol;Acc:HGNC:18886]
ENSG00000196800	SPINK14	0.653112	<0.0001	5 q32	serine peptidase inhibitor, Kazal type 14 (putative) [Source:HGNC Symbol;Acc:HGNC:33825]
ENSG00000136869	TLR4	0.652371	<0.0001	9 q33	toll like receptor 4 [Source:HGNC Symbol;Acc:HGNC:11850]
ENSG00000186980	KRTAP23-1	0.651675	<0.0001	21 q22	keratin associated protein 23-1 [Source:HGNC Symbol;Acc:HGNC:18928]
ENSG00000185686	PRAME	0.6515	<0.0001	22 q11	preferentially expressed antigen in melanoma [Source:HGNC Symbol;Acc:HGNC:9336]
ENSG00000156738	MS4A1	0.651061	<0.0001	11 q12	membrane spanning 4-domains A1 [Source:HGNC Symbol;Acc:HGNC:7315]
ENSG00000042980	ADAM28	0.648	<0.0001	8 p21	ADAM metallopeptidase domain 28 [Source:HGNC Symbol;Acc:HGNC:206]
ENSG00000110944	IL23A	0.647616	<0.0001	12 q13	interleukin 23 subunit alpha [Source:HGNC Symbol;Acc:HGNC:15488]
ENSG00000129455	KLK8	0.647486	<0.0001	19 q13	kallikrein related peptidase 8 [Source:HGNC Symbol;Acc:HGNC:6369]
ENSG00000197706	OR6C74	0.645611	<0.0001	12 q13	olfactory receptor family 6 subfamily C member 74 [Source:HGNC Symbol;Acc:HGNC:31303]
ENSG00000179055	OR13D1	0.644329	<0.0001	9 q31	olfactory receptor family 13 subfamily D member 1 [Source:HGNC Symbol;Acc:HGNC:14695]
ENSG00000124935	SCGB1D2	0.644082	<0.0001	11 q12	secretoglobin family 1D member 2 [Source:HGNC Symbol;Acc:HGNC:18396]
ENSG00000166152	C16orf78	0.643751	<0.0001	16 q12	chromosome 16 open reading frame 78 [Source:HGNC Symbol;Acc:HGNC:28479]
ENSG00000174343	CHRNA9	0.643153	<0.0001	4 p14	cholinergic receptor nicotinic alpha 9 subunit [Source:HGNC Symbol;Acc:HGNC:14079]
ENSG00000158062	UBXN11	0.641867	<0.0001	1 p36	UBX domain protein 11 [Source:HGNC Symbol;Acc:HGNC:30600]
ENSG00000206172	HBA1	0.63996	<0.0001	16 p13	hemoglobin subunit alpha 1 [Source:HGNC Symbol;Acc:HGNC:4823]
ENSG00000135902	CHRND	0.639531	<0.0001	2 q37	cholinergic receptor nicotinic delta subunit [Source:HGNC Symbol;Acc:HGNC:1965]
ENSG00000121797	CCRL2	0.638246	<0.0001	3 p21	C-C motif chemokine receptor like 2 [Source:HGNC Symbol;Acc:HGNC:1612]
ENSG00000167604	NFKBID	0.635929	<0.0001	19 q13	NFKB inhibitor delta [Source:HGNC Symbol;Acc:HGNC:15671]
ENSG00000205328	OR6C65	0.635757	<0.0001	12 q13	olfactory receptor family 6 subfamily C member 65 [Source:HGNC Symbol;Acc:HGNC:31295]
ENSG00000163519	TRAT1	0.633805	<0.0001	3 q13	T cell receptor associated transmembrane adaptor 1 [Source:HGNC Symbol;Acc:HGNC:30698]
ENSG00000125903	DEFB129	0.633598	<0.0001	20 p13	defensin beta 129 [Source:HGNC Symbol;Acc:HGNC:16218]
ENSG00000169876	MUC17	0.633208	<0.0001	7 q22	mucin 17, cell surface associated [Source:HGNC Symbol;Acc:HGNC:16800]
ENSG00000142515	KLK3	0.629304	<0.0001	19 q13	kallikrein related peptidase 3 [Source:HGNC Symbol;Acc:HGNC:6364]
ENSG00000184945	AQP12A	0.629148	<0.0001	2 q37	aquaporin 12A [Source:HGNC Symbol;Acc:HGNC:19941]
ENSG00000153086	ACMSD	0.628465	<0.0001	2 q21	aminocarboxymuconate semialdehyde decarboxylase [Source:HGNC Symbol;Acc:HGNC:19288]
ENSG00000142871	CYR61	0.622196	<0.0001	1 p22	cysteine rich angiogenic inducer 61 [Source:HGNC Symbol;Acc:HGNC:2654]
ENSG00000180043	FAM71E2	0.621337	<0.0001	19 q13	family with sequence similarity 71 member E2 [Source:HGNC Symbol;Acc:HGNC:25278]
ENSG00000203795	FAM24A	0.61992	<0.0001	10 q26	family with sequence similarity 24 member A [Source:HGNC Symbol;Acc:HGNC:23470]
ENSG00000244414	CFHR1	0.619866	<0.0001	1 q31	complement factor H related 1 [Source:HGNC Symbol;Acc:HGNC:4888]
ENSG00000221858	OR2A12	0.617756	<0.0001	7 q35	olfactory receptor family 2 subfamily A member 12 [Source:HGNC Symbol;Acc:HGNC:15082]
ENSG00000271079	CTAGE15	0.614988	<0.0001	7 q35	CTAGE family member 15 [Source:HGNC Symbol;Acc:HGNC:37295]
ENSG00000186881	OR13F1	0.613321	<0.0001	9 q31	olfactory receptor family 13 subfamily F member 1 [Source:HGNC Symbol;Acc:HGNC:14723]
ENSG00000087128	TMPRSS11E	0.612199	<0.0001	4 q13	transmembrane protease, serine 11E [Source:HGNC Symbol;Acc:HGNC:24465]
ENSG00000090382	LYZ	0.611682	<0.0001	12 q15	lysozyme [Source:HGNC Symbol;Acc:HGNC:6740]
ENSG00000072818	ACAP1	0.611187	<0.0001	17 p13	ArfGAP with coiled-coil, ankyrin repeat and PH domains 1 [Source:HGNC Symbol;Acc:HGNC:16467]
ENSG00000221836	OR2A5	0.609183	<0.0001	7 q35	olfactory receptor family 2 subfamily A member 5 [Source:HGNC Symbol;Acc:HGNC:8232]
ENSG00000205649	HTN3	0.60849	<0.0001	4 q13	histatin 3 [Source:HGNC Symbol;Acc:HGNC:5284]
ENSG00000105514	RAB3D	0.607367	<0.0001	19 p13	RAB3D, member RAS oncogene family [Source:HGNC Symbol;Acc:HGNC:9779]
ENSG00000139155	SLCO1C1	0.605194	<0.0001	12 p12	solute carrier organic anion transporter family member 1C1 [Source:HGNC Symbol;Acc:HGNC:13819]
ENSG00000113889	KNG1	0.6043	<0.0001	3 q27	kininogen 1 [Source:HGNC Symbol;Acc:HGNC:6383]
ENSG00000240386	LCE1F	0.604214	<0.0001	1 q21	late cornified envelope 1F [Source:HGNC Symbol;Acc:HGNC:29467]
ENSG00000182035	ADIG	0.603004	<0.0001	20 q11	adipogenin [Source:HGNC Symbol;Acc:HGNC:28606]
ENSG00000103266	STUB1	0.598021	<0.0001	16 p13	STIP1 homology and U-box containing protein 1 [Source:HGNC Symbol;Acc:HGNC:11427]
ENSG00000149131	SERPING1	0.595811	<0.0001	11 q12	serpin family G member 1 [Source:HGNC Symbol;Acc:HGNC:1228]
ENSG00000050327	LOC102725117	0.588836	<0.0001	7 q35	Rho guanine nucleotide exchange factor 5 [Source:HGNC Symbol;Acc:HGNC:13209]
ENSG00000197938	OR5H2	0.588535	<0.0001	3 q11	olfactory receptor family 5 subfamily H member 2 [Source:HGNC Symbol;Acc:HGNC:14752]
ENSG00000077454	LRCH4	0.588399	<0.0001	7 q22	leucine rich repeats and calponin homology domain containing 4 [Source:HGNC Symbol;Acc:HGNC:6691]
ENSG00000125398	SOX9	0.586543	<0.0001	17 q24	SRY-box 9 [Source:HGNC Symbol;Acc:HGNC:11204]
ENSG00000176907	C8orf4	0.580952	<0.0001	8 p11	chromosome 8 open reading frame 4 [Source:HGNC Symbol;Acc:HGNC:1357]
ENSG00000143368	SF3B4	0.579328	<0.0001	1 q21	splicing factor 3b subunit 4 [Source:HGNC Symbol;Acc:HGNC:10771]
ENSG00000103502	CDIPT	0.573142	<0.0001	16 p11	CDP-diacylglycerol--inositol 3-phosphatidyltransferase [Source:HGNC Symbol;Acc:HGNC:1769]
ENSG00000187689	AMTN	0.568422	<0.0001	4 q13	amelotin [Source:HGNC Symbol;Acc:HGNC:33188]
ENSG00000223572	CKMT1A	0.561354	<0.0001	15 q15	creatine kinase, mitochondrial 1A [Source:HGNC Symbol;Acc:HGNC:31736]
ENSG00000103978	TMEM87A	0.559543	<0.0001	15 q15	transmembrane protein 87A [Source:HGNC Symbol;Acc:HGNC:24522]
ENSG00000141194	OR4D1	0.558853	<0.0001	17 q22	olfactory receptor family 4 subfamily D member 1 [Source:HGNC Symbol;Acc:HGNC:8293]
ENSG00000145309	CABS1	0.552693	<0.0001	4 q13	calcium binding protein, spermatid associated 1 [Source:HGNC Symbol;Acc:HGNC:30710]
ENSG00000136514	RTP4	0.550574	<0.0001	3 q27	receptor transporter protein 4 [Source:HGNC Symbol;Acc:HGNC:23992]
ENSG00000171209	CSN3	0.546577	<0.0001	4 q13	casein kappa [Source:HGNC Symbol;Acc:HGNC:2446]
ENSG00000136542	GALNT5	0.541703	<0.0001	2 q24	polypeptide N-acetylgalactosaminyltransferase 5 [Source:HGNC Symbol;Acc:HGNC:4127]
ENSG00000129151	BBOX1	0.539944	<0.0001	11 p14	gamma-butyrobetaine hydroxylase 1 [Source:HGNC Symbol;Acc:HGNC:964]
ENSG00000213215	OR2F1	0.538246	<0.0001	7 q35	olfactory receptor family 2 subfamily F member 1 (gene/pseudogene) [Source:HGNC Symbol;Acc:HGNC:8246]
ENSG00000213420	GPC2	0.535058	<0.0001	7 q22	glypican 2 [Source:HGNC Symbol;Acc:HGNC:4450]
ENSG00000154165	GPR15	0.527893	<0.0001	3 q11	G protein-coupled receptor 15 [Source:HGNC Symbol;Acc:HGNC:4469]
ENSG00000025708	TYMP	0.526726	<0.0001	22 q13	thymidine phosphorylase [Source:HGNC Symbol;Acc:HGNC:3148]
ENSG00000197953	AADACL2	0.522769	<0.0001	3 q25	arylacetamide deacetylase like 2 [Source:HGNC Symbol;Acc:HGNC:24427]
ENSG00000141378	PTRH2	0.520382	<0.0001	17 q23	peptidyl-tRNA hydrolase 2 [Source:HGNC Symbol;Acc:HGNC:24265]
ENSG00000268000		0.514461	<0.0001
ENSG00000107560	RAB11FIP2	0.514091	<0.0001	10 q26	RAB11 family interacting protein 2 [Source:HGNC Symbol;Acc:HGNC:29152]
ENSG00000212722	KRTAP4-9	0.512808	<0.0001	17 q21	keratin associated protein 4-9 [Source:HGNC Symbol;Acc:HGNC:18910]
ENSG00000186638	KIF24	0.511809	<0.0001	9 p13	kinesin family member 24 [Source:HGNC Symbol;Acc:HGNC:19916]
ENSG00000145649	GZMA	0.507263	<0.0001	5 q11	granzyme A [Source:HGNC Symbol;Acc:HGNC:4708]
ENSG00000130768	SMPDL3B	0.5013	<0.0001	1 p35	sphingomyelin phosphodiesterase acid like 3B [Source:HGNC Symbol;Acc:HGNC:21416]
ENSG00000169429	CXCL8	0.501291	<0.0001	4 q13	C-X-C motif chemokine ligand 8 [Source:HGNC Symbol;Acc:HGNC:6025]
ENSG00000134200	TSHB	0.495177	<0.0001	1 p13	thyroid stimulating hormone beta [Source:HGNC Symbol;Acc:HGNC:12372]
ENSG00000214128	TMEM213	0.492064	<0.0001	7 q34	transmembrane protein 213 [Source:HGNC Symbol;Acc:HGNC:27220]
ENSG00000221977	OR4E2	0.491453	<0.0001	14 q11	olfactory receptor family 4 subfamily E member 2 [Source:HGNC Symbol;Acc:HGNC:8297]
ENSG00000186965	KRTAP19-2	0.459477	<0.0001	21 q22	keratin associated protein 19-2 [Source:HGNC Symbol;Acc:HGNC:18937]
ENSG00000134779	TPGS2	0.454533	<0.0001	18 q12	tubulin polyglutamylase complex subunit 2 [Source:HGNC Symbol;Acc:HGNC:24561]
ENSG00000161980	POLR3K	0.452042	<0.0001	16 p13	RNA polymerase III subunit K [Source:HGNC Symbol;Acc:HGNC:14121]
ENSG00000154589	LY96	0.450117	<0.0001	8 q21	lymphocyte antigen 96 [Source:HGNC Symbol;Acc:HGNC:17156]
ENSG00000125788	DEFB126	0.441876	<0.0001	20 p13	defensin beta 126 [Source:HGNC Symbol;Acc:HGNC:15900]
ENSG00000137504	CREBZF	0.433933	<0.0001	11 q14	CREB/ATF bZIP transcription factor [Source:HGNC Symbol;Acc:HGNC:24905]
ENSG00000124657	OR2B6	0.418406	<0.0001	6 p22	olfactory receptor family 2 subfamily B member 6 [Source:HGNC Symbol;Acc:HGNC:8241]
ENSG00000151466	SCLT1	0.394873	<0.0001	4 q28	sodium channel and clathrin linker 1 [Source:HGNC Symbol;Acc:HGNC:26406]
ENSG00000128059	PPAT	0.391926	<0.0001	4 q12	phosphoribosyl pyrophosphate amidotransferase [Source:HGNC Symbol;Acc:HGNC:9238]
ENSG00000135297	MTO1	0.382342	<0.0001	6 q13	mitochondrial tRNA translation optimization 1 [Source:HGNC Symbol;Acc:HGNC:19261]
ENSG00000138496	PARP9	0.367962	<0.0001	3 q21	poly(ADP-ribose) polymerase family member 9 [Source:HGNC Symbol;Acc:HGNC:24118]
ENSG00000186132	C2orf76	0.353228	<0.0001	2 q14	chromosome 2 open reading frame 76 [Source:HGNC Symbol;Acc:HGNC:27017]
ENSG00000133636	NTS	0.334469	<0.0001	12 q21	neurotensin [Source:HGNC Symbol;Acc:HGNC:8038]
ENSG00000135226	UGT2B28	0.32515	0.000128974	4 q13	UDP glucuronosyltransferase family 2 member B28 [Source:HGNC Symbol;Acc:HGNC:13479]
ENSG00000230522	LOC729458	0.313437	0.000219547	19 p13	methyl-CpG binding domain protein 3 like 2 [Source:HGNC Symbol;Acc:HGNC:18532]
ENSG00000154079	SDHAF4	0.294245	0.00050142	6 q13	succinate dehydrogenase complex assembly factor 4 [Source:HGNC Symbol;Acc:HGNC:20957]
ENSG00000176971	FIBIN	0.287321	0.000666363	11 p14	fin bud initiation factor homolog (zebrafish) [Source:HGNC Symbol;Acc:HGNC:33747]

## Sheet: Spot D
Ensembl ID	Gene	correlation	p-value	Chromosome	Description
ENSG00000124713	GNMT	0.959425	<0.0001	6 p21	glycine N-methyltransferase [Source:HGNC Symbol;Acc:HGNC:4415]
ENSG00000196503	ARL9	0.958693	<0.0001	4 q12	ADP ribosylation factor like GTPase 9 [Source:HGNC Symbol;Acc:HGNC:23592]
ENSG00000172830	SSH3	0.956872	<0.0001	11 q13	slingshot protein phosphatase 3 [Source:HGNC Symbol;Acc:HGNC:30581]
ENSG00000110492	MDK	0.95552	<0.0001	11 p11	midkine (neurite growth-promoting factor 2) [Source:HGNC Symbol;Acc:HGNC:6972]
ENSG00000268317		0.949456	<0.0001
ENSG00000092969	TGFB2	0.947186	<0.0001	1 q41	transforming growth factor beta 2 [Source:HGNC Symbol;Acc:HGNC:11768]
ENSG00000003402	CFLAR	0.944606	<0.0001	2 q33	CASP8 and FADD like apoptosis regulator [Source:HGNC Symbol;Acc:HGNC:1876]
ENSG00000141736	ERBB2	0.942089	<0.0001	17 q12	erb-b2 receptor tyrosine kinase 2 [Source:HGNC Symbol;Acc:HGNC:3430]
ENSG00000106211	HSPB1	0.940295	<0.0001	7 q11	heat shock protein family B (small) member 1 [Source:HGNC Symbol;Acc:HGNC:5246]
ENSG00000149292	TTC12	0.93946	<0.0001	11 q23	tetratricopeptide repeat domain 12 [Source:HGNC Symbol;Acc:HGNC:23700]
ENSG00000165233	CARD19	0.937295	<0.0001	9 q22	caspase recruitment domain family member 19 [Source:HGNC Symbol;Acc:HGNC:28148]
ENSG00000144843	ADPRH	0.935764	<0.0001	3 q13	ADP-ribosylarginine hydrolase [Source:HGNC Symbol;Acc:HGNC:269]
ENSG00000205089	CCNI2	0.93278	<0.0001	5 q31	cyclin I family member 2 [Source:HGNC Symbol;Acc:HGNC:33869]
ENSG00000166979	EVA1C	0.926458	<0.0001	21 q22	eva-1 homolog C [Source:HGNC Symbol;Acc:HGNC:13239]
ENSG00000157856	DRC1	0.924929	<0.0001	2 p23	dynein regulatory complex subunit 1 [Source:HGNC Symbol;Acc:HGNC:24245]
ENSG00000179299	NSUN7	0.924528	<0.0001	4 p14	NOP2/Sun RNA methyltransferase family member 7 [Source:HGNC Symbol;Acc:HGNC:25857]
ENSG00000144802	NFKBIZ	0.921618	<0.0001	3 q12	NFKB inhibitor zeta [Source:HGNC Symbol;Acc:HGNC:29805]
ENSG00000176387	HSD11B2	0.920927	<0.0001	16 q22	hydroxysteroid 11-beta dehydrogenase 2 [Source:HGNC Symbol;Acc:HGNC:5209]
ENSG00000135835	KIAA1614	0.920345	<0.0001	1 q25	KIAA1614 [Source:HGNC Symbol;Acc:HGNC:29327]
ENSG00000149591	TAGLN	0.917603	<0.0001	11 q23	transgelin [Source:HGNC Symbol;Acc:HGNC:11553]
ENSG00000184988	TMEM106A	0.914046	<0.0001	17 q21	transmembrane protein 106A [Source:HGNC Symbol;Acc:HGNC:28288]
ENSG00000101608	MYL12A	0.913504	<0.0001	18 p11	myosin light chain 12A [Source:HGNC Symbol;Acc:HGNC:16701]
ENSG00000138336	TET1	0.911657	<0.0001	10 q21	tet methylcytosine dioxygenase 1 [Source:HGNC Symbol;Acc:HGNC:29484]
ENSG00000189409	MMP23B	0.91145	<0.0001	1 p36	matrix metallopeptidase 23B [Source:HGNC Symbol;Acc:HGNC:7171]
ENSG00000162493	PDPN	0.909723	<0.0001	1 p36	podoplanin [Source:HGNC Symbol;Acc:HGNC:29602]
ENSG00000168917	SLC35G2	0.908617	<0.0001	3 q22	solute carrier family 35 member G2 [Source:HGNC Symbol;Acc:HGNC:28480]
ENSG00000112183	RBM24	0.907513	<0.0001	6 p22	RNA binding motif protein 24 [Source:HGNC Symbol;Acc:HGNC:21539]
ENSG00000082293	COL19A1	0.90496	<0.0001	6 q13	collagen type XIX alpha 1 chain [Source:HGNC Symbol;Acc:HGNC:2196]
ENSG00000182223	ZAR1	0.904312	<0.0001	4 p11	zygote arrest 1 [Source:HGNC Symbol;Acc:HGNC:20436]
ENSG00000123358	NR4A1	0.904206	<0.0001	12 q13	nuclear receptor subfamily 4 group A member 1 [Source:HGNC Symbol;Acc:HGNC:7980]
ENSG00000141744	PNMT	0.903152	<0.0001	17 q12	phenylethanolamine N-methyltransferase [Source:HGNC Symbol;Acc:HGNC:9160]
ENSG00000087077	MIR6875	0.90103	<0.0001	7 q22	thyroid hormone receptor interactor 6 [Source:HGNC Symbol;Acc:HGNC:12311]
ENSG00000198535	C2CD4A	0.900485	<0.0001	15 q22	C2 calcium dependent domain containing 4A [Source:HGNC Symbol;Acc:HGNC:33627]
ENSG00000100106	TRIOBP	0.900188	<0.0001	22 q13	TRIO and F-actin binding protein [Source:HGNC Symbol;Acc:HGNC:17009]
ENSG00000180929	GPR62	0.899619	<0.0001	3 p21	G protein-coupled receptor 62 [Source:HGNC Symbol;Acc:HGNC:13301]
ENSG00000043591	ADRB1	0.897262	<0.0001	10 q25	adrenoceptor beta 1 [Source:HGNC Symbol;Acc:HGNC:285]
ENSG00000257341		0.893156	<0.0001	14 q32
ENSG00000135929	CYP27A1	0.892702	<0.0001	2 q35	cytochrome P450 family 27 subfamily A member 1 [Source:HGNC Symbol;Acc:HGNC:2605]
ENSG00000175084	DES	0.891661	<0.0001	2 q35	desmin [Source:HGNC Symbol;Acc:HGNC:2770]
ENSG00000132702	HAPLN2	0.891496	<0.0001	1 q23	hyaluronan and proteoglycan link protein 2 [Source:HGNC Symbol;Acc:HGNC:17410]
ENSG00000169715	MT1E	0.890409	<0.0001	16 q13	metallothionein 1E [Source:HGNC Symbol;Acc:HGNC:7397]
ENSG00000068028	RASSF1	0.890198	<0.0001	3 p21	Ras association domain family member 1 [Source:HGNC Symbol;Acc:HGNC:9882]
ENSG00000164309	CMYA5	0.888512	<0.0001	5 q14	cardiomyopathy associated 5 [Source:HGNC Symbol;Acc:HGNC:14305]
ENSG00000139890	REM2	0.888268	<0.0001	14 q11	RRAD and GEM like GTPase 2 [Source:HGNC Symbol;Acc:HGNC:20248]
ENSG00000065989	PDE4A	0.888139	<0.0001	19 p13	phosphodiesterase 4A [Source:HGNC Symbol;Acc:HGNC:8780]
ENSG00000164088	PPM1M	0.885718	<0.0001	3 p21	protein phosphatase, Mg2+/Mn2+ dependent 1M [Source:HGNC Symbol;Acc:HGNC:26506]
ENSG00000198355	PIM3	0.881885	<0.0001	22 q13	Pim-3 proto-oncogene, serine/threonine kinase [Source:HGNC Symbol;Acc:HGNC:19310]
ENSG00000159228	CBR1	0.88018	<0.0001	21 q22	carbonyl reductase 1 [Source:HGNC Symbol;Acc:HGNC:1548]
ENSG00000145794	MEGF10	0.879201	<0.0001	5 q23	multiple EGF like domains 10 [Source:HGNC Symbol;Acc:HGNC:29634]
ENSG00000219435		0.87763	<0.0001	11 q13	testis expressed 40 [Source:HGNC Symbol;Acc:HGNC:19231]
ENSG00000222033	LINC01124	0.877499	<0.0001	2 q31	long intergenic non-protein coding RNA 1124 [Source:HGNC Symbol;Acc:HGNC:49270]
ENSG00000165807	PPP1R36	0.876176	<0.0001	14 q23	protein phosphatase 1 regulatory subunit 36 [Source:HGNC Symbol;Acc:HGNC:20097]
ENSG00000172005	MAL	0.875995	<0.0001	2 q11	mal, T-cell differentiation protein [Source:HGNC Symbol;Acc:HGNC:6817]
ENSG00000197261	C6orf141	0.875684	<0.0001	6 p12	chromosome 6 open reading frame 141 [Source:HGNC Symbol;Acc:HGNC:21351]
ENSG00000144031	ANKRD53	0.87529	<0.0001	2 p13	ankyrin repeat domain 53 [Source:HGNC Symbol;Acc:HGNC:25691]
ENSG00000131914	LIN28A	0.874705	<0.0001	1 p36	lin-28 homolog A [Source:HGNC Symbol;Acc:HGNC:15986]
ENSG00000123689	G0S2	0.870071	<0.0001	1 q32	G0/G1 switch 2 [Source:HGNC Symbol;Acc:HGNC:30229]
ENSG00000101335	MYL9	0.866277	<0.0001	20 q11	myosin light chain 9 [Source:HGNC Symbol;Acc:HGNC:15754]
ENSG00000010704	HFE	0.864921	<0.0001	6 p22	hemochromatosis [Source:HGNC Symbol;Acc:HGNC:4886]
ENSG00000107816	LZTS2	0.864901	<0.0001	10 q24	leucine zipper tumor suppressor 2 [Source:HGNC Symbol;Acc:HGNC:29381]
ENSG00000204175	GPRIN2	0.86429	<0.0001	10 q11	G protein regulated inducer of neurite outgrowth 2 [Source:HGNC Symbol;Acc:HGNC:23730]
ENSG00000107968	MAP3K8	0.863712	<0.0001	10 p11	mitogen-activated protein kinase kinase kinase 8 [Source:HGNC Symbol;Acc:HGNC:6860]
ENSG00000170175	CHRNB1	0.863253	<0.0001	17 p13	cholinergic receptor nicotinic beta 1 subunit [Source:HGNC Symbol;Acc:HGNC:1961]
ENSG00000107984	DKK1	0.862812	<0.0001	10 q21	dickkopf WNT signaling pathway inhibitor 1 [Source:HGNC Symbol;Acc:HGNC:2891]
ENSG00000183036	PCP4	0.862742	<0.0001	21 q22	Purkinje cell protein 4 [Source:HGNC Symbol;Acc:HGNC:8742]
ENSG00000140365	COMMD4	0.861879	<0.0001	15 q24	COMM domain containing 4 [Source:HGNC Symbol;Acc:HGNC:26027]
ENSG00000104231	ZFAND1	0.861677	<0.0001	8 q21	zinc finger AN1-type containing 1 [Source:HGNC Symbol;Acc:HGNC:25858]
ENSG00000204278	TMEM235	0.861014	<0.0001	17 q25	transmembrane protein 235 [Source:HGNC Symbol;Acc:HGNC:27563]
ENSG00000122642	FKBP9	0.860251	<0.0001	7 p14	FK506 binding protein 9 [Source:HGNC Symbol;Acc:HGNC:3725]
ENSG00000140279	DUOX2	0.860014	<0.0001	15 q21	dual oxidase 2 [Source:HGNC Symbol;Acc:HGNC:13273]
ENSG00000121851	POLR3GL	0.859595	<0.0001	1 q21	RNA polymerase III subunit G like [Source:HGNC Symbol;Acc:HGNC:28466]
ENSG00000235169	SMIM1	0.859485	<0.0001	1 p36	small integral membrane protein 1 (Vel blood group) [Source:HGNC Symbol;Acc:HGNC:44204]
ENSG00000130487	KLHDC7B	0.858991	<0.0001	22 q13	kelch domain containing 7B [Source:HGNC Symbol;Acc:HGNC:25145]
ENSG00000178015	GPR150	0.858751	<0.0001	5 q15	G protein-coupled receptor 150 [Source:HGNC Symbol;Acc:HGNC:23628]
ENSG00000128310	GALR3	0.858729	<0.0001	22 q13	galanin receptor 3 [Source:HGNC Symbol;Acc:HGNC:4134]
ENSG00000176532	PRR15	0.856097	<0.0001	7 p14	proline rich 15 [Source:HGNC Symbol;Acc:HGNC:22310]
ENSG00000172548	NIPAL4	0.855289	<0.0001	5 q33	NIPA like domain containing 4 [Source:HGNC Symbol;Acc:HGNC:28018]
ENSG00000102878	HSF4	0.855213	<0.0001	16 q22	heat shock transcription factor 4 [Source:HGNC Symbol;Acc:HGNC:5227]
ENSG00000105672	ETV2	0.853872	<0.0001	19 q13	ETS variant 2 [Source:HGNC Symbol;Acc:HGNC:3491]
ENSG00000165879	FRAT1	0.853184	<0.0001	10 q24	frequently rearranged in advanced T-cell lymphomas 1 [Source:HGNC Symbol;Acc:HGNC:3944]
ENSG00000154654	NCAM2	0.851122	<0.0001	21 q21	neural cell adhesion molecule 2 [Source:HGNC Symbol;Acc:HGNC:7657]
ENSG00000166126	AMN	0.850357	<0.0001	14 q32	amnion associated transmembrane protein [Source:HGNC Symbol;Acc:HGNC:14604]
ENSG00000173193	PARP14	0.849797	<0.0001	3 q21	poly(ADP-ribose) polymerase family member 14 [Source:HGNC Symbol;Acc:HGNC:29232]
ENSG00000186765	FSCN2	0.849702	<0.0001	17 q25	fascin actin-bundling protein 2, retinal [Source:HGNC Symbol;Acc:HGNC:3960]
ENSG00000108924	HLF	0.845805	<0.0001	17 q22	HLF, PAR bZIP transcription factor [Source:HGNC Symbol;Acc:HGNC:4977]
ENSG00000161835	GRASP	0.845727	<0.0001	12 q13	general receptor for phosphoinositides 1 associated scaffold protein [Source:HGNC Symbol;Acc:HGNC:18707]
ENSG00000074660	SCARF1	0.845261	<0.0001	17 p13	scavenger receptor class F member 1 [Source:HGNC Symbol;Acc:HGNC:16820]
ENSG00000019102	VSIG2	0.845138	<0.0001	11 q24	V-set and immunoglobulin domain containing 2 [Source:HGNC Symbol;Acc:HGNC:17149]
ENSG00000183615	FAM167B	0.844507	<0.0001	1 p35	family with sequence similarity 167 member B [Source:HGNC Symbol;Acc:HGNC:28133]
ENSG00000188779	SKOR1	0.843028	<0.0001	15 q23	SKI family transcriptional corepressor 1 [Source:HGNC Symbol;Acc:HGNC:21326]
ENSG00000043355	ZIC2	0.841105	<0.0001	13 q32	Zic family member 2 [Source:HGNC Symbol;Acc:HGNC:12873]
ENSG00000198952	SMG5	0.840239	<0.0001	1 q22	SMG5, nonsense mediated mRNA decay factor [Source:HGNC Symbol;Acc:HGNC:24644]
ENSG00000100097	LGALS1	0.840033	<0.0001	22 q13	galectin 1 [Source:HGNC Symbol;Acc:HGNC:6561]
ENSG00000109944	C11orf63	0.839123	<0.0001	11 q24	chromosome 11 open reading frame 63 [Source:HGNC Symbol;Acc:HGNC:26288]
ENSG00000087253	LPCAT2	0.835193	<0.0001	16 q12	lysophosphatidylcholine acyltransferase 2 [Source:HGNC Symbol;Acc:HGNC:26032]
ENSG00000196860	TOMM20L	0.830766	<0.0001	14 q23	translocase of outer mitochondrial membrane 20 like [Source:HGNC Symbol;Acc:HGNC:33752]
ENSG00000081087	OSTM1	0.830241	<0.0001	6 q21	osteopetrosis associated transmembrane protein 1 [Source:HGNC Symbol;Acc:HGNC:21652]
ENSG00000173557	C2orf70	0.829597	<0.0001	2 p23	chromosome 2 open reading frame 70 [Source:HGNC Symbol;Acc:HGNC:27938]
ENSG00000132164	SLC6A11	0.82953	<0.0001	3 p25	solute carrier family 6 member 11 [Source:HGNC Symbol;Acc:HGNC:11044]
ENSG00000171346	MIR6510	0.827036	<0.0001	17 q21	keratin 15 [Source:HGNC Symbol;Acc:HGNC:6421]
ENSG00000142408	MIR935	0.825839	<0.0001	19 q13	calcium voltage-gated channel auxiliary subunit gamma 8 [Source:HGNC Symbol;Acc:HGNC:13628]
ENSG00000134873	CLDN10	0.821986	<0.0001	13 q32	claudin 10 [Source:HGNC Symbol;Acc:HGNC:2033]
ENSG00000169860	P2RY1	0.821697	<0.0001	3 q25	purinergic receptor P2Y1 [Source:HGNC Symbol;Acc:HGNC:8539]
ENSG00000136535	TBR1	0.820687	<0.0001	2 q24	T-box, brain 1 [Source:HGNC Symbol;Acc:HGNC:11590]
ENSG00000261359	PYCARD-AS1	0.819133	<0.0001	16 p11	PYCARD antisense RNA 1 [Source:HGNC Symbol;Acc:HGNC:45036]
ENSG00000177096	FAM109B	0.818139	<0.0001	22 q13	family with sequence similarity 109 member B [Source:HGNC Symbol;Acc:HGNC:27161]
ENSG00000120217	CD274	0.81796	<0.0001	9 p24	CD274 molecule [Source:HGNC Symbol;Acc:HGNC:17635]
ENSG00000141738	GRB7	0.817775	<0.0001	17 q12	growth factor receptor bound protein 7 [Source:HGNC Symbol;Acc:HGNC:4567]
ENSG00000204174	NPY4R	0.817643	<0.0001	10 q11	neuropeptide Y receptor Y4 [Source:HGNC Symbol;Acc:HGNC:9329]
ENSG00000198417	MT1F	0.815174	<0.0001	16 q13	metallothionein 1F [Source:HGNC Symbol;Acc:HGNC:7398]
ENSG00000136449	MYCBPAP	0.812962	<0.0001	17 q21	MYCBP associated protein [Source:HGNC Symbol;Acc:HGNC:19677]
ENSG00000184697	CLDN6	0.812589	<0.0001	16 p13	claudin 6 [Source:HGNC Symbol;Acc:HGNC:2048]
ENSG00000126562	WNK4	0.811648	<0.0001	17 q21	WNK lysine deficient protein kinase 4 [Source:HGNC Symbol;Acc:HGNC:14544]
ENSG00000061656	SPAG4	0.80986	<0.0001	20 q11	sperm associated antigen 4 [Source:HGNC Symbol;Acc:HGNC:11214]
ENSG00000026025	VIM	0.809054	<0.0001	10 p13	vimentin [Source:HGNC Symbol;Acc:HGNC:12692]
ENSG00000172426	RSPH9	0.808185	<0.0001	6 p21	radial spoke head 9 homolog [Source:HGNC Symbol;Acc:HGNC:21057]
ENSG00000158516	CPA2	0.806565	<0.0001	7 q32	carboxypeptidase A2 [Source:HGNC Symbol;Acc:HGNC:2297]
ENSG00000173269	MMRN2	0.805491	<0.0001	10 q23	multimerin 2 [Source:HGNC Symbol;Acc:HGNC:19888]
ENSG00000152049	KCNE4	0.805205	<0.0001	2 q36	potassium voltage-gated channel subfamily E regulatory subunit 4 [Source:HGNC Symbol;Acc:HGNC:6244]
ENSG00000085871	MGST2	0.79955	<0.0001	4 q31	microsomal glutathione S-transferase 2 [Source:HGNC Symbol;Acc:HGNC:7063]
ENSG00000091664	SLC17A6	0.797615	<0.0001	11 p14	solute carrier family 17 member 6 [Source:HGNC Symbol;Acc:HGNC:16703]
ENSG00000170893	TRH	0.794838	<0.0001	3 q22	thyrotropin releasing hormone [Source:HGNC Symbol;Acc:HGNC:12298]
ENSG00000177426	TGIF1	0.79445	<0.0001	18 p11	TGFB induced factor homeobox 1 [Source:HGNC Symbol;Acc:HGNC:11776]
ENSG00000156966	B3GNT7	0.793642	<0.0001	2 q37	UDP-GlcNAc:betaGal beta-1,3-N-acetylglucosaminyltransferase 7 [Source:HGNC Symbol;Acc:HGNC:18811]
ENSG00000173156	RHOD	0.793381	<0.0001	11 q13	ras homolog family member D [Source:HGNC Symbol;Acc:HGNC:670]
ENSG00000134574	DDB2	0.793152	<0.0001	11 p11	damage specific DNA binding protein 2 [Source:HGNC Symbol;Acc:HGNC:2718]
ENSG00000105617	LENG1	0.793095	<0.0001	19 q13	leukocyte receptor cluster member 1 [Source:HGNC Symbol;Acc:HGNC:15502]
ENSG00000108639	SYNGR2	0.791774	<0.0001	17 q25	synaptogyrin 2 [Source:HGNC Symbol;Acc:HGNC:11499]
ENSG00000125148	MT2A	0.789426	<0.0001	16 q13	metallothionein 2A [Source:HGNC Symbol;Acc:HGNC:7406]
ENSG00000002745	WNT16	0.783527	<0.0001	7 q31	Wnt family member 16 [Source:HGNC Symbol;Acc:HGNC:16267]
ENSG00000164142	FAM160A1	0.781962	<0.0001	4 q31	family with sequence similarity 160 member A1 [Source:HGNC Symbol;Acc:HGNC:34237]
ENSG00000165828	PRAP1	0.779427	<0.0001	10 q26	proline rich acidic protein 1 [Source:HGNC Symbol;Acc:HGNC:23304]
ENSG00000132530	XAF1	0.779338	<0.0001	17 p13	XIAP associated factor 1 [Source:HGNC Symbol;Acc:HGNC:30932]
ENSG00000197093	GAL3ST4	0.777208	<0.0001	7 q22	galactose-3-O-sulfotransferase 4 [Source:HGNC Symbol;Acc:HGNC:24145]
ENSG00000123810	B9D2	0.774715	<0.0001	19 q13	B9 protein domain 2 [Source:HGNC Symbol;Acc:HGNC:28636]
ENSG00000023445	BIRC3	0.774581	<0.0001	11 q22	baculoviral IAP repeat containing 3 [Source:HGNC Symbol;Acc:HGNC:591]
ENSG00000156535	CD109	0.773035	<0.0001	6 q13	CD109 molecule [Source:HGNC Symbol;Acc:HGNC:21685]
ENSG00000140403	DNAJA4	0.771364	<0.0001	15 q25	DnaJ heat shock protein family (Hsp40) member A4 [Source:HGNC Symbol;Acc:HGNC:14885]
ENSG00000160472	TMEM190	0.769553	<0.0001	19 q13	transmembrane protein 190 [Source:HGNC Symbol;Acc:HGNC:29632]
ENSG00000101443	WFDC2	0.769382	<0.0001	20 q13	WAP four-disulfide core domain 2 [Source:HGNC Symbol;Acc:HGNC:15939]
ENSG00000141854	MIR1199	0.768264	<0.0001	19 p13	MISP family member 3 [Source:HGNC Symbol;Acc:HGNC:26963]
ENSG00000181773	GPR3	0.767987	<0.0001	1 p36	G protein-coupled receptor 3 [Source:HGNC Symbol;Acc:HGNC:4484]
ENSG00000136732	GYPC	0.767331	<0.0001	2 q14	glycophorin C (Gerbich blood group) [Source:HGNC Symbol;Acc:HGNC:4704]
ENSG00000081181	ARG2	0.766835	<0.0001	14 q24	arginase 2 [Source:HGNC Symbol;Acc:HGNC:664]
ENSG00000117791	MARC2	0.76648	<0.0001	1 q41	mitochondrial amidoxime reducing component 2 [Source:HGNC Symbol;Acc:HGNC:26064]
ENSG00000145945	FAM50B	0.765407	<0.0001	6 p25	family with sequence similarity 50 member B [Source:HGNC Symbol;Acc:HGNC:18789]
ENSG00000136147	PHF11	0.765377	<0.0001	13 q14	PHD finger protein 11 [Source:HGNC Symbol;Acc:HGNC:17024]
ENSG00000103145	HCFC1R1	0.765078	<0.0001	16 p13	host cell factor C1 regulator 1 [Source:HGNC Symbol;Acc:HGNC:21198]
ENSG00000164687	FABP5	0.765003	<0.0001	8 q21	fatty acid binding protein 5 [Source:HGNC Symbol;Acc:HGNC:3560]
ENSG00000162989	KCNJ3	0.764349	<0.0001	2 q24	potassium voltage-gated channel subfamily J member 3 [Source:HGNC Symbol;Acc:HGNC:6264]
ENSG00000269404	SPIB	0.759166	<0.0001	19 q13	Spi-B transcription factor [Source:HGNC Symbol;Acc:HGNC:11242]
ENSG00000214106	PAXIP1-AS2	0.756849	<0.0001	7 q36	PAXIP1 antisense RNA 2 [Source:HGNC Symbol;Acc:HGNC:48958]
ENSG00000069696	DRD4	0.756715	<0.0001	11 p15	dopamine receptor D4 [Source:HGNC Symbol;Acc:HGNC:3025]
ENSG00000087250	MT3	0.756044	<0.0001	16 q13	metallothionein 3 [Source:HGNC Symbol;Acc:HGNC:7408]
ENSG00000197837	HIST4H4	0.754332	<0.0001	12 p12	histone cluster 4 H4 [Source:HGNC Symbol;Acc:HGNC:20510]
ENSG00000138646	HERC5	0.753579	<0.0001	4 q22	HECT and RLD domain containing E3 ubiquitin protein ligase 5 [Source:HGNC Symbol;Acc:HGNC:24368]
ENSG00000186603	HPDL	0.753433	<0.0001	1 p34	4-hydroxyphenylpyruvate dioxygenase like [Source:HGNC Symbol;Acc:HGNC:28242]
ENSG00000131435	PDLIM4	0.748884	<0.0001	5 q31	PDZ and LIM domain 4 [Source:HGNC Symbol;Acc:HGNC:16501]
ENSG00000174917	C19orf70	0.748803	<0.0001	19 p13	chromosome 19 open reading frame 70 [Source:HGNC Symbol;Acc:HGNC:33702]
ENSG00000034510	TMSB10	0.747226	<0.0001	2 p11	thymosin beta 10 [Source:HGNC Symbol;Acc:HGNC:11879]
ENSG00000150281	CTF1	0.745943	<0.0001	16 p11	cardiotrophin 1 [Source:HGNC Symbol;Acc:HGNC:2499]
ENSG00000169564	PCBP1	0.743861	<0.0001	2 p13	poly(rC) binding protein 1 [Source:HGNC Symbol;Acc:HGNC:8647]
ENSG00000182572		0.740109	<0.0001
ENSG00000116977	LGALS8	0.737911	<0.0001	1 q43	galectin 8 [Source:HGNC Symbol;Acc:HGNC:6569]
ENSG00000162444	RBP7	0.735554	<0.0001	1 p36	retinol binding protein 7 [Source:HGNC Symbol;Acc:HGNC:30316]
ENSG00000175664	TEX26	0.735483	<0.0001	13 q12	testis expressed 26 [Source:HGNC Symbol;Acc:HGNC:28622]
ENSG00000179820	MYADM	0.734584	<0.0001	19 q13	myeloid associated differentiation marker [Source:HGNC Symbol;Acc:HGNC:7544]
ENSG00000152760	TCTEX1D1	0.734533	<0.0001	1 p31	Tctex1 domain containing 1 [Source:HGNC Symbol;Acc:HGNC:26882]
ENSG00000166908	PIP4K2C	0.734065	<0.0001	12 q13	phosphatidylinositol-5-phosphate 4-kinase type 2 gamma [Source:HGNC Symbol;Acc:HGNC:23786]
ENSG00000185155	MIXL1	0.73343	<0.0001	1 q42	Mix paired-like homeobox [Source:HGNC Symbol;Acc:HGNC:13363]
ENSG00000133101	CCNA1	0.733247	<0.0001	13 q13	cyclin A1 [Source:HGNC Symbol;Acc:HGNC:1577]
ENSG00000179593	ALOX15B	0.7318	<0.0001	17 p13	arachidonate 15-lipoxygenase, type B [Source:HGNC Symbol;Acc:HGNC:434]
ENSG00000122971	ACADS	0.731283	<0.0001	12 q24	acyl-CoA dehydrogenase, C-2 to C-3 short chain [Source:HGNC Symbol;Acc:HGNC:90]
ENSG00000183785	TUBA8	0.729624	<0.0001	22 q11	tubulin alpha 8 [Source:HGNC Symbol;Acc:HGNC:12410]
ENSG00000256018		0.728789	<0.0001
ENSG00000226742	HSBP1L1	0.72794	<0.0001	18 q23	heat shock factor binding protein 1 like 1 [Source:HGNC Symbol;Acc:HGNC:37243]
ENSG00000243646	IL10RB	0.727817	<0.0001	21 q22	interleukin 10 receptor subunit beta [Source:HGNC Symbol;Acc:HGNC:5965]
ENSG00000146469	VIP	0.721838	<0.0001	6 q25	vasoactive intestinal peptide [Source:HGNC Symbol;Acc:HGNC:12693]
ENSG00000143367	TUFT1	0.717557	<0.0001	1 q21	tuftelin 1 [Source:HGNC Symbol;Acc:HGNC:12422]
ENSG00000120915	EPHX2	0.716446	<0.0001	8 p21	epoxide hydrolase 2 [Source:HGNC Symbol;Acc:HGNC:3402]
ENSG00000157227	MMP14	0.709519	<0.0001	14 q11	matrix metallopeptidase 14 [Source:HGNC Symbol;Acc:HGNC:7160]
ENSG00000249481	SPATS1	0.706898	<0.0001	6 p21	spermatogenesis associated serine rich 1 [Source:HGNC Symbol;Acc:HGNC:22957]
ENSG00000119915	ELOVL3	0.706744	<0.0001	10 q24	ELOVL fatty acid elongase 3 [Source:HGNC Symbol;Acc:HGNC:18047]
ENSG00000104899	MIR4321	0.706258	<0.0001	19 p13	anti-Mullerian hormone [Source:HGNC Symbol;Acc:HGNC:464]
ENSG00000119673	ACOT2	0.702018	<0.0001	14 q24	acyl-CoA thioesterase 2 [Source:HGNC Symbol;Acc:HGNC:18431]
ENSG00000110455	ACCS	0.698788	<0.0001	11 p11	1-aminocyclopropane-1-carboxylate synthase homolog (inactive) [Source:HGNC Symbol;Acc:HGNC:23989]
ENSG00000143001	TMEM61	0.697418	<0.0001	1 p32	transmembrane protein 61 [Source:HGNC Symbol;Acc:HGNC:27296]
ENSG00000187193	MT1X	0.695531	<0.0001	16 q13	metallothionein 1X [Source:HGNC Symbol;Acc:HGNC:7405]
ENSG00000108231	LGI1	0.693677	<0.0001	10 q23	leucine rich glioma inactivated 1 [Source:HGNC Symbol;Acc:HGNC:6572]
ENSG00000221887	HMSD	0.692674	<0.0001	18 q22	histocompatibility minor serpin domain containing [Source:HGNC Symbol;Acc:HGNC:23037]
ENSG00000229974		0.691687	<0.0001
ENSG00000136783	NIPSNAP3A	0.691151	<0.0001	9 q31	nipsnap homolog 3A [Source:HGNC Symbol;Acc:HGNC:23619]
ENSG00000116819	TFAP2E	0.687637	<0.0001	1 p34	transcription factor AP-2 epsilon [Source:HGNC Symbol;Acc:HGNC:30774]
ENSG00000068885	IFT80	0.68653	<0.0001	3 q25	intraflagellar transport 80 [Source:HGNC Symbol;Acc:HGNC:29262]
ENSG00000115232	ITGA4	0.684599	<0.0001	2 q31	integrin subunit alpha 4 [Source:HGNC Symbol;Acc:HGNC:6140]
ENSG00000137312	FLOT1	0.683926	<0.0001	6 p21	flotillin 1 [Source:HGNC Symbol;Acc:HGNC:3757]
ENSG00000134333	LDHA	0.683519	<0.0001	11 p15	lactate dehydrogenase A [Source:HGNC Symbol;Acc:HGNC:6535]
ENSG00000214193	SH3D21	0.679654	<0.0001	1 p34	SH3 domain containing 21 [Source:HGNC Symbol;Acc:HGNC:26236]
ENSG00000135424	ITGA7	0.678347	<0.0001	12 q13	integrin subunit alpha 7 [Source:HGNC Symbol;Acc:HGNC:6143]
ENSG00000164056	SPRY1	0.677914	<0.0001	4 q28	sprouty RTK signaling antagonist 1 [Source:HGNC Symbol;Acc:HGNC:11269]
ENSG00000138356	AOX1	0.677379	<0.0001	2 q33	aldehyde oxidase 1 [Source:HGNC Symbol;Acc:HGNC:553]
ENSG00000197496	SLC2A10	0.677372	<0.0001	20 q13	solute carrier family 2 member 10 [Source:HGNC Symbol;Acc:HGNC:13444]
ENSG00000155542	SETD9	0.676811	<0.0001	5 q11	SET domain containing 9 [Source:HGNC Symbol;Acc:HGNC:28508]
ENSG00000137801	THBS1	0.673422	<0.0001	15 q14	thrombospondin 1 [Source:HGNC Symbol;Acc:HGNC:11785]
ENSG00000204388	HSPA1B	0.668609	<0.0001	6 p21	heat shock protein family A (Hsp70) member 1B [Source:HGNC Symbol;Acc:HGNC:5233]
ENSG00000159713	TPPP3	0.667637	<0.0001	16 q22	tubulin polymerization promoting protein family member 3 [Source:HGNC Symbol;Acc:HGNC:24162]
ENSG00000205639	MFSD2B	0.665509	<0.0001	2 p23	major facilitator superfamily domain containing 2B [Source:HGNC Symbol;Acc:HGNC:37207]
ENSG00000157212	PAXIP1	0.65994	<0.0001	7 q36	PAX interacting protein 1 [Source:HGNC Symbol;Acc:HGNC:8624]
ENSG00000188987		0.657926	<0.0001
ENSG00000152939	MARVELD2	0.657504	<0.0001	5 q13	MARVEL domain containing 2 [Source:HGNC Symbol;Acc:HGNC:26401]
ENSG00000268790		0.656859	<0.0001	19 p13
ENSG00000198885	ITPRIPL1	0.654489	<0.0001	2 q11	inositol 1,4,5-trisphosphate receptor interacting protein-like 1 [Source:HGNC Symbol;Acc:HGNC:29371]
ENSG00000268953		0.652073	<0.0001
ENSG00000183569	SERHL2	0.650485	<0.0001	22 q13	serine hydrolase-like 2 [Source:HGNC Symbol;Acc:HGNC:29446]
ENSG00000170370	EMX2	0.648293	<0.0001	10 q26	empty spiracles homeobox 2 [Source:HGNC Symbol;Acc:HGNC:3341]
ENSG00000100285	NEFH	0.646343	<0.0001	22 q12	neurofilament heavy polypeptide [Source:HGNC Symbol;Acc:HGNC:7737]
ENSG00000186326	RGS9BP	0.645087	<0.0001	19 q13	regulator of G-protein signaling 9 binding protein [Source:HGNC Symbol;Acc:HGNC:30304]
ENSG00000168242		0.644863	<0.0001
ENSG00000165762	OR4K2	0.642773	<0.0001	14 q11	olfactory receptor family 4 subfamily K member 2 [Source:HGNC Symbol;Acc:HGNC:14728]
ENSG00000173673	HES3	0.634779	<0.0001	1 p36	hes family bHLH transcription factor 3 [Source:HGNC Symbol;Acc:HGNC:26226]
ENSG00000154059	IMPACT	0.630421	<0.0001	18 q11	impact RWD domain protein [Source:HGNC Symbol;Acc:HGNC:20387]
ENSG00000246705	H2AFJ	0.628203	<0.0001	12 p12	H2A histone family member J [Source:HGNC Symbol;Acc:HGNC:14456]
ENSG00000134201	GSTM5	0.62633	<0.0001	1 p13	glutathione S-transferase mu 5 [Source:HGNC Symbol;Acc:HGNC:4637]
ENSG00000060971	ACAA1	0.625381	<0.0001	3 p22	acetyl-CoA acyltransferase 1 [Source:HGNC Symbol;Acc:HGNC:82]
ENSG00000188732	FAM221A	0.625377	<0.0001	7 p15	family with sequence similarity 221 member A [Source:HGNC Symbol;Acc:HGNC:27977]
ENSG00000100373	UPK3A	0.623817	<0.0001	22 q13	uroplakin 3A [Source:HGNC Symbol;Acc:HGNC:12580]
ENSG00000130783	CCDC62	0.612987	<0.0001	12 q24	coiled-coil domain containing 62 [Source:HGNC Symbol;Acc:HGNC:30723]
ENSG00000168032	ENTPD3	0.608434	<0.0001	3 p22	ectonucleoside triphosphate diphosphohydrolase 3 [Source:HGNC Symbol;Acc:HGNC:3365]
ENSG00000198327		0.604037	<0.0001
ENSG00000186960	LINC01551	0.603915	<0.0001	14 q12	long intergenic non-protein coding RNA 1551 [Source:HGNC Symbol;Acc:HGNC:19828]
ENSG00000173401	GLIPR1L1	0.599531	<0.0001	12 q21	GLI pathogenesis related 1 like 1 [Source:HGNC Symbol;Acc:HGNC:28392]
ENSG00000162755	KLHDC9	0.599179	<0.0001	1 q23	kelch domain containing 9 [Source:HGNC Symbol;Acc:HGNC:28489]
ENSG00000198339		0.597688	<0.0001
ENSG00000171223	JUNB	0.597478	<0.0001	19 p13	JunB proto-oncogene, AP-1 transcription factor subunit [Source:HGNC Symbol;Acc:HGNC:6205]
ENSG00000119640	ACYP1	0.595904	<0.0001	14 q24	acylphosphatase 1 [Source:HGNC Symbol;Acc:HGNC:179]
ENSG00000148926	ADM	0.593001	<0.0001	11 p15	adrenomedullin [Source:HGNC Symbol;Acc:HGNC:259]
ENSG00000064651	SLC12A2	0.591454	<0.0001	5 q23	solute carrier family 12 member 2 [Source:HGNC Symbol;Acc:HGNC:10911]
ENSG00000123307	NEUROD4	0.585607	<0.0001	12 q13	neuronal differentiation 4 [Source:HGNC Symbol;Acc:HGNC:13802]
ENSG00000181518	OR8D4	0.578967	<0.0001	11 q24	olfactory receptor family 8 subfamily D member 4 [Source:HGNC Symbol;Acc:HGNC:14840]
ENSG00000166920	MIR147B	0.577502	<0.0001	15 q21	chromosome 15 open reading frame 48 [Source:HGNC Symbol;Acc:HGNC:29898]
ENSG00000198755	RPL10A	0.574903	<0.0001	6 p21	ribosomal protein L10a [Source:HGNC Symbol;Acc:HGNC:10299]
ENSG00000243509	TNFRSF6B	0.574556	<0.0001	20 q13	TNF receptor superfamily member 6b [Source:HGNC Symbol;Acc:HGNC:11921]
ENSG00000161921	CXCL16	0.573327	<0.0001	17 p13	C-X-C motif chemokine ligand 16 [Source:HGNC Symbol;Acc:HGNC:16642]
ENSG00000139537	CCDC65	0.569312	<0.0001	12 q13	coiled-coil domain containing 65 [Source:HGNC Symbol;Acc:HGNC:29937]
ENSG00000157992	KRTCAP3	0.559855	<0.0001	2 p23	keratinocyte associated protein 3 [Source:HGNC Symbol;Acc:HGNC:28943]
ENSG00000166803	KIAA0101	0.554952	<0.0001	15 q22	KIAA0101 [Source:HGNC Symbol;Acc:HGNC:28961]
ENSG00000177294	FBXO39	0.554146	<0.0001	17 p13	F-box protein 39 [Source:HGNC Symbol;Acc:HGNC:28565]
ENSG00000026103	FAS	0.549035	<0.0001	10 q23	Fas cell surface death receptor [Source:HGNC Symbol;Acc:HGNC:11920]
ENSG00000151876	FBXO4	0.546632	<0.0001	5 p13	F-box protein 4 [Source:HGNC Symbol;Acc:HGNC:13583]
ENSG00000183346	C10orf107	0.545523	<0.0001	10 q21	chromosome 10 open reading frame 107 [Source:HGNC Symbol;Acc:HGNC:28678]
ENSG00000120327	PCDHB14	0.544458	<0.0001	5 q31	protocadherin beta 14 [Source:HGNC Symbol;Acc:HGNC:8685]
ENSG00000186493	C5orf38	0.519171	<0.0001	5 p15	chromosome 5 open reading frame 38 [Source:HGNC Symbol;Acc:HGNC:24226]
ENSG00000185130	HIST1H2BL	0.516003	<0.0001	6 p22	histone cluster 1 H2B family member l [Source:HGNC Symbol;Acc:HGNC:4748]
ENSG00000116663	FBXO6	0.5119	<0.0001	1 p36	F-box protein 6 [Source:HGNC Symbol;Acc:HGNC:13585]
ENSG00000214189		0.49314	<0.0001	19 p13	zinc finger family member 788 [Source:HGNC Symbol;Acc:HGNC:33112]
ENSG00000140553	UNC45A	0.45805	<0.0001	15 q26	unc-45 myosin chaperone A [Source:HGNC Symbol;Acc:HGNC:30594]
ENSG00000134184	GSTM1	0.455775	<0.0001	1 p13	glutathione S-transferase mu 1 [Source:HGNC Symbol;Acc:HGNC:4632]
ENSG00000102871	TRADD	0.416813	<0.0001	16 q22	TNFRSF1A associated via death domain [Source:HGNC Symbol;Acc:HGNC:12030]
ENSG00000176399	DMRTA1	0.411798	<0.0001	9 p21	DMRT like family A1 [Source:HGNC Symbol;Acc:HGNC:13826]
ENSG00000110011	DNAJC4	0.395881	<0.0001	11 q13	DnaJ heat shock protein family (Hsp40) member C4 [Source:HGNC Symbol;Acc:HGNC:5271]
ENSG00000170315	UBB	0.376879	<0.0001	17 p11	ubiquitin B [Source:HGNC Symbol;Acc:HGNC:12463]
ENSG00000197697		0.274577	0.00110437

## Sheet: Spot E
ID	Gene	correlation	p-value	Chromosome	Description
ENSG00000165970	SLC6A5	0.870081	<0.0001	11 p15	solute carrier family 6 member 5 [Source:HGNC Symbol;Acc:HGNC:11051]
ENSG00000182747	SLC35D3	0.846082	<0.0001	6 q23	solute carrier family 35 member D3 [Source:HGNC Symbol;Acc:HGNC:15621]
ENSG00000084093	REST	0.842733	<0.0001	4 q12	RE1 silencing transcription factor [Source:HGNC Symbol;Acc:HGNC:9966]
ENSG00000171522	PTGER4	0.837435	<0.0001	5 p13	prostaglandin E receptor 4 [Source:HGNC Symbol;Acc:HGNC:9596]
ENSG00000141401	IMPA2	0.834371	<0.0001	18 p11	inositol monophosphatase 2 [Source:HGNC Symbol;Acc:HGNC:6051]
ENSG00000138083	SIX3	0.811091	<0.0001	2 p21	SIX homeobox 3 [Source:HGNC Symbol;Acc:HGNC:10889]
ENSG00000164161	HHIP	0.800686	<0.0001	4 q31	hedgehog interacting protein [Source:HGNC Symbol;Acc:HGNC:14866]
ENSG00000124216	SNAI1	0.798992	<0.0001	20 q13	snail family transcriptional repressor 1 [Source:HGNC Symbol;Acc:HGNC:11128]
ENSG00000156486	KCNS2	0.795831	<0.0001	8 q22	potassium voltage-gated channel modifier subfamily S member 2 [Source:HGNC Symbol;Acc:HGNC:6301]
ENSG00000095777	MYO3A	0.794052	<0.0001	10 p12	myosin IIIA [Source:HGNC Symbol;Acc:HGNC:7601]
ENSG00000111981	ULBP1	0.793948	<0.0001	6 q25	UL16 binding protein 1 [Source:HGNC Symbol;Acc:HGNC:14893]
ENSG00000176635	HORMAD2	0.790808	<0.0001	22 q12	HORMA domain containing 2 [Source:HGNC Symbol;Acc:HGNC:28383]
ENSG00000125492	BARHL1	0.789364	<0.0001	9 q34	BarH like homeobox 1 [Source:HGNC Symbol;Acc:HGNC:953]
ENSG00000169330	KIAA1024	0.782339	<0.0001	15 q25	KIAA1024 [Source:HGNC Symbol;Acc:HGNC:29172]
ENSG00000137265	IRF4	0.775786	<0.0001	6 p25	interferon regulatory factor 4 [Source:HGNC Symbol;Acc:HGNC:6119]
ENSG00000183762	KREMEN1	0.767649	<0.0001	22 q12	kringle containing transmembrane protein 1 [Source:HGNC Symbol;Acc:HGNC:17550]
ENSG00000154263	ABCA10	0.764544	<0.0001	17 q24	ATP binding cassette subfamily A member 10 [Source:HGNC Symbol;Acc:HGNC:30]
ENSG00000100473	COCH	0.763767	<0.0001	14 q12	cochlin [Source:HGNC Symbol;Acc:HGNC:2180]
ENSG00000075643	MOCOS	0.763331	<0.0001	18 q12	molybdenum cofactor sulfurase [Source:HGNC Symbol;Acc:HGNC:18234]
ENSG00000140575	IQGAP1	0.762398	<0.0001	15 q26	IQ motif containing GTPase activating protein 1 [Source:HGNC Symbol;Acc:HGNC:6110]
ENSG00000081059	TCF7	0.760139	<0.0001	5 q31	transcription factor 7 (T-cell specific, HMG-box) [Source:HGNC Symbol;Acc:HGNC:11639]
ENSG00000112297	AIM1	0.758387	<0.0001	6 q21	absent in melanoma 1 [Source:HGNC Symbol;Acc:HGNC:356]
ENSG00000108813	DLX4	0.756249	<0.0001	17 q21	distal-less homeobox 4 [Source:HGNC Symbol;Acc:HGNC:2917]
ENSG00000050344	NFE2L3	0.753425	<0.0001	7 p15	nuclear factor, erythroid 2 like 3 [Source:HGNC Symbol;Acc:HGNC:7783]
ENSG00000159212	CLIC6	0.753152	<0.0001	21 q22	chloride intracellular channel 6 [Source:HGNC Symbol;Acc:HGNC:2065]
ENSG00000109854	HTATIP2	0.752211	<0.0001	11 p15	HIV-1 Tat interactive protein 2 [Source:HGNC Symbol;Acc:HGNC:16637]
ENSG00000127561	SYNGR3	0.751107	<0.0001	16 p13	synaptogyrin 3 [Source:HGNC Symbol;Acc:HGNC:11501]
ENSG00000196169	KIF19	0.7465	<0.0001	17 q25	kinesin family member 19 [Source:HGNC Symbol;Acc:HGNC:26735]
ENSG00000170832	USP32	0.745454	<0.0001	17 q23	ubiquitin specific peptidase 32 [Source:HGNC Symbol;Acc:HGNC:19143]
ENSG00000205517	RGL3	0.743778	<0.0001	19 p13	ral guanine nucleotide dissociation stimulator like 3 [Source:HGNC Symbol;Acc:HGNC:30282]
ENSG00000164853	UNCX	0.74236	<0.0001	7 p22	UNC homeobox [Source:HGNC Symbol;Acc:HGNC:33194]
ENSG00000157111	TMEM171	0.737052	<0.0001	5 q13	transmembrane protein 171 [Source:HGNC Symbol;Acc:HGNC:27031]
ENSG00000165646	SLC18A2	0.735368	<0.0001	10 q25	solute carrier family 18 member A2 [Source:HGNC Symbol;Acc:HGNC:10935]
ENSG00000178343	SHISA3	0.734522	<0.0001	4 p13	shisa family member 3 [Source:HGNC Symbol;Acc:HGNC:25159]
ENSG00000125851	PCSK2	0.733278	<0.0001	20 p12	proprotein convertase subtilisin/kexin type 2 [Source:HGNC Symbol;Acc:HGNC:8744]
ENSG00000187013		0.731672	<0.0001	17 q23	chromosome 17 open reading frame 82 [Source:HGNC Symbol;Acc:HGNC:32699]
ENSG00000167434	CA4	0.730972	<0.0001	17 q23	carbonic anhydrase 4 [Source:HGNC Symbol;Acc:HGNC:1375]
ENSG00000133789	SWAP70	0.728969	<0.0001	11 p15	SWAP switching B-cell complex 70kDa subunit [Source:HGNC Symbol;Acc:HGNC:17070]
ENSG00000184058	TBX1	0.727712	<0.0001	22 q11	T-box 1 [Source:HGNC Symbol;Acc:HGNC:11592]
ENSG00000101447	FAM83D	0.716956	<0.0001	20 q11	family with sequence similarity 83 member D [Source:HGNC Symbol;Acc:HGNC:16122]
ENSG00000135925	WNT10A	0.716371	<0.0001	2 q35	Wnt family member 10A [Source:HGNC Symbol;Acc:HGNC:13829]
ENSG00000104976	SNAPC2	0.713161	<0.0001	19 p13	small nuclear RNA activating complex polypeptide 2 [Source:HGNC Symbol;Acc:HGNC:11135]
ENSG00000167851	CD300A	0.713112	<0.0001	17 q25	CD300a molecule [Source:HGNC Symbol;Acc:HGNC:19319]
ENSG00000180044	C3orf80	0.710773	<0.0001	3 q25	chromosome 3 open reading frame 80 [Source:HGNC Symbol;Acc:HGNC:40048]
ENSG00000164129	NPY5R	0.709234	<0.0001	4 q32	neuropeptide Y receptor Y5 [Source:HGNC Symbol;Acc:HGNC:7958]
ENSG00000172824	CES4A	0.705827	<0.0001	16 q22	carboxylesterase 4A [Source:HGNC Symbol;Acc:HGNC:26741]
ENSG00000007866	TEAD3	0.705042	<0.0001	6 p21	TEA domain transcription factor 3 [Source:HGNC Symbol;Acc:HGNC:11716]
ENSG00000165028	NIPSNAP3B	0.704992	<0.0001	9 q31	nipsnap homolog 3B [Source:HGNC Symbol;Acc:HGNC:23641]
ENSG00000170549	IRX1	0.693472	<0.0001	5 p15	iroquois homeobox 1 [Source:HGNC Symbol;Acc:HGNC:14358]
ENSG00000177459	ERICH5	0.691248	<0.0001	8 q22	glutamate rich 5 [Source:HGNC Symbol;Acc:HGNC:26823]
ENSG00000158716	DUSP23	0.690542	<0.0001	1 q23	dual specificity phosphatase 23 [Source:HGNC Symbol;Acc:HGNC:21480]
ENSG00000100889	PCK2	0.685342	<0.0001	14 q11	phosphoenolpyruvate carboxykinase 2, mitochondrial [Source:HGNC Symbol;Acc:HGNC:8725]
ENSG00000144681	STAC	0.680217	<0.0001	3 p22	SH3 and cysteine rich domain [Source:HGNC Symbol;Acc:HGNC:11353]
ENSG00000137090	DMRT1	0.679822	<0.0001	9 p24	doublesex and mab-3 related transcription factor 1 [Source:HGNC Symbol;Acc:HGNC:2934]
ENSG00000233932	CTXN2	0.675347	<0.0001	15 q21	cortexin 2 [Source:HGNC Symbol;Acc:HGNC:31109]
ENSG00000162981	FAM84A	0.666748	<0.0001	2 p24	family with sequence similarity 84 member A [Source:HGNC Symbol;Acc:HGNC:20743]
ENSG00000213064	SFT2D2	0.664904	<0.0001	1 q24	SFT2 domain containing 2 [Source:HGNC Symbol;Acc:HGNC:25140]
ENSG00000100985	MMP9	0.663179	<0.0001	20 q13	matrix metallopeptidase 9 [Source:HGNC Symbol;Acc:HGNC:7176]
ENSG00000138675	FGF5	0.66306	<0.0001	4 q21	fibroblast growth factor 5 [Source:HGNC Symbol;Acc:HGNC:3683]
ENSG00000166896	ATP23	0.662548	<0.0001	12 q14	ATP23 metallopeptidase and ATP synthase assembly factor homolog [Source:HGNC Symbol;Acc:HGNC:29452]
ENSG00000101017	CD40	0.662282	<0.0001	20 q13	CD40 molecule [Source:HGNC Symbol;Acc:HGNC:11919]
ENSG00000160838	LRRC71	0.658035	<0.0001	1 q23	leucine rich repeat containing 71 [Source:HGNC Symbol;Acc:HGNC:26556]
ENSG00000173210	ABLIM3	0.656768	<0.0001	5 q32	actin binding LIM protein family member 3 [Source:HGNC Symbol;Acc:HGNC:29132]
ENSG00000171224	C10orf35	0.656418	<0.0001	10 q22	chromosome 10 open reading frame 35 [Source:HGNC Symbol;Acc:HGNC:23519]
ENSG00000213445	SIPA1	0.655515	<0.0001	11 q13	signal-induced proliferation-associated 1 [Source:HGNC Symbol;Acc:HGNC:10885]
ENSG00000205362	MT1A	0.655297	<0.0001	16 q13	metallothionein 1A [Source:HGNC Symbol;Acc:HGNC:7393]
ENSG00000075673	ATP12A	0.648613	<0.0001	13 q12	ATPase H+/K+ transporting non-gastric alpha2 subunit [Source:HGNC Symbol;Acc:HGNC:13816]
ENSG00000164692	COL1A2	0.647328	<0.0001	7 q21	collagen type I alpha 2 chain [Source:HGNC Symbol;Acc:HGNC:2198]
ENSG00000139354	GAS2L3	0.645911	<0.0001	12 q23	growth arrest specific 2 like 3 [Source:HGNC Symbol;Acc:HGNC:27475]
ENSG00000118508	RAB32	0.642723	<0.0001	6 q24	RAB32, member RAS oncogene family [Source:HGNC Symbol;Acc:HGNC:9772]
ENSG00000168509	HFE2	0.640039	<0.0001	1 q21	hemochromatosis type 2 (juvenile) [Source:HGNC Symbol;Acc:HGNC:4887]
ENSG00000163885	CFAP100	0.63827	<0.0001	3 q21	cilia and flagella associated protein 100 [Source:HGNC Symbol;Acc:HGNC:26842]
ENSG00000144649	FAM198A	0.629115	<0.0001	3 p22	family with sequence similarity 198 member A [Source:HGNC Symbol;Acc:HGNC:24485]
ENSG00000138363	ATIC	0.628901	<0.0001	2 q35	5-aminoimidazole-4-carboxamide ribonucleotide formyltransferase/IMP cyclohydrolase [Source:HGNC Symbol;Acc:HGNC:794]
ENSG00000157303	SUSD3	0.627573	<0.0001	9 q22	sushi domain containing 3 [Source:HGNC Symbol;Acc:HGNC:28391]
ENSG00000165655	ZNF503	0.617111	<0.0001	10 q22	zinc finger protein 503 [Source:HGNC Symbol;Acc:HGNC:23589]
ENSG00000109107	ALDOC	0.601598	<0.0001	17 q11	aldolase, fructose-bisphosphate C [Source:HGNC Symbol;Acc:HGNC:418]
ENSG00000134508	CABLES1	0.599863	<0.0001	18 q11	Cdk5 and Abl enzyme substrate 1 [Source:HGNC Symbol;Acc:HGNC:25097]
ENSG00000137273	FOXF2	0.595187	<0.0001	6 p25	forkhead box F2 [Source:HGNC Symbol;Acc:HGNC:3810]
ENSG00000099860	GADD45B	0.593035	<0.0001	19 p13	growth arrest and DNA damage inducible beta [Source:HGNC Symbol;Acc:HGNC:4096]
ENSG00000165983	PTER	0.585354	<0.0001	10 p13	phosphotriesterase related [Source:HGNC Symbol;Acc:HGNC:9590]
ENSG00000167600	CYP2S1	0.582333	<0.0001	19 q13	cytochrome P450 family 2 subfamily S member 1 [Source:HGNC Symbol;Acc:HGNC:15654]
ENSG00000089327	FXYD5	0.581717	<0.0001	19 q13	FXYD domain containing ion transport regulator 5 [Source:HGNC Symbol;Acc:HGNC:4029]
ENSG00000087111	PIGS	0.579478	<0.0001	17 q11	phosphatidylinositol glycan anchor biosynthesis class S [Source:HGNC Symbol;Acc:HGNC:14937]
ENSG00000167077	MEI1	0.569577	<0.0001	22 q13	meiotic double-stranded break formation protein 1 [Source:HGNC Symbol;Acc:HGNC:28613]
ENSG00000232838	PET117	0.562338	<0.0001	20 p11	PET117 homolog [Source:HGNC Symbol;Acc:HGNC:40045]
ENSG00000152582	SPEF2	0.557434	<0.0001	5 p13	sperm flagellar 2 [Source:HGNC Symbol;Acc:HGNC:26293]
ENSG00000111046	MYF6	0.547993	<0.0001	12 q21	myogenic factor 6 [Source:HGNC Symbol;Acc:HGNC:7566]
ENSG00000205899	BHLHA9	0.532436	<0.0001	17 p13	basic helix-loop-helix family member a9 [Source:HGNC Symbol;Acc:HGNC:35126]
ENSG00000183644	C11orf88	0.525825	<0.0001	11 q23	chromosome 11 open reading frame 88 [Source:HGNC Symbol;Acc:HGNC:25061]
ENSG00000116833	NR5A2	0.510229	<0.0001	1 q32	nuclear receptor subfamily 5 group A member 2 [Source:HGNC Symbol;Acc:HGNC:7984]
ENSG00000110675	LOC643923	0.502565	<0.0001	11 q22	ELMO domain containing 1 [Source:HGNC Symbol;Acc:HGNC:25334]
ENSG00000124635	HIST1H2BJ	0.500778	<0.0001	6 p22	histone cluster 1 H2B family member j [Source:HGNC Symbol;Acc:HGNC:4761]
ENSG00000148671	ADIRF	0.49937	<0.0001	10 q23	adipogenesis regulatory factor [Source:HGNC Symbol;Acc:HGNC:24043]
ENSG00000257184		0.495942	<0.0001	7 p15
ENSG00000119411	BSPRY	0.457857	<0.0001	9 q32	B-box and SPRY domain containing [Source:HGNC Symbol;Acc:HGNC:18232]
ENSG00000125813	PAX1	0.434845	<0.0001	20 p11	paired box 1 [Source:HGNC Symbol;Acc:HGNC:8615]
ENSG00000112312	GMNN	0.401674	<0.0001	6 p22	geminin, DNA replication inhibitor [Source:HGNC Symbol;Acc:HGNC:17493]

## Sheet: Spot F
Ensembl ID	Gene	correlation	p-value	Chromosome	Description
ENSG00000164736	SOX17	0.90697	<0.0001	8 q11	SRY-box 17 [Source:HGNC Symbol;Acc:HGNC:18122]
ENSG00000139515	PDX1	0.900909	<0.0001	13 q12	pancreatic and duodenal homeobox 1 [Source:HGNC Symbol;Acc:HGNC:6107]
ENSG00000164438	TLX3	0.896945	<0.0001	5 q35	T-cell leukemia homeobox 3 [Source:HGNC Symbol;Acc:HGNC:13532]
ENSG00000168875	SOX14	0.894835	<0.0001	3 q22	SRY-box 14 [Source:HGNC Symbol;Acc:HGNC:11193]
ENSG00000128714	HOXD13	0.877595	<0.0001	2 q31	homeobox D13 [Source:HGNC Symbol;Acc:HGNC:5136]
ENSG00000198807	PAX9	0.874862	<0.0001	14 q13	paired box 9 [Source:HGNC Symbol;Acc:HGNC:8623]
ENSG00000128710	HOXD10	0.871848	<0.0001	2 q31	homeobox D10 [Source:HGNC Symbol;Acc:HGNC:5133]
ENSG00000016082	ISL1	0.861689	<0.0001	5 q11	ISL LIM homeobox 1 [Source:HGNC Symbol;Acc:HGNC:6132]
ENSG00000151615	POU4F2	0.851613	<0.0001	4 q31	POU class 4 homeobox 2 [Source:HGNC Symbol;Acc:HGNC:9219]
ENSG00000123388	HOXC11	0.847992	<0.0001	12 q13	homeobox C11 [Source:HGNC Symbol;Acc:HGNC:5123]
ENSG00000164379	FOXQ1	0.845913	<0.0001	6 p25	forkhead box Q1 [Source:HGNC Symbol;Acc:HGNC:20951]
ENSG00000141433	ADCYAP1	0.845208	<0.0001	18 p11	adenylate cyclase activating polypeptide 1 [Source:HGNC Symbol;Acc:HGNC:241]
ENSG00000128709	HOXD9	0.832968	<0.0001	2 q31	homeobox D9 [Source:HGNC Symbol;Acc:HGNC:5140]
ENSG00000171956	FOXB1	0.832631	<0.0001	15 q22	forkhead box B1 [Source:HGNC Symbol;Acc:HGNC:3799]
ENSG00000096696	DSP	0.831305	<0.0001	6 p24	desmoplakin [Source:HGNC Symbol;Acc:HGNC:3052]
ENSG00000175879	HOXD8	0.829756	<0.0001	2 q31	homeobox D8 [Source:HGNC Symbol;Acc:HGNC:5139]
ENSG00000101438	SLC32A1	0.828838	<0.0001	20 q11	solute carrier family 32 member 1 [Source:HGNC Symbol;Acc:HGNC:11018]
ENSG00000141682	PMAIP1	0.8211	<0.0001	18 q21	phorbol-12-myristate-13-acetate-induced protein 1 [Source:HGNC Symbol;Acc:HGNC:9108]
ENSG00000123364	HOXC13	0.819326	<0.0001	12 q13	homeobox C13 [Source:HGNC Symbol;Acc:HGNC:5125]
ENSG00000109705	NKX3-2	0.816938	<0.0001	4 p15	NK3 homeobox 2 [Source:HGNC Symbol;Acc:HGNC:951]
ENSG00000112238	PRDM13	0.815971	<0.0001	6 q16	PR/SET domain 13 [Source:HGNC Symbol;Acc:HGNC:13998]
ENSG00000170178	HOXD12	0.815726	<0.0001	2 q31	homeobox D12 [Source:HGNC Symbol;Acc:HGNC:5135]
ENSG00000185002	RFX6	0.811621	<0.0001	6 q22	regulatory factor X6 [Source:HGNC Symbol;Acc:HGNC:21478]
ENSG00000176842	IRX5	0.811353	<0.0001	16 q12	iroquois homeobox 5 [Source:HGNC Symbol;Acc:HGNC:14361]
ENSG00000187140	FOXD3	0.80302	<0.0001	1 p31	forkhead box D3 [Source:HGNC Symbol;Acc:HGNC:3804]
ENSG00000008196	TFAP2B	0.797432	<0.0001	6 p12	transcription factor AP-2 beta [Source:HGNC Symbol;Acc:HGNC:11743]
ENSG00000184302	SIX6	0.796854	<0.0001	14 q23	SIX homeobox 6 [Source:HGNC Symbol;Acc:HGNC:10892]
ENSG00000180336	MEIOC	0.794582	<0.0001	17 q21	meiosis specific with coiled-coil domain [Source:HGNC Symbol;Acc:HGNC:26670]
ENSG00000186564	FOXD2	0.794271	<0.0001	1 p33	forkhead box D2 [Source:HGNC Symbol;Acc:HGNC:3803]
ENSG00000159556	ISL2	0.790156	<0.0001	15 q24	ISL LIM homeobox 2 [Source:HGNC Symbol;Acc:HGNC:18524]
ENSG00000077327	SPAG6	0.789269	<0.0001	10 p12	sperm associated antigen 6 [Source:HGNC Symbol;Acc:HGNC:11215]
ENSG00000171794	UTF1	0.788398	<0.0001	10 q26	undifferentiated embryonic cell transcription factor 1 [Source:HGNC Symbol;Acc:HGNC:12634]
ENSG00000136750	GAD2	0.784097	<0.0001	10 p12	glutamate decarboxylase 2 [Source:HGNC Symbol;Acc:HGNC:4093]
ENSG00000141655	TNFRSF11A	0.783603	<0.0001	18 q21	TNF receptor superfamily member 11a [Source:HGNC Symbol;Acc:HGNC:11908]
ENSG00000197406	DIO3	0.7807	<0.0001	14 q32	deiodinase, iodothyronine type III [Source:HGNC Symbol;Acc:HGNC:2885]
ENSG00000204950	LRRC10B	0.780259	<0.0001	11 q12	leucine rich repeat containing 10B [Source:HGNC Symbol;Acc:HGNC:37215]
ENSG00000176692	FOXC2	0.778215	<0.0001	16 q24	forkhead box C2 [Source:HGNC Symbol;Acc:HGNC:3801]
ENSG00000091010	POU4F3	0.777457	<0.0001	5 q32	POU class 4 homeobox 3 [Source:HGNC Symbol;Acc:HGNC:9220]
ENSG00000078399	MIR196B	0.776647	<0.0001	7 p15	homeobox A9 [Source:HGNC Symbol;Acc:HGNC:5109]
ENSG00000170162	VGLL2	0.775487	<0.0001	6 q22	vestigial like family member 2 [Source:HGNC Symbol;Acc:HGNC:20232]
ENSG00000185112	FAM43A	0.769964	<0.0001	3 q29	family with sequence similarity 43 member A [Source:HGNC Symbol;Acc:HGNC:26888]
ENSG00000123407	HOXC12	0.766955	<0.0001	12 q13	homeobox C12 [Source:HGNC Symbol;Acc:HGNC:5124]
ENSG00000164920	OSR2	0.766495	<0.0001	8 q22	odd-skipped related transciption factor 2 [Source:HGNC Symbol;Acc:HGNC:15830]
ENSG00000186790	FOXE3	0.760166	<0.0001	1 p33	forkhead box E3 [Source:HGNC Symbol;Acc:HGNC:3808]
ENSG00000164778	EN2	0.757494	<0.0001	7 q36	engrailed homeobox 2 [Source:HGNC Symbol;Acc:HGNC:3343]
ENSG00000162757	C1orf74	0.755898	<0.0001	1 q32	chromosome 1 open reading frame 74 [Source:HGNC Symbol;Acc:HGNC:26319]
ENSG00000155760	FZD7	0.754491	<0.0001	2 q33	frizzled class receptor 7 [Source:HGNC Symbol;Acc:HGNC:4045]
ENSG00000146242	TPBG	0.754419	<0.0001	6 q14	trophoblast glycoprotein [Source:HGNC Symbol;Acc:HGNC:12004]
ENSG00000163081	CCDC140	0.749649	<0.0001	2 q36	coiled-coil domain containing 140 [Source:HGNC Symbol;Acc:HGNC:26514]
ENSG00000124875	CXCL6	0.742735	<0.0001	4 q13	C-X-C motif chemokine ligand 6 [Source:HGNC Symbol;Acc:HGNC:10643]
ENSG00000143869	GDF7	0.740123	<0.0001	2 p24	growth differentiation factor 7 [Source:HGNC Symbol;Acc:HGNC:4222]
ENSG00000103241	FOXF1	0.739945	<0.0001	16 q24	forkhead box F1 [Source:HGNC Symbol;Acc:HGNC:3809]
ENSG00000169676	DRD5	0.73746	<0.0001	4 p16	dopamine receptor D5 [Source:HGNC Symbol;Acc:HGNC:3026]
ENSG00000162722	TRIM58	0.730984	<0.0001	1 q44	tripartite motif containing 58 [Source:HGNC Symbol;Acc:HGNC:24150]
ENSG00000180318	ALX1	0.729857	<0.0001	12 q21	ALX homeobox 1 [Source:HGNC Symbol;Acc:HGNC:1494]
ENSG00000101230	ISM1	0.72549	<0.0001	20 p12	isthmin 1 [Source:HGNC Symbol;Acc:HGNC:16213]
ENSG00000128165	ADM2	0.724838	<0.0001	22 q13	adrenomedullin 2 [Source:HGNC Symbol;Acc:HGNC:28898]
ENSG00000039600	SOX30	0.721422	<0.0001	5 q33	SRY-box 30 [Source:HGNC Symbol;Acc:HGNC:30635]
ENSG00000217236	SP9	0.719234	<0.0001	2 q31	Sp9 transcription factor [Source:HGNC Symbol;Acc:HGNC:30690]
ENSG00000173093	CCDC63	0.718921	<0.0001	12 q24	coiled-coil domain containing 63 [Source:HGNC Symbol;Acc:HGNC:26669]
ENSG00000168267	PTF1A	0.718211	<0.0001	10 p12	pancreas specific transcription factor, 1a [Source:HGNC Symbol;Acc:HGNC:23734]
ENSG00000162624	LHX8	0.714381	<0.0001	1 p31	LIM homeobox 8 [Source:HGNC Symbol;Acc:HGNC:28838]
ENSG00000187821	HELT	0.712809	<0.0001	4 q35	helt bHLH transcription factor [Source:HGNC Symbol;Acc:HGNC:33783]
ENSG00000138136	LBX1	0.710181	<0.0001	10 q24	ladybird homeobox 1 [Source:HGNC Symbol;Acc:HGNC:16960]
ENSG00000180818	HOXC10	0.709426	<0.0001	12 q13	homeobox C10 [Source:HGNC Symbol;Acc:HGNC:5122]
ENSG00000122585	NPY	0.707579	<0.0001	7 p15	neuropeptide Y [Source:HGNC Symbol;Acc:HGNC:7955]
ENSG00000188816	HMX2	0.698657	<0.0001	10 q26	H6 family homeobox 2 [Source:HGNC Symbol;Acc:HGNC:5018]
ENSG00000111432	FZD10	0.698495	<0.0001	12 q24	frizzled class receptor 10 [Source:HGNC Symbol;Acc:HGNC:4039]
ENSG00000101336	HCK	0.694882	<0.0001	20 q11	HCK proto-oncogene, Src family tyrosine kinase [Source:HGNC Symbol;Acc:HGNC:4840]
ENSG00000120149	MSX2	0.693699	<0.0001	5 q35	msh homeobox 2 [Source:HGNC Symbol;Acc:HGNC:7392]
ENSG00000170166	HOXD4	0.693086	<0.0001	2 q31	homeobox D4 [Source:HGNC Symbol;Acc:HGNC:5138]
ENSG00000186766	FOXI2	0.691868	<0.0001	10 q26	forkhead box I2 [Source:HGNC Symbol;Acc:HGNC:32448]
ENSG00000139874	SSTR1	0.69166	<0.0001	14 q21	somatostatin receptor 1 [Source:HGNC Symbol;Acc:HGNC:11330]
ENSG00000115665	SLC5A7	0.68713	<0.0001	2 q12	solute carrier family 5 member 7 [Source:HGNC Symbol;Acc:HGNC:14025]
ENSG00000178645	C10orf53	0.686372	<0.0001	10 q11	chromosome 10 open reading frame 53 [Source:HGNC Symbol;Acc:HGNC:27421]
ENSG00000134709	HOOK1	0.686149	<0.0001	1 p32	hook microtubule tethering protein 1 [Source:HGNC Symbol;Acc:HGNC:19884]
ENSG00000253958	CLDN23	0.683858	<0.0001	8 p23	claudin 23 [Source:HGNC Symbol;Acc:HGNC:17591]
ENSG00000268351		0.682311	<0.0001
ENSG00000164107	HAND2	0.680079	<0.0001	4 q34	heart and neural crest derivatives expressed 2 [Source:HGNC Symbol;Acc:HGNC:4808]
ENSG00000185272	RBM11	0.67955	<0.0001	21 q11	RNA binding motif protein 11 [Source:HGNC Symbol;Acc:HGNC:9897]
ENSG00000178919	FOXE1	0.673371	<0.0001	9 q22	forkhead box E1 [Source:HGNC Symbol;Acc:HGNC:3806]
ENSG00000168229	PTGDR	0.671907	<0.0001	14 q22	prostaglandin D2 receptor [Source:HGNC Symbol;Acc:HGNC:9591]
ENSG00000188620	HMX3	0.670292	<0.0001	10 q26	H6 family homeobox 3 [Source:HGNC Symbol;Acc:HGNC:5019]
ENSG00000182687	GALR2	0.665321	<0.0001	17 q25	galanin receptor 2 [Source:HGNC Symbol;Acc:HGNC:4133]
ENSG00000109182	CWH43	0.662991	<0.0001	4 p11	cell wall biogenesis 43 C-terminal homolog [Source:HGNC Symbol;Acc:HGNC:26133]
ENSG00000105699	LSR	0.662269	<0.0001	19 q13	lipolysis stimulated lipoprotein receptor [Source:HGNC Symbol;Acc:HGNC:29572]
ENSG00000105997	HOXA3	0.658733	<0.0001	7 p15	homeobox A3 [Source:HGNC Symbol;Acc:HGNC:5104]
ENSG00000182631	RXFP3	0.64825	<0.0001	5 p13	relaxin/insulin like family peptide receptor 3 [Source:HGNC Symbol;Acc:HGNC:24883]
ENSG00000054598	FOXC1	0.646779	<0.0001	6 p25	forkhead box C1 [Source:HGNC Symbol;Acc:HGNC:3800]
ENSG00000008197	TFAP2D	0.643852	<0.0001	6 p12	transcription factor AP-2 delta [Source:HGNC Symbol;Acc:HGNC:15581]
ENSG00000173253	DMRT2	0.639943	<0.0001	9 p24	doublesex and mab-3 related transcription factor 2 [Source:HGNC Symbol;Acc:HGNC:2935]
ENSG00000188211	NCR3LG1	0.633686	<0.0001	11 p15	natural killer cell cytotoxicity receptor 3 ligand 1 [Source:HGNC Symbol;Acc:HGNC:42400]
ENSG00000163739	CXCL1	0.630265	<0.0001	4 q13	C-X-C motif chemokine ligand 1 [Source:HGNC Symbol;Acc:HGNC:4602]
ENSG00000176383	B3GNT4	0.629425	<0.0001	12 q24	UDP-GlcNAc:betaGal beta-1,3-N-acetylglucosaminyltransferase 4 [Source:HGNC Symbol;Acc:HGNC:15683]
ENSG00000132671	SSTR4	0.624101	<0.0001	20 p11	somatostatin receptor 4 [Source:HGNC Symbol;Acc:HGNC:11333]
ENSG00000105376	ICAM5	0.623852	<0.0001	19 p13	intercellular adhesion molecule 5 [Source:HGNC Symbol;Acc:HGNC:5348]
ENSG00000106038	EVX1	0.608938	<0.0001	7 p15	even-skipped homeobox 1 [Source:HGNC Symbol;Acc:HGNC:3506]
ENSG00000204186	ZDBF2	0.607993	<0.0001	2 q33	zinc finger DBF-type containing 2 [Source:HGNC Symbol;Acc:HGNC:29313]
ENSG00000179059	ZFP42	0.601999	<0.0001	4 q35	ZFP42 zinc finger protein [Source:HGNC Symbol;Acc:HGNC:30949]
ENSG00000182742	HOXB4	0.599045	<0.0001	17 q21	homeobox B4 [Source:HGNC Symbol;Acc:HGNC:5115]
ENSG00000081138	CDH7	0.587791	<0.0001	18 q22	cadherin 7 [Source:HGNC Symbol;Acc:HGNC:1766]
ENSG00000105538	RASIP1	0.584668	<0.0001	19 q13	Ras interacting protein 1 [Source:HGNC Symbol;Acc:HGNC:24716]
ENSG00000204612	FOXB2	0.581041	<0.0001	9 q21	forkhead box B2 [Source:HGNC Symbol;Acc:HGNC:23315]
ENSG00000115350	POLE4	0.547204	<0.0001	2 p12	DNA polymerase epsilon 4, accessory subunit [Source:HGNC Symbol;Acc:HGNC:18755]
ENSG00000172238	ATOH1	0.531191	<0.0001	4 q22	atonal bHLH transcription factor 1 [Source:HGNC Symbol;Acc:HGNC:797]
ENSG00000141449	GREB1L	0.517992	<0.0001	18 q11	growth regulation by estrogen in breast cancer 1 like [Source:HGNC Symbol;Acc:HGNC:31042]
ENSG00000222014	RAB6C	0.486128	<0.0001	2 q21	RAB6C, member RAS oncogene family [Source:HGNC Symbol;Acc:HGNC:16525]
ENSG00000130653	PNPLA7	0.446668	<0.0001	9 q34	patatin like phospholipase domain containing 7 [Source:HGNC Symbol;Acc:HGNC:24768]
ENSG00000171471		0.433017	<0.0001
