# Supplementary material for: High-Resolution Cartography of the Transcriptome and Methylome Landscapes of Diffuse Gliomas
Source: Cancers (Basel). 2021 Jun 26;13(13):3198. doi: 10.3390/cancers13133198 (PMC8268631; doi:10.3390/cancers13133198)
Supplement: Supplementary file 1 [file cancers-13-03198-s001.zip › Spotlist A-J Expression.xlsx]

## Sheet: Spot A
ID	Gene	correlation	p-value	Chromosome	Description
218806_s_at	VAV3	0.837465	<0.0001	1 p13	vav guanine nucleotide exchange factor 3 [Source:HGNC Symbol;Acc:HGNC:12659]
218807_at	VAV3	0.829244	<0.0001	1 p13	vav guanine nucleotide exchange factor 3 [Source:HGNC Symbol;Acc:HGNC:12659]
218950_at	ARAP3	0.814698	<0.0001	5 q31	ArfGAP with RhoGAP domain, ankyrin repeat and PH domain 3 [Source:HGNC Symbol;Acc:HGNC:24097]
228141_at	GPX8	0.801575	<0.0001	5 q11	glutathione peroxidase 8 (putative) [Source:HGNC Symbol;Acc:HGNC:33100]
224710_at	RAB34	0.798551	<0.0001	17 q11	RAB34, member RAS oncogene family [Source:HGNC Symbol;Acc:HGNC:16519]
203409_at	DDB2	0.796854	<0.0001	11 p11	damage specific DNA binding protein 2 [Source:HGNC Symbol;Acc:HGNC:2718]
1555630_a_at	RAB34	0.795996	<0.0001	17 q11	RAB34, member RAS oncogene family [Source:HGNC Symbol;Acc:HGNC:16519]
206201_s_at	MEOX2	0.787306	<0.0001	7 p21	mesenchyme homeobox 2 [Source:HGNC Symbol;Acc:HGNC:7014]
204879_at	PDPN	0.785103	<0.0001	1 p36	podoplanin [Source:HGNC Symbol;Acc:HGNC:29602]
203423_at	RBP1	0.784551	<0.0001	3 q23	retinol binding protein 1 [Source:HGNC Symbol;Acc:HGNC:9919]
237212_at		0.782345	<0.0001
204485_s_at	TOM1L1	0.781511	<0.0001	17 q22	target of myb1 like 1 membrane trafficking protein [Source:HGNC Symbol;Acc:HGNC:11983]
238983_at	NSUN7	0.779287	<0.0001	4 p14	NOP2/Sun RNA methyltransferase family member 7 [Source:HGNC Symbol;Acc:HGNC:25857]
227628_at	GPX8	0.778282	<0.0001	5 q11	glutathione peroxidase 8 (putative) [Source:HGNC Symbol;Acc:HGNC:33100]
210135_s_at	SHOX2	0.775479	<0.0001	3 q25	short stature homeobox 2 [Source:HGNC Symbol;Acc:HGNC:10854]
1554830_a_at	STEAP3	0.771902	<0.0001	2 q14	STEAP3 metalloreductase [Source:HGNC Symbol;Acc:HGNC:24592]
228033_at	E2F7	0.770878	<0.0001	12 q21	E2F transcription factor 7 [Source:HGNC Symbol;Acc:HGNC:23820]
210369_at	SWAP70	0.76991	<0.0001	11 p15	SWAP switching B-cell complex 70kDa subunit [Source:HGNC Symbol;Acc:HGNC:17070]
201860_s_at	PLAT	0.768811	<0.0001	8 p11	plasminogen activator, tissue type [Source:HGNC Symbol;Acc:HGNC:9051]
202718_at	IGFBP2	0.768358	<0.0001	2 q35	insulin like growth factor binding protein 2 [Source:HGNC Symbol;Acc:HGNC:5471]
219616_at	ACSS3	0.763738	<0.0001	12 q21	acyl-CoA synthetase short-chain family member 3 [Source:HGNC Symbol;Acc:HGNC:24723]
229974_at	EVC2	0.757585	<0.0001	4 p16	EvC ciliary complex subunit 2 [Source:HGNC Symbol;Acc:HGNC:19747]
211564_s_at	PDLIM4	0.75503	<0.0001	5 q31	PDZ and LIM domain 4 [Source:HGNC Symbol;Acc:HGNC:16501]
213339_at	TP73-AS1	0.75191	<0.0001	1 p36	TP73 antisense RNA 1 [Source:HGNC Symbol;Acc:HGNC:29052]
219432_at		0.751286	<0.0001
242234_at	XAF1	0.749658	<0.0001	17 p13	XIAP associated factor 1 [Source:HGNC Symbol;Acc:HGNC:30932]
213790_at	ADAM12	0.748695	<0.0001	10 q26	ADAM metallopeptidase domain 12 [Source:HGNC Symbol;Acc:HGNC:190]
201666_at	TIMP1	0.742848	<0.0001	X p11	TIMP metallopeptidase inhibitor 1 [Source:HGNC Symbol;Acc:HGNC:11820]
226777_at	ADAM12	0.742743	<0.0001	10 q26	ADAM metallopeptidase domain 12 [Source:HGNC Symbol;Acc:HGNC:190]
235754_at	HFE	0.742495	<0.0001	6 p22	hemochromatosis [Source:HGNC Symbol;Acc:HGNC:4886]
220141_at	C11orf63	0.741679	<0.0001	11 q24	chromosome 11 open reading frame 63 [Source:HGNC Symbol;Acc:HGNC:26288]
218154_at	GSDMD	0.741122	<0.0001	8 q24	gasdermin D [Source:HGNC Symbol;Acc:HGNC:25697]
58916_at	KCTD14	0.740937	<0.0001	11 q14	potassium channel tetramerization domain containing 14 [Source:HGNC Symbol;Acc:HGNC:23295]
224221_s_at	VAV3	0.73927	<0.0001	1 p13	vav guanine nucleotide exchange factor 3 [Source:HGNC Symbol;Acc:HGNC:12659]
203397_s_at	GALNT3	0.738739	<0.0001	2 q24	polypeptide N-acetylgalactosaminyltransferase 3 [Source:HGNC Symbol;Acc:HGNC:4125]
219332_at	MICALL2	0.738672	<0.0001	7 p22	MICAL like 2 [Source:HGNC Symbol;Acc:HGNC:29672]
226388_at	TCEA3	0.736553	<0.0001	1 p36	transcription elongation factor A3 [Source:HGNC Symbol;Acc:HGNC:11615]
225286_at	ARSD	0.736401	<0.0001	X p22	arylsulfatase D [Source:HGNC Symbol;Acc:HGNC:717]
209356_x_at	EFEMP2	0.73621	<0.0001	11 q13	EGF containing fibulin like extracellular matrix protein 2 [Source:HGNC Symbol;Acc:HGNC:3219]
208443_x_at	SHOX2	0.735442	<0.0001	3 q25	short stature homeobox 2 [Source:HGNC Symbol;Acc:HGNC:10854]
213596_at	CASP4	0.733528	<0.0001	11 q22	caspase 4 [Source:HGNC Symbol;Acc:HGNC:1505]
223696_at	ARSD	0.733335	<0.0001	X p22	arylsulfatase D [Source:HGNC Symbol;Acc:HGNC:717]
216942_s_at	CD58	0.732863	<0.0001	1 p13	CD58 molecule [Source:HGNC Symbol;Acc:HGNC:1688]
233520_s_at	CMYA5	0.729328	<0.0001	5 q14	cardiomyopathy associated 5 [Source:HGNC Symbol;Acc:HGNC:14305]
228904_at	HOXB3	0.729143	<0.0001	17 q21	homeobox B3 [Source:HGNC Symbol;Acc:HGNC:5114]
211744_s_at	CD58	0.7287	<0.0001	1 p13	CD58 molecule [Source:HGNC Symbol;Acc:HGNC:1688]
204017_at	KDELR3	0.728294	<0.0001	22 q13	KDEL endoplasmic reticulum protein retention receptor 3 [Source:HGNC Symbol;Acc:HGNC:6306]
222061_at		0.726651	<0.0001
200600_at	MSN	0.725758	<0.0001	X q12	moesin [Source:HGNC Symbol;Acc:HGNC:7373]
206026_s_at	TNFAIP6	0.724989	<0.0001	2 q23	TNF alpha induced protein 6 [Source:HGNC Symbol;Acc:HGNC:11898]
221577_x_at	GDF15	0.723499	<0.0001	19 p13	growth differentiation factor 15 [Source:HGNC Symbol;Acc:HGNC:30142]
202952_s_at	ADAM12	0.722587	<0.0001	10 q26	ADAM metallopeptidase domain 12 [Source:HGNC Symbol;Acc:HGNC:190]
226237_at	COL8A1	0.721607	<0.0001	3 q12	collagen type VIII alpha 1 [Source:HGNC Symbol;Acc:HGNC:2215]
203729_at	EMP3	0.721089	<0.0001	19 q13	epithelial membrane protein 3 [Source:HGNC Symbol;Acc:HGNC:3335]
229437_at	MIR155HG	0.721081	<0.0001	21 q21	MIR155 host gene [Source:HGNC Symbol;Acc:HGNC:35460]
238756_at	GAS2L3	0.720529	<0.0001	12 q23	growth arrest specific 2 like 3 [Source:HGNC Symbol;Acc:HGNC:27475]
243481_at	RHOJ	0.720086	<0.0001	14 q23	ras homolog family member J [Source:HGNC Symbol;Acc:HGNC:688]
200916_at		0.719115	<0.0001	8 q23	transgelin 2 pseudogene 1 [Source:HGNC Symbol;Acc:HGNC:21739]
235033_at		0.719039	<0.0001
244571_s_at		0.718997	<0.0001	11 q23
213556_at	PINLYP	0.718573	<0.0001	19 q13	phospholipase A2 inhibitor and LY6/PLAUR domain containing [Source:HGNC Symbol;Acc:HGNC:44206]
216331_at	ITGA7	0.717634	<0.0001	12 q13	integrin subunit alpha 7 [Source:HGNC Symbol;Acc:HGNC:6143]
202910_s_at	ADGRE5	0.716334	<0.0001	19 p13	adhesion G protein-coupled receptor E5 [Source:HGNC Symbol;Acc:HGNC:1711]
203558_at	CUL7	0.716333	<0.0001	6 p21	cullin 7 [Source:HGNC Symbol;Acc:HGNC:21024]
221898_at	PDPN	0.715479	<0.0001	1 p36	podoplanin [Source:HGNC Symbol;Acc:HGNC:29602]
209663_s_at	ITGA7	0.714466	<0.0001	12 q13	integrin subunit alpha 7 [Source:HGNC Symbol;Acc:HGNC:6143]
1555787_at	C11orf63	0.713385	<0.0001	11 q24	chromosome 11 open reading frame 63 [Source:HGNC Symbol;Acc:HGNC:26288]
204518_s_at	PPIC	0.713336	<0.0001	5 q23	peptidylprolyl isomerase C [Source:HGNC Symbol;Acc:HGNC:9256]
224950_at	PTGFRN	0.713309	<0.0001	1 p13	prostaglandin F2 receptor inhibitor [Source:HGNC Symbol;Acc:HGNC:9601]
203484_at	SEC61G	0.712012	<0.0001	7 p11	Sec61 translocon gamma subunit [Source:HGNC Symbol;Acc:HGNC:18277]
207714_s_at	SERPINH1	0.711544	<0.0001	11 q13	serpin family H member 1 [Source:HGNC Symbol;Acc:HGNC:1546]
209395_at	CHI3L1	0.708671	<0.0001	1 q32	chitinase 3 like 1 [Source:HGNC Symbol;Acc:HGNC:1932]
209496_at	RARRES2	0.708013	<0.0001	7 q36	retinoic acid receptor responder 2 [Source:HGNC Symbol;Acc:HGNC:9868]
210978_s_at	TAGLN2	0.707804	<0.0001	1 q23	transgelin 2 [Source:HGNC Symbol;Acc:HGNC:11554]
205422_s_at	ITGBL1	0.707239	<0.0001	13 q33	integrin subunit beta like 1 [Source:HGNC Symbol;Acc:HGNC:6164]
200771_at	LAMC1	0.707159	<0.0001	1 q25	laminin subunit gamma 1 [Source:HGNC Symbol;Acc:HGNC:6492]
210809_s_at	POSTN	0.705039	<0.0001	13 q13	periostin [Source:HGNC Symbol;Acc:HGNC:16953]
205542_at	STEAP1	0.704898	<0.0001	7 q21	six transmembrane epithelial antigen of the prostate 1 [Source:HGNC Symbol;Acc:HGNC:11378]
202709_at	FMOD	0.70421	<0.0001	1 q32	fibromodulin [Source:HGNC Symbol;Acc:HGNC:3774]
204932_at	TNFRSF11B	0.703856	<0.0001	8 q24	tumor necrosis factor receptor superfamily member 11b [Source:HGNC Symbol;Acc:HGNC:11909]
226658_at	PDPN	0.700688	<0.0001	1 p36	podoplanin [Source:HGNC Symbol;Acc:HGNC:29602]
203143_s_at	KIAA0040	0.700352	<0.0001	1 q25	KIAA0040 [Source:HGNC Symbol;Acc:HGNC:28950]
204933_s_at	TNFRSF11B	0.700175	<0.0001	8 q24	tumor necrosis factor receptor superfamily member 11b [Source:HGNC Symbol;Acc:HGNC:11909]
218691_s_at	PDLIM4	0.698629	<0.0001	5 q31	PDZ and LIM domain 4 [Source:HGNC Symbol;Acc:HGNC:16501]
227819_at	LGR6	0.697517	<0.0001	1 q32	leucine rich repeat containing G protein-coupled receptor 6 [Source:HGNC Symbol;Acc:HGNC:19719]
244203_at		0.694918	<0.0001
213113_s_at	SLC43A3	0.694183	<0.0001	11 q12	solute carrier family 43 member 3 [Source:HGNC Symbol;Acc:HGNC:17466]
236334_at		0.692053	<0.0001	7 q36
209396_s_at	CHI3L1	0.691651	<0.0001	1 q32	chitinase 3 like 1 [Source:HGNC Symbol;Acc:HGNC:1932]
244764_at	HIVEP3	0.691633	<0.0001	1 p34	human immunodeficiency virus type I enhancer binding protein 3 [Source:HGNC Symbol;Acc:HGNC:13561]
214175_x_at	PDLIM4	0.691091	<0.0001	5 q31	PDZ and LIM domain 4 [Source:HGNC Symbol;Acc:HGNC:16501]
219587_at	TTC12	0.690154	<0.0001	11 q23	tetratricopeptide repeat domain 12 [Source:HGNC Symbol;Acc:HGNC:23700]
203325_s_at	COL5A1	0.690016	<0.0001	9 q34	collagen type V alpha 1 [Source:HGNC Symbol;Acc:HGNC:2209]
1569898_a_at	PAXIP1-AS2	0.689915	<0.0001	7 q36	PAXIP1 antisense RNA 2 [Source:HGNC Symbol;Acc:HGNC:48958]
212558_at	SPRY1	0.689617	<0.0001	4 q28	sprouty RTK signaling antagonist 1 [Source:HGNC Symbol;Acc:HGNC:11269]
209909_s_at	TGFB2	0.689422	<0.0001	1 q41	transforming growth factor beta 2 [Source:HGNC Symbol;Acc:HGNC:11768]
1554234_at	KATNAL2	0.688628	<0.0001	18 q21	katanin catalytic subunit A1 like 2 [Source:HGNC Symbol;Acc:HGNC:25387]
209708_at	MOXD1	0.688591	<0.0001	6 q23	monooxygenase DBH like 1 [Source:HGNC Symbol;Acc:HGNC:21063]
227834_at	TXLNB	0.688589	<0.0001	6 q24	taxilin beta [Source:HGNC Symbol;Acc:HGNC:21617]
227361_at	HS3ST3B1	0.687204	<0.0001	17 p12	heparan sulfate-glucosamine 3-sulfotransferase 3B1 [Source:HGNC Symbol;Acc:HGNC:5198]
205560_at	PCSK5	0.687029	<0.0001	9 q21	proprotein convertase subtilisin/kexin type 5 [Source:HGNC Symbol;Acc:HGNC:8747]
208782_at	FSTL1	0.686286	<0.0001	3 q13	follistatin like 1 [Source:HGNC Symbol;Acc:HGNC:3972]
219493_at	SHCBP1	0.685289	<0.0001	16 q11	SHC binding and spindle associated 1 [Source:HGNC Symbol;Acc:HGNC:29547]
200770_s_at	LAMC1	0.68433	<0.0001	1 q25	laminin subunit gamma 1 [Source:HGNC Symbol;Acc:HGNC:6492]
219545_at	KCTD14	0.682839	<0.0001	11 q14	potassium channel tetramerization domain containing 14 [Source:HGNC Symbol;Acc:HGNC:23295]
217751_at	GSTK1	0.680413	<0.0001	7 q34	glutathione S-transferase kappa 1 [Source:HGNC Symbol;Acc:HGNC:16906]
204517_at	PPIC	0.680356	<0.0001	5 q23	peptidylprolyl isomerase C [Source:HGNC Symbol;Acc:HGNC:9256]
208790_s_at	PTRF	0.680204	<0.0001	17 q21	polymerase I and transcript release factor [Source:HGNC Symbol;Acc:HGNC:9688]
229830_at		0.679665	<0.0001
1563899_at	LCTL	0.678133	<0.0001	15 q22	lactase like [Source:HGNC Symbol;Acc:HGNC:15583]
225280_x_at	ARSD	0.6772	<0.0001	X p22	arylsulfatase D [Source:HGNC Symbol;Acc:HGNC:717]
229802_at	WISP1	0.677088	<0.0001	8 q24	WNT1 inducible signaling pathway protein 1 [Source:HGNC Symbol;Acc:HGNC:12769]
219973_at	ARSJ	0.676807	<0.0001	4 q26	arylsulfatase family member J [Source:HGNC Symbol;Acc:HGNC:26286]
215870_s_at	PLA2G5	0.675827	<0.0001	1 p36	phospholipase A2 group V [Source:HGNC Symbol;Acc:HGNC:9038]
235144_at	RASEF	0.67478	<0.0001	9 q21	RAS and EF-hand domain containing [Source:HGNC Symbol;Acc:HGNC:26464]
230022_at	CLEC18A	0.674677	<0.0001	16 q22	C-type lectin domain family 18 member A [Source:HGNC Symbol;Acc:HGNC:30388]
210692_s_at	SLC43A3	0.673623	<0.0001	11 q12	solute carrier family 43 member 3 [Source:HGNC Symbol;Acc:HGNC:17466]
1555778_a_at	POSTN	0.671332	<0.0001	13 q13	periostin [Source:HGNC Symbol;Acc:HGNC:16953]
224937_at	PTGFRN	0.671299	<0.0001	1 p13	prostaglandin F2 receptor inhibitor [Source:HGNC Symbol;Acc:HGNC:9601]
207327_at	EYA4	0.6681	<0.0001	6 q23	EYA transcriptional coactivator and phosphatase 4 [Source:HGNC Symbol;Acc:HGNC:3522]
229088_at	ENPP1	0.667237	<0.0001	6 q23	ectonucleotide pyrophosphatase/phosphodiesterase 1 [Source:HGNC Symbol;Acc:HGNC:3356]
206087_x_at	HFE	0.665054	<0.0001	6 p22	hemochromatosis [Source:HGNC Symbol;Acc:HGNC:4886]
215446_s_at	LOX	0.664716	<0.0001	5 q23	lysyl oxidase [Source:HGNC Symbol;Acc:HGNC:6664]
216840_s_at	LAMA2	0.664467	<0.0001	6 q22	laminin subunit alpha 2 [Source:HGNC Symbol;Acc:HGNC:6482]
229693_at	TMEM220	0.662485	<0.0001	17 p13	transmembrane protein 220 [Source:HGNC Symbol;Acc:HGNC:33757]
212489_at	COL5A1	0.661876	<0.0001	9 q34	collagen type V alpha 1 [Source:HGNC Symbol;Acc:HGNC:2209]
242519_at	CCDC152	0.661135	<0.0001	5 p12	coiled-coil domain containing 152 [Source:HGNC Symbol;Acc:HGNC:34438]
232423_at	ARSD	0.660505	<0.0001	X p22	arylsulfatase D [Source:HGNC Symbol;Acc:HGNC:717]
203987_at	FZD6	0.660383	<0.0001	8 q22	frizzled class receptor 6 [Source:HGNC Symbol;Acc:HGNC:4044]
226955_at	AFAP1L1	0.660091	<0.0001	5 q32	actin filament associated protein 1 like 1 [Source:HGNC Symbol;Acc:HGNC:26714]
206178_at	PLA2G5	0.658968	<0.0001	1 p36	phospholipase A2 group V [Source:HGNC Symbol;Acc:HGNC:9038]
206025_s_at	TNFAIP6	0.658792	<0.0001	2 q23	TNF alpha induced protein 6 [Source:HGNC Symbol;Acc:HGNC:11898]
204051_s_at	SFRP4	0.657768	<0.0001	7 p14	secreted frizzled related protein 4 [Source:HGNC Symbol;Acc:HGNC:10778]
1553986_at	RASEF	0.657497	<0.0001	9 q21	RAS and EF-hand domain containing [Source:HGNC Symbol;Acc:HGNC:26464]
238877_at	EYA4	0.657397	<0.0001	6 q23	EYA transcriptional coactivator and phosphatase 4 [Source:HGNC Symbol;Acc:HGNC:3522]
230131_x_at	ARSD	0.656528	<0.0001	X p22	arylsulfatase D [Source:HGNC Symbol;Acc:HGNC:717]
1554474_a_at	MOXD1	0.655128	<0.0001	6 q23	monooxygenase DBH like 1 [Source:HGNC Symbol;Acc:HGNC:21063]
225911_at	NPNT	0.653759	<0.0001	4 q24	nephronectin [Source:HGNC Symbol;Acc:HGNC:27405]
235821_at	WISP1	0.653578	<0.0001	8 q24	WNT1 inducible signaling pathway protein 1 [Source:HGNC Symbol;Acc:HGNC:12769]
240061_at		0.65307	<0.0001
220407_s_at	TGFB2	0.652512	<0.0001	1 q41	transforming growth factor beta 2 [Source:HGNC Symbol;Acc:HGNC:11768]
204352_at	TRAF5	0.651944	<0.0001	1 q32	TNF receptor associated factor 5 [Source:HGNC Symbol;Acc:HGNC:12035]
223835_x_at	OTP	0.651083	<0.0001	5 q14	orthopedia homeobox [Source:HGNC Symbol;Acc:HGNC:8518]
228400_at	SHROOM3	0.650805	<0.0001	4 q21	shroom family member 3 [Source:HGNC Symbol;Acc:HGNC:30422]
205463_s_at	PDGFA	0.650577	<0.0001	7 p22	platelet derived growth factor subunit A [Source:HGNC Symbol;Acc:HGNC:8799]
232398_at	CCDC150	0.650484	<0.0001	2 q33	coiled-coil domain containing 150 [Source:HGNC Symbol;Acc:HGNC:26834]
214647_s_at	HFE	0.650169	<0.0001	6 p22	hemochromatosis [Source:HGNC Symbol;Acc:HGNC:4886]
220559_at	EN1	0.649562	<0.0001	2 q14	engrailed homeobox 1 [Source:HGNC Symbol;Acc:HGNC:3342]
214452_at	BCAT1	0.649468	<0.0001	12 p12	branched chain amino acid transaminase 1 [Source:HGNC Symbol;Acc:HGNC:976]
206580_s_at	EFEMP2	0.648934	<0.0001	11 q13	EGF containing fibulin like extracellular matrix protein 2 [Source:HGNC Symbol;Acc:HGNC:3219]
238905_at	RHOJ	0.648833	<0.0001	14 q23	ras homolog family member J [Source:HGNC Symbol;Acc:HGNC:688]
236692_at		0.648759	<0.0001	17 q12
213340_s_at	TP73-AS1	0.647337	<0.0001	1 p36	TP73 antisense RNA 1 [Source:HGNC Symbol;Acc:HGNC:29052]
239988_at		0.64712	<0.0001
219525_at	SLC47A1	0.647061	<0.0001	17 p11	solute carrier family 47 member 1 [Source:HGNC Symbol;Acc:HGNC:25588]
230147_at	F2RL2	0.64656	<0.0001	5 q13	coagulation factor II thrombin receptor like 2 [Source:HGNC Symbol;Acc:HGNC:3539]
202870_s_at	CDC20	0.64649	<0.0001	1 p34	cell division cycle 20 [Source:HGNC Symbol;Acc:HGNC:1723]
225681_at	CTHRC1	0.646397	<0.0001	8 q22	collagen triple helix repeat containing 1 [Source:HGNC Symbol;Acc:HGNC:18831]
212488_at	COL5A1	0.646071	<0.0001	9 q34	collagen type V alpha 1 [Source:HGNC Symbol;Acc:HGNC:2209]
232278_s_at	DEPDC1	0.645682	<0.0001	1 p31	DEP domain containing 1 [Source:HGNC Symbol;Acc:HGNC:22949]
212356_at	KHNYN	0.643749	<0.0001	14 q12	KH and NYN domain containing [Source:HGNC Symbol;Acc:HGNC:20166]
235571_at	MIR34A	0.643743	<0.0001	1 p36	microRNA 34a [Source:HGNC Symbol;Acc:HGNC:31635]
238906_s_at	RHOJ	0.643516	<0.0001	14 q23	ras homolog family member J [Source:HGNC Symbol;Acc:HGNC:688]
228617_at	XAF1	0.642395	<0.0001	17 p13	XIAP associated factor 1 [Source:HGNC Symbol;Acc:HGNC:30932]
206163_at	MAB21L1	0.642223	<0.0001	13 q13	mab-21 like 1 [Source:HGNC Symbol;Acc:HGNC:6757]
228307_at	EMILIN3	0.642067	<0.0001	20 q12	elastin microfibril interfacer 3 [Source:HGNC Symbol;Acc:HGNC:16123]
218729_at	LXN	0.641419	<0.0001	3 q25	latexin [Source:HGNC Symbol;Acc:HGNC:13347]
205046_at	CENPE	0.641257	<0.0001	4 q24	centromere protein E [Source:HGNC Symbol;Acc:HGNC:1856]
212169_at	FKBP9P1	0.640391	<0.0001	7 p11	FK506 binding protein 9 pseudogene 1 [Source:HGNC Symbol;Acc:HGNC:23568]
231120_x_at	PKIB	0.64016	<0.0001	6 q22	protein kinase (cAMP-dependent, catalytic) inhibitor beta [Source:HGNC Symbol;Acc:HGNC:9018]
204698_at	ISG20	0.638863	<0.0001	15 q26	interferon stimulated exonuclease gene 20 [Source:HGNC Symbol;Acc:HGNC:6130]
218424_s_at	STEAP3	0.638584	<0.0001	2 q14	STEAP3 metalloreductase [Source:HGNC Symbol;Acc:HGNC:24592]
235709_at	GAS2L3	0.638372	<0.0001	12 q23	growth arrest specific 2 like 3 [Source:HGNC Symbol;Acc:HGNC:27475]
1566968_at	SPRY4-IT1	0.638277	<0.0001	5 q31	SPRY4 intronic transcript 1 [Source:HGNC Symbol;Acc:HGNC:42394]
235658_at		0.638266	<0.0001
212413_at	2006-09-01	0.638115	<0.0001	X q24	septin 6 [Source:HGNC Symbol;Acc:HGNC:15848]
240922_at		0.637921	<0.0001
244747_at	NPNT	0.637768	<0.0001	4 q24	nephronectin [Source:HGNC Symbol;Acc:HGNC:27405]
232918_at		0.63758	<0.0001
230655_at		0.637457	<0.0001
208892_s_at	DUSP6	0.637173	<0.0001	12 q21	dual specificity phosphatase 6 [Source:HGNC Symbol;Acc:HGNC:3072]
238865_at	PABPC4L	0.635619	<0.0001	4 q28	poly(A) binding protein cytoplasmic 4 like [Source:HGNC Symbol;Acc:HGNC:31955]
226722_at	FAM20C	0.634959	<0.0001	7 p22	family with sequence similarity 20 member C [Source:HGNC Symbol;Acc:HGNC:22140]
239973_at		0.634165	<0.0001
223734_at	MGARP	0.633962	<0.0001	4 q31	mitochondria localized glutamic acid rich protein [Source:HGNC Symbol;Acc:HGNC:29969]
223599_at	TRIM6	0.633498	<0.0001	11 p15	tripartite motif containing 6 [Source:HGNC Symbol;Acc:HGNC:16277]
211964_at	COL4A2	0.633333	<0.0001	13 q34	collagen type IV alpha 2 [Source:HGNC Symbol;Acc:HGNC:2203]
206796_at	WISP1	0.633299	<0.0001	8 q24	WNT1 inducible signaling pathway protein 1 [Source:HGNC Symbol;Acc:HGNC:12769]
212533_at	WEE1	0.631584	<0.0001	11 p15	WEE1 G2 checkpoint kinase [Source:HGNC Symbol;Acc:HGNC:12761]
221489_s_at	SPRY4	0.631553	<0.0001	5 q31	sprouty RTK signaling antagonist 4 [Source:HGNC Symbol;Acc:HGNC:15533]
231436_at	LOC101928134	0.631358	<0.0001	15 q13
1553982_a_at	RAB7B	0.630919	<0.0001	1 q32	RAB7B, member RAS oncogene family [Source:HGNC Symbol;Acc:HGNC:30513]
219758_at	TTC26	0.630547	<0.0001	7 q34	tetratricopeptide repeat domain 26 [Source:HGNC Symbol;Acc:HGNC:21882]
212355_at	KHNYN	0.629733	<0.0001	14 q12	KH and NYN domain containing [Source:HGNC Symbol;Acc:HGNC:20166]
229889_at	LRRC75A	0.629611	<0.0001	17 p11	leucine rich repeat containing 75A [Source:HGNC Symbol;Acc:HGNC:32403]
213519_s_at	LAMA2	0.627698	<0.0001	6 q22	laminin subunit alpha 2 [Source:HGNC Symbol;Acc:HGNC:6482]
210840_s_at	IQGAP1	0.627472	<0.0001	15 q26	IQ motif containing GTPase activating protein 1 [Source:HGNC Symbol;Acc:HGNC:6110]
201663_s_at	SMC4	0.626939	<0.0001	3 q25	structural maintenance of chromosomes 4 [Source:HGNC Symbol;Acc:HGNC:14013]
218966_at	MYO5C	0.626832	<0.0001	15 q21	myosin VC [Source:HGNC Symbol;Acc:HGNC:7604]
231133_at	DRC1	0.626301	<0.0001	2 p23	dynein regulatory complex subunit 1 [Source:HGNC Symbol;Acc:HGNC:24245]
1569502_s_at	TP73-AS1	0.626263	<0.0001	1 p36	TP73 antisense RNA 1 [Source:HGNC Symbol;Acc:HGNC:29052]
221926_s_at	IL17RC	0.625439	<0.0001	3 p25	interleukin 17 receptor C [Source:HGNC Symbol;Acc:HGNC:18358]
208079_s_at	AURKA	0.624227	<0.0001	20 q13	aurora kinase A [Source:HGNC Symbol;Acc:HGNC:11393]
235489_at	RHOJ	0.624169	<0.0001	14 q23	ras homolog family member J [Source:HGNC Symbol;Acc:HGNC:688]
223691_at	RGS22	0.623936	<0.0001	8 q22	regulator of G-protein signaling 22 [Source:HGNC Symbol;Acc:HGNC:24499]
204709_s_at	KIF23	0.623695	<0.0001	15 q23	kinesin family member 23 [Source:HGNC Symbol;Acc:HGNC:6392]
214846_s_at	ALPK3	0.62346	<0.0001	15 q25	alpha kinase 3 [Source:HGNC Symbol;Acc:HGNC:17574]
219667_s_at	BANK1	0.623079	<0.0001	4 q24	B-cell scaffold protein with ankyrin repeats 1 [Source:HGNC Symbol;Acc:HGNC:18233]
231068_at	SLC47A2	0.622798	<0.0001	17 p11	solute carrier family 47 member 2 [Source:HGNC Symbol;Acc:HGNC:26439]
212792_at	DPY19L1	0.622757	<0.0001	7 p14	dpy-19 like 1 (C. elegans) [Source:HGNC Symbol;Acc:HGNC:22205]
239782_at	RBP1	0.621374	<0.0001	3 q23	retinol binding protein 1 [Source:HGNC Symbol;Acc:HGNC:9919]
227249_at		0.62104	<0.0001	16 p13
226621_at	OSMR	0.620941	<0.0001	5 p13	oncostatin M receptor [Source:HGNC Symbol;Acc:HGNC:8507]
211478_s_at	DPP4	0.620163	<0.0001	2 q24	dipeptidyl peptidase 4 [Source:HGNC Symbol;Acc:HGNC:3009]
209454_s_at	TEAD3	0.619622	<0.0001	6 p21	TEA domain transcription factor 3 [Source:HGNC Symbol;Acc:HGNC:11716]
227970_at	GPR157	0.619559	<0.0001	1 p36	G protein-coupled receptor 157 [Source:HGNC Symbol;Acc:HGNC:23687]
223551_at	PKIB	0.61924	<0.0001	6 q22	protein kinase (cAMP-dependent, catalytic) inhibitor beta [Source:HGNC Symbol;Acc:HGNC:9018]
206858_s_at	HOXC6	0.619192	<0.0001	12 q13	homeobox C6 [Source:HGNC Symbol;Acc:HGNC:5128]
241607_at	LOC730102	0.619128	<0.0001	1 q25
240899_at		0.619051	<0.0001
225128_at	KDELC2	0.618614	<0.0001	11 q22	KDEL motif containing 2 [Source:HGNC Symbol;Acc:HGNC:28496]
208454_s_at	CPQ	0.617738	<0.0001	8 q22	carboxypeptidase Q [Source:HGNC Symbol;Acc:HGNC:16910]
222150_s_at	GSAP	0.617203	<0.0001	7 q11	gamma-secretase activating protein [Source:HGNC Symbol;Acc:HGNC:28042]
228559_at		0.61675	<0.0001	16 q23
203554_x_at	PTTG1	0.616281	<0.0001	5 q33	pituitary tumor-transforming 1 [Source:HGNC Symbol;Acc:HGNC:9690]
222217_s_at	SLC27A3	0.615657	<0.0001	1 q21	solute carrier family 27 member 3 [Source:HGNC Symbol;Acc:HGNC:10997]
202338_at	TK1	0.615464	<0.0001	17 q25	thymidine kinase 1 [Source:HGNC Symbol;Acc:HGNC:11830]
229400_at	HOXD10	0.615038	<0.0001	2 q31	homeobox D10 [Source:HGNC Symbol;Acc:HGNC:5133]
225081_s_at	CDCA7L	0.615006	<0.0001	7 p15	cell division cycle associated 7 like [Source:HGNC Symbol;Acc:HGNC:30777]
221256_s_at	HDHD3	0.614931	<0.0001	9 q32	haloacid dehalogenase like hydrolase domain containing 3 [Source:HGNC Symbol;Acc:HGNC:28171]
204052_s_at	SFRP4	0.614642	<0.0001	7 p14	secreted frizzled related protein 4 [Source:HGNC Symbol;Acc:HGNC:10778]
203144_s_at	KIAA0040	0.614005	<0.0001	1 q25	KIAA0040 [Source:HGNC Symbol;Acc:HGNC:28950]
209306_s_at	SWAP70	0.613667	<0.0001	11 p15	SWAP switching B-cell complex 70kDa subunit [Source:HGNC Symbol;Acc:HGNC:17070]
208891_at	DUSP6	0.612947	<0.0001	12 q21	dual specificity phosphatase 6 [Source:HGNC Symbol;Acc:HGNC:3072]
227379_at		0.612185	<0.0001
237246_at		0.611841	<0.0001
206306_at	RYR3	0.611812	<0.0001	15 q13	ryanodine receptor 3 [Source:HGNC Symbol;Acc:HGNC:10485]
1563523_at		0.611093	<0.0001
217730_at	TMBIM1	0.611044	<0.0001	2 q35	transmembrane BAX inhibitor motif containing 1 [Source:HGNC Symbol;Acc:HGNC:23410]
225799_at	MIR4435-2HG	0.610712	<0.0001	2 q13	MIR4435-2 host gene [Source:HGNC Symbol;Acc:HGNC:35163]
1554696_s_at	TYMS	0.610402	<0.0001	18 p11	thymidylate synthetase [Source:HGNC Symbol;Acc:HGNC:12441]
243502_at	GJC1	0.610136	<0.0001	17 q21	gap junction protein gamma 1 [Source:HGNC Symbol;Acc:HGNC:4280]
209410_s_at	GRB10	0.609072	<0.0001	7 p12	growth factor receptor bound protein 10 [Source:HGNC Symbol;Acc:HGNC:4564]
225285_at	BCAT1	0.608983	<0.0001	12 p12	branched chain amino acid transaminase 1 [Source:HGNC Symbol;Acc:HGNC:976]
214710_s_at	CCNB1	0.608824	<0.0001	5 q13	cyclin B1 [Source:HGNC Symbol;Acc:HGNC:1579]
222871_at	KLHDC8A	0.608704	<0.0001	1 q32	kelch domain containing 8A [Source:HGNC Symbol;Acc:HGNC:25573]
228243_at		0.60844	<0.0001	7 q36
222446_s_at	BACE2	0.607906	<0.0001	21 q22	beta-site APP-cleaving enzyme 2 [Source:HGNC Symbol;Acc:HGNC:934]
218638_s_at	SPON2	0.607822	<0.0001	4 p16	spondin 2 [Source:HGNC Symbol;Acc:HGNC:11253]
221664_s_at		0.607809	<0.0001	1 q23
221730_at	COL5A2	0.607263	<0.0001	2 q32	collagen type V alpha 2 chain [Source:HGNC Symbol;Acc:HGNC:2210]
228776_at	GJC1	0.607195	<0.0001	17 q21	gap junction protein gamma 1 [Source:HGNC Symbol;Acc:HGNC:4280]
219471_at	KIAA0226L	0.60715	<0.0001	13 q14	KIAA0226-like [Source:HGNC Symbol;Acc:HGNC:20420]
232878_at	NR2F2-AS1	0.606236	<0.0001	15 q26	NR2F2 antisense RNA 1 [Source:HGNC Symbol;Acc:HGNC:44222]
221729_at	COL5A2	0.605628	<0.0001	2 q32	collagen type V alpha 2 chain [Source:HGNC Symbol;Acc:HGNC:2210]
240176_at		0.605009	<0.0001	2 q13
205394_at	CHEK1	0.604938	<0.0001	11 q24	checkpoint kinase 1 [Source:HGNC Symbol;Acc:HGNC:1925]
204092_s_at	AURKA	0.604855	<0.0001	20 q13	aurora kinase A [Source:HGNC Symbol;Acc:HGNC:11393]
202345_s_at	FABP5	0.60477	<0.0001	8 q21	fatty acid binding protein 5 [Source:HGNC Symbol;Acc:HGNC:3560]
213455_at	FAM114A1	0.603675	<0.0001	4 p14	family with sequence similarity 114 member A1 [Source:HGNC Symbol;Acc:HGNC:25087]
215711_s_at	WEE1	0.603624	<0.0001	11 p15	WEE1 G2 checkpoint kinase [Source:HGNC Symbol;Acc:HGNC:12761]
243483_at	TRPM8	0.603245	<0.0001	2 q37	transient receptor potential cation channel subfamily M member 8 [Source:HGNC Symbol;Acc:HGNC:17961]
204779_s_at	HOXB7	0.603022	<0.0001	17 q21	homeobox B7 [Source:HGNC Symbol;Acc:HGNC:5118]
230266_at	RAB7B	0.602837	<0.0001	1 q32	RAB7B, member RAS oncogene family [Source:HGNC Symbol;Acc:HGNC:30513]
218308_at	TACC3	0.602731	<0.0001	4 p16	transforming acidic coiled-coil containing protein 3 [Source:HGNC Symbol;Acc:HGNC:11524]
235305_s_at	ECHDC2	0.602667	<0.0001	1 p32	enoyl-CoA hydratase domain containing 2 [Source:HGNC Symbol;Acc:HGNC:23408]
203819_s_at	IGF2BP3	0.602636	<0.0001	7 p15	insulin like growth factor 2 mRNA binding protein 3 [Source:HGNC Symbol;Acc:HGNC:28868]
222958_s_at	DEPDC1	0.602581	<0.0001	1 p31	DEP domain containing 1 [Source:HGNC Symbol;Acc:HGNC:22949]
218552_at	ECHDC2	0.602578	<0.0001	1 p32	enoyl-CoA hydratase domain containing 2 [Source:HGNC Symbol;Acc:HGNC:23408]
1557689_at		0.602562	<0.0001
214604_at	HOXD11	0.602227	<0.0001	2 q31	homeobox D11 [Source:HGNC Symbol;Acc:HGNC:5134]
243591_at		0.602186	<0.0001
235534_at	PHLDA3	0.601799	<0.0001	1 q32	pleckstrin homology like domain family A member 3 [Source:HGNC Symbol;Acc:HGNC:8934]
219331_s_at	KLHDC8A	0.601131	<0.0001	1 q32	kelch domain containing 8A [Source:HGNC Symbol;Acc:HGNC:25573]
229222_at	ACSS3	0.60043	<0.0001	12 q21	acyl-CoA synthetase short-chain family member 3 [Source:HGNC Symbol;Acc:HGNC:24723]
208460_at	GJC1	0.600227	<0.0001	17 q21	gap junction protein gamma 1 [Source:HGNC Symbol;Acc:HGNC:4280]
232422_at	GGACT	0.600083	<0.0001	13 q32	gamma-glutamylamine cyclotransferase [Source:HGNC Symbol;Acc:HGNC:25100]
233644_at	KATNAL2	0.600004	<0.0001	18 q21	katanin catalytic subunit A1 like 2 [Source:HGNC Symbol;Acc:HGNC:25387]
223000_s_at		0.59908	<0.0001	1 q23
218355_at	KIF4A	0.598887	<0.0001	X q13	kinesin family member 4A [Source:HGNC Symbol;Acc:HGNC:13339]
225665_at	ZAK	0.598446	<0.0001	2 q31	Mitogen-activated protein kinase kinase kinase MLT [Source:UniProtKB/Swiss-Prot;Acc:Q9NYL2]
220549_at	RAD54B	0.598004	<0.0001	8 q22	RAD54 homolog B (S. cerevisiae) [Source:HGNC Symbol;Acc:HGNC:17228]
214390_s_at	BCAT1	0.597931	<0.0001	12 p12	branched chain amino acid transaminase 1 [Source:HGNC Symbol;Acc:HGNC:976]
219990_at	E2F8	0.597691	<0.0001	11 p15	E2F transcription factor 8 [Source:HGNC Symbol;Acc:HGNC:24727]
208789_at	PTRF	0.597677	<0.0001	17 q21	polymerase I and transcript release factor [Source:HGNC Symbol;Acc:HGNC:9688]
206157_at	PTX3	0.597647	<0.0001	3 q25	pentraxin 3 [Source:HGNC Symbol;Acc:HGNC:9692]
218400_at	OAS3	0.59689	<0.0001	12 q24	2'-5'-oligoadenylate synthetase 3 [Source:HGNC Symbol;Acc:HGNC:8088]
202465_at	PCOLCE	0.596411	<0.0001	7 q22	procollagen C-endopeptidase enhancer [Source:HGNC Symbol;Acc:HGNC:8738]
217640_x_at	SKA1	0.596084	<0.0001	18 q21	spindle and kinetochore associated complex subunit 1 [Source:HGNC Symbol;Acc:HGNC:28109]
240968_at		0.595942	<0.0001
219885_at	SLFN12	0.595785	<0.0001	17 q12	schlafen family member 12 [Source:HGNC Symbol;Acc:HGNC:25500]
211966_at	COL4A2	0.595627	<0.0001	13 q34	collagen type IV alpha 2 [Source:HGNC Symbol;Acc:HGNC:2203]
208368_s_at	BRCA2	0.595124	<0.0001	13 q13	BRCA2, DNA repair associated [Source:HGNC Symbol;Acc:HGNC:1101]
230036_at	SAMD9L	0.59501	<0.0001	7 q21	sterile alpha motif domain containing 9 like [Source:HGNC Symbol;Acc:HGNC:1349]
1553635_s_at	TCTEX1D1	0.59496	<0.0001	1 p31	Tctex1 domain containing 1 [Source:HGNC Symbol;Acc:HGNC:26882]
227013_at	LATS2	0.594844	<0.0001	13 q12	large tumor suppressor kinase 2 [Source:HGNC Symbol;Acc:HGNC:6515]
235609_at	BRIP1	0.594786	<0.0001	17 q23	BRCA1 interacting protein C-terminal helicase 1 [Source:HGNC Symbol;Acc:HGNC:20473]
228057_at	DDIT4L	0.594707	<0.0001	4 q24	DNA damage inducible transcript 4 like [Source:HGNC Symbol;Acc:HGNC:30555]
222757_s_at	ZAK	0.5947	<0.0001	2 q31	Mitogen-activated protein kinase kinase kinase MLT [Source:UniProtKB/Swiss-Prot;Acc:Q9NYL2]
1558662_s_at	BANK1	0.594317	<0.0001	4 q24	B-cell scaffold protein with ankyrin repeats 1 [Source:HGNC Symbol;Acc:HGNC:18233]
1555491_a_at	C19orf66	0.593737	<0.0001	19 p13	chromosome 19 open reading frame 66 [Source:HGNC Symbol;Acc:HGNC:25649]
210134_x_at	SHOX2	0.593716	<0.0001	3 q25	short stature homeobox 2 [Source:HGNC Symbol;Acc:HGNC:10854]
213142_x_at	GSAP	0.592985	<0.0001	7 q11	gamma-secretase activating protein [Source:HGNC Symbol;Acc:HGNC:28042]
201261_x_at	BGN	0.592804	<0.0001	X q28	biglycan [Source:HGNC Symbol;Acc:HGNC:1044]
226355_at	POC1A	0.592774	<0.0001	3 p21	POC1 centriolar protein A [Source:HGNC Symbol;Acc:HGNC:24488]
204608_at		0.592564	<0.0001	7 q11
226517_at	BCAT1	0.59255	<0.0001	12 p12	branched chain amino acid transaminase 1 [Source:HGNC Symbol;Acc:HGNC:976]
207455_at	P2RY1	0.592418	<0.0001	3 q25	purinergic receptor P2Y1 [Source:HGNC Symbol;Acc:HGNC:8539]
243362_s_at	LEF1-AS1	0.591937	<0.0001	4 q25	LEF1 antisense RNA 1 [Source:HGNC Symbol;Acc:HGNC:40339]
201896_s_at	PSRC1	0.591565	<0.0001	1 p13	proline and serine rich coiled-coil 1 [Source:HGNC Symbol;Acc:HGNC:24472]
205729_at	OSMR	0.591111	<0.0001	5 p13	oncostatin M receptor [Source:HGNC Symbol;Acc:HGNC:8507]
218822_s_at		0.590918	<0.0001	20 q13	STX16-NPEPL1 readthrough (NMD candidate) [Source:HGNC Symbol;Acc:HGNC:41993]
231098_at		0.590777	<0.0001
203570_at	LOXL1	0.590734	<0.0001	15 q24	lysyl oxidase like 1 [Source:HGNC Symbol;Acc:HGNC:6665]
219506_at	C1orf54	0.589764	<0.0001	1 q21	chromosome 1 open reading frame 54 [Source:HGNC Symbol;Acc:HGNC:26258]
221520_s_at	CDCA8	0.589556	<0.0001	1 p34	cell division cycle associated 8 [Source:HGNC Symbol;Acc:HGNC:14629]
204962_s_at	CENPA	0.589093	<0.0001	2 p23	centromere protein A [Source:HGNC Symbol;Acc:HGNC:1851]
237449_at	SP8	0.589046	<0.0001	7 p21	Sp8 transcription factor [Source:HGNC Symbol;Acc:HGNC:19196]
223321_s_at	FGFRL1	0.588215	<0.0001	4 p16	fibroblast growth factor receptor-like 1 [Source:HGNC Symbol;Acc:HGNC:3693]
219494_at	RAD54B	0.587727	<0.0001	8 q22	RAD54 homolog B (S. cerevisiae) [Source:EntrezGene;Acc:25788]
202404_s_at	COL1A2	0.58763	<0.0001	7 q21	collagen type I alpha 2 chain [Source:HGNC Symbol;Acc:HGNC:2198]
239675_at		0.586907	<0.0001	11 q23	long intergenic non-protein coding RNA 900 [Source:HGNC Symbol;Acc:HGNC:27444]
228563_at	GJC1	0.586349	<0.0001	17 q21	gap junction protein gamma 1 [Source:HGNC Symbol;Acc:HGNC:4280]
1557050_at		0.586344	<0.0001	7 p15	HOXA transcript antisense RNA, myeloid-specific 1 [Source:HGNC Symbol;Acc:HGNC:37117]
222640_at	DNMT3A	0.586117	<0.0001	2 p23	DNA (cytosine-5-)-methyltransferase 3 alpha [Source:HGNC Symbol;Acc:HGNC:2978]
212414_s_at	2006-09-01	0.585541	<0.0001	X q24	septin 6 [Source:HGNC Symbol;Acc:HGNC:15848]
211792_s_at	CDKN2C	0.585214	<0.0001	1 p32	cyclin dependent kinase inhibitor 2C [Source:HGNC Symbol;Acc:HGNC:1789]
223519_at	ZAK	0.584887	<0.0001	2 q31	Mitogen-activated protein kinase kinase kinase MLT [Source:UniProtKB/Swiss-Prot;Acc:Q9NYL2]
235503_at	ASB5	0.584518	<0.0001	4 q34	ankyrin repeat and SOCS box containing 5 [Source:HGNC Symbol;Acc:HGNC:17180]
211519_s_at	KIF2C	0.58437	<0.0001	1 p34	kinesin family member 2C [Source:HGNC Symbol;Acc:HGNC:6393]
1557690_x_at		0.58399	<0.0001
209596_at	MXRA5	0.583981	<0.0001	X p22	matrix remodeling associated 5 [Source:HGNC Symbol;Acc:HGNC:7539]
238075_at	CHEK1	0.583697	<0.0001	11 q24	checkpoint kinase 1 [Source:HGNC Symbol;Acc:HGNC:1925]
1558856_at	DMRTA2	0.583645	<0.0001	1 p32	DMRT like family A2 [Source:HGNC Symbol;Acc:HGNC:13908]
205559_s_at	PCSK5	0.583642	<0.0001	9 q21	proprotein convertase subtilisin/kexin type 5 [Source:HGNC Symbol;Acc:HGNC:8747]
230343_at	CST3	0.583439	<0.0001	20 p11	cystatin C [Source:HGNC Symbol;Acc:HGNC:2475]
219364_at	DHX58	0.58307	<0.0001	17 q21	DEXH-box helicase 58 [Source:HGNC Symbol;Acc:HGNC:29517]
1554724_at	SLC6A11	0.582907	<0.0001	3 p25	solute carrier family 6 member 11 [Source:HGNC Symbol;Acc:HGNC:11044]
206831_s_at	ARSD	0.582901	<0.0001	X p22	arylsulfatase D [Source:HGNC Symbol;Acc:HGNC:717]
209307_at	SWAP70	0.58289	<0.0001	11 p15	SWAP switching B-cell complex 70kDa subunit [Source:HGNC Symbol;Acc:HGNC:17070]
205116_at	LAMA2	0.582802	<0.0001	6 q22	laminin subunit alpha 2 [Source:HGNC Symbol;Acc:HGNC:6482]
223695_s_at	ARSD	0.582343	<0.0001	X p22	arylsulfatase D [Source:HGNC Symbol;Acc:HGNC:717]
207261_at	CNGA3	0.582268	<0.0001	2 q11	cyclic nucleotide gated channel alpha 3 [Source:HGNC Symbol;Acc:HGNC:2150]
1555462_at	PPP1R1C	0.581782	<0.0001	2 q31	protein phosphatase 1 regulatory inhibitor subunit 1C [Source:HGNC Symbol;Acc:HGNC:14940]
209156_s_at	COL6A2	0.581604	<0.0001	21 q22	collagen type VI alpha 2 [Source:HGNC Symbol;Acc:HGNC:2212]
1557938_s_at	PTRF	0.581501	<0.0001	17 q21	polymerase I and transcript release factor [Source:HGNC Symbol;Acc:HGNC:9688]
219078_at	GPATCH2	0.58097	<0.0001	1 q41	G-patch domain containing 2 [Source:HGNC Symbol;Acc:HGNC:25499]
228481_at		0.580464	<0.0001
215425_at		0.580295	<0.0001
231055_at		0.580032	<0.0001
206553_at		0.579667	<0.0001
208690_s_at	PDLIM1	0.579494	<0.0001	10 q23	PDZ and LIM domain 1 [Source:HGNC Symbol;Acc:HGNC:2067]
222925_at	DCDC2	0.579458	<0.0001	6 p22	doublecortin domain containing 2 [Source:HGNC Symbol;Acc:HGNC:18141]
209561_at	THBS3	0.579319	<0.0001	1 q22	thrombospondin 3 [Source:HGNC Symbol;Acc:HGNC:11787]
234049_at	FAM86B3P	0.579006	<0.0001	8 p23	family with sequence similarity 86 member B3, pseudogene [Source:HGNC Symbol;Acc:HGNC:44371]
209588_at	EPHB2	0.577955	<0.0001	1 p36	EPH receptor B2 [Source:HGNC Symbol;Acc:HGNC:3393]
228729_at	CCNB1	0.577433	<0.0001	5 q13	cyclin B1 [Source:HGNC Symbol;Acc:HGNC:1579]
204603_at	EXO1	0.577126	<0.0001	1 q43	exonuclease 1 [Source:HGNC Symbol;Acc:HGNC:3511]
233999_s_at	TTC26	0.577115	<0.0001	7 q34	tetratricopeptide repeat domain 26 [Source:HGNC Symbol;Acc:HGNC:21882]
224924_at	TTC7A	0.57652	<0.0001	2 p21	tetratricopeptide repeat domain 7A [Source:HGNC Symbol;Acc:HGNC:19750]
237654_at	PPP1R36	0.576306	<0.0001	14 q23	protein phosphatase 1 regulatory subunit 36 [Source:HGNC Symbol;Acc:HGNC:20097]
219518_s_at	ELL3	0.576064	<0.0001	15 q15	elongation factor for RNA polymerase II 3 [Source:HGNC Symbol;Acc:HGNC:23113]
238613_at	ZAK	0.576013	<0.0001	2 q31	Mitogen-activated protein kinase kinase kinase MLT [Source:UniProtKB/Swiss-Prot;Acc:Q9NYL2]
209408_at	KIF2C	0.575437	<0.0001	1 p34	kinesin family member 2C [Source:HGNC Symbol;Acc:HGNC:6393]
241474_at		0.575413	<0.0001
218543_s_at	PARP12	0.575392	<0.0001	7 q34	poly(ADP-ribose) polymerase family member 12 [Source:HGNC Symbol;Acc:HGNC:21919]
218542_at	CEP55	0.575362	<0.0001	10 q23	centrosomal protein 55 [Source:HGNC Symbol;Acc:HGNC:1161]
203717_at	DPP4	0.575327	<0.0001	2 q24	dipeptidyl peptidase 4 [Source:HGNC Symbol;Acc:HGNC:3009]
201105_at	LGALS1	0.575139	<0.0001	22 q13	galectin 1 [Source:HGNC Symbol;Acc:HGNC:6561]
204865_at	CA3	0.57499	<0.0001	8 q21	carbonic anhydrase 3 [Source:HGNC Symbol;Acc:HGNC:1374]
219555_s_at	CENPN	0.574683	<0.0001	16 q23	centromere protein N [Source:HGNC Symbol;Acc:HGNC:30873]
217057_s_at	GNAS	0.574528	<0.0001	20 q13	GNAS complex locus [Source:HGNC Symbol;Acc:HGNC:4392]
221886_at		0.573289	<0.0001
211981_at	COL4A1	0.573203	<0.0001	13 q34	collagen type IV alpha 1 chain [Source:HGNC Symbol;Acc:HGNC:2202]
203968_s_at	CDC6	0.573123	<0.0001	17 q21	cell division cycle 6 [Source:HGNC Symbol;Acc:HGNC:1744]
214639_s_at	HOXA1	0.57262	<0.0001	7 p15	homeobox A1 [Source:HGNC Symbol;Acc:HGNC:5099]
203967_at	CDC6	0.572401	<0.0001	17 q21	cell division cycle 6 [Source:HGNC Symbol;Acc:HGNC:1744]
225867_at	VASN	0.572258	<0.0001	16 p13	vasorin [Source:HGNC Symbol;Acc:HGNC:18517]
207167_at	CD101	0.572013	<0.0001	1 p13	CD101 molecule [Source:HGNC Symbol;Acc:HGNC:5949]
214082_at	CA5B	0.5715	<0.0001	X p22	carbonic anhydrase 5B [Source:HGNC Symbol;Acc:HGNC:1378]
1554314_at	C6orf141	0.57111	<0.0001	6 p12	chromosome 6 open reading frame 141 [Source:HGNC Symbol;Acc:HGNC:21351]
228342_s_at	ALPK3	0.570501	<0.0001	15 q25	alpha kinase 3 [Source:HGNC Symbol;Acc:HGNC:17574]
202207_at	ARL4C	0.570386	<0.0001	2 q37	ADP ribosylation factor like GTPase 4C [Source:HGNC Symbol;Acc:HGNC:698]
208949_s_at	LGALS3	0.569983	<0.0001	14 q22	galectin 3 [Source:HGNC Symbol;Acc:HGNC:6563]
241747_s_at	CUL7	0.569965	<0.0001	6 p21	cullin 7 [Source:HGNC Symbol;Acc:HGNC:21024]
203499_at	EPHA2	0.569895	<0.0001	1 p36	EPH receptor A2 [Source:HGNC Symbol;Acc:HGNC:3386]
229900_at	CD109	0.569884	<0.0001	6 q13	CD109 molecule [Source:HGNC Symbol;Acc:HGNC:21685]
236436_at	SLC25A45	0.569795	<0.0001	11 q13	solute carrier family 25 member 45 [Source:HGNC Symbol;Acc:HGNC:27442]
214727_at	BRCA2	0.56978	<0.0001	13 q13	BRCA2, DNA repair associated [Source:HGNC Symbol;Acc:HGNC:1101]
208935_s_at	LGALS8	0.569057	<0.0001	1 q43	galectin 8 [Source:HGNC Symbol;Acc:HGNC:6569]
1558750_a_at	ARHGAP11B	0.569053	<0.0001	15 q13	Rho GTPase activating protein 11B [Source:HGNC Symbol;Acc:HGNC:15782]
213943_at	TWIST1	0.568629	<0.0001	7 p21	twist family bHLH transcription factor 1 [Source:HGNC Symbol;Acc:HGNC:12428]
209765_at	ADAM19	0.568624	<0.0001	5 q33	ADAM metallopeptidase domain 19 [Source:HGNC Symbol;Acc:HGNC:197]
208893_s_at	DUSP6	0.5676	<0.0001	12 q21	dual specificity phosphatase 6 [Source:HGNC Symbol;Acc:HGNC:3072]
211980_at	COL4A1	0.566807	<0.0001	13 q34	collagen type IV alpha 1 chain [Source:HGNC Symbol;Acc:HGNC:2202]
204363_at	F3	0.56668	<0.0001	1 p21	coagulation factor III, tissue factor [Source:HGNC Symbol;Acc:HGNC:3541]
202403_s_at	COL1A2	0.566393	<0.0001	7 q21	collagen type I alpha 2 chain [Source:HGNC Symbol;Acc:HGNC:2198]
219749_at	SH2D4A	0.566095	<0.0001	8 p21	SH2 domain containing 4A [Source:HGNC Symbol;Acc:HGNC:26102]
221107_at	CHRNA9	0.565584	<0.0001	4 p14	cholinergic receptor nicotinic alpha 9 subunit [Source:HGNC Symbol;Acc:HGNC:14079]
212621_at	NEMP1	0.565575	<0.0001	12 q13	nuclear envelope integral membrane protein 1 [Source:HGNC Symbol;Acc:HGNC:29001]
225548_at	SHROOM3	0.565163	<0.0001	4 q21	shroom family member 3 [Source:HGNC Symbol;Acc:HGNC:30422]
214077_x_at		0.564817	<0.0001	17 p11	Meis homeobox 3 pseudogene 2 [Source:HGNC Symbol;Acc:HGNC:17638]
218755_at	KIF20A	0.564189	<0.0001	5 q31	kinesin family member 20A [Source:HGNC Symbol;Acc:HGNC:9787]
1561908_a_at		0.564085	<0.0001
201136_at	PLP2	0.563229	<0.0001	X p11	proteolipid protein 2 [Source:HGNC Symbol;Acc:HGNC:9087]
226698_at	FCHSD1	0.563106	<0.0001	5 q31	FCH and double SH3 domains 1 [Source:HGNC Symbol;Acc:HGNC:25463]
215388_s_at	CFHR1	0.562486	<0.0001	1 q31	complement factor H related 1 [Source:HGNC Symbol;Acc:HGNC:4888]
216973_s_at	HOXB7	0.562355	<0.0001	17 q21	homeobox B7 [Source:HGNC Symbol;Acc:HGNC:5118]
238847_at		0.561898	<0.0001
1557636_a_at	C7orf57	0.561596	<0.0001	7 p12	chromosome 7 open reading frame 57 [Source:HGNC Symbol;Acc:HGNC:22247]
1559315_s_at	SOCS2-AS1	0.561111	<0.0001	12 q22	SOCS2 antisense RNA 1 [Source:HGNC Symbol;Acc:HGNC:27054]
221024_s_at	SLC2A10	0.561043	<0.0001	20 q13	solute carrier family 2 member 10 [Source:HGNC Symbol;Acc:HGNC:13444]
53991_at	DENND2A	0.560769	<0.0001	7 q34	DENN domain containing 2A [Source:HGNC Symbol;Acc:HGNC:22212]
213075_at	OLFML2A	0.560704	<0.0001	9 q33	olfactomedin like 2A [Source:HGNC Symbol;Acc:HGNC:27270]
216493_s_at		0.560491	<0.0001	6 q27
229218_at	COL1A2	0.560243	<0.0001	7 q21	collagen type I alpha 2 chain [Source:HGNC Symbol;Acc:HGNC:2198]
222025_s_at	OPLAH	0.560059	<0.0001	8 q24	5-oxoprolinase (ATP-hydrolysing) [Source:HGNC Symbol;Acc:HGNC:8149]
228637_at	ZDHHC1	0.559571	<0.0001	16 q22	zinc finger DHHC-type containing 1 [Source:HGNC Symbol;Acc:HGNC:17916]
235545_at	DEPDC1	0.559535	<0.0001	1 p31	DEP domain containing 1 [Source:HGNC Symbol;Acc:HGNC:22949]
210751_s_at	RGN	0.559503	<0.0001	X p11	regucalcin [Source:HGNC Symbol;Acc:HGNC:9989]
205158_at	RNASE4	0.559231	<0.0001	14 q11	ribonuclease A family member 4 [Source:HGNC Symbol;Acc:HGNC:10047]
211330_s_at	HFE	0.558745	<0.0001	6 p22	hemochromatosis [Source:HGNC Symbol;Acc:HGNC:4886]
1555758_a_at	CDKN3	0.558724	<0.0001	14 q22	cyclin dependent kinase inhibitor 3 [Source:HGNC Symbol;Acc:HGNC:1791]
235949_at	TTC26	0.558709	<0.0001	7 q34	tetratricopeptide repeat domain 26 [Source:HGNC Symbol;Acc:HGNC:21882]
240181_at		0.558429	<0.0001
210512_s_at	VEGFA	0.558407	<0.0001	6 p21	vascular endothelial growth factor A [Source:HGNC Symbol;Acc:HGNC:12680]
239217_x_at	ABCC3	0.558367	<0.0001	17 q21	ATP binding cassette subfamily C member 3 [Source:HGNC Symbol;Acc:HGNC:54]
228256_s_at	EPB41L4A	0.558168	<0.0001	5 q22	erythrocyte membrane protein band 4.1 like 4A [Source:HGNC Symbol;Acc:HGNC:13278]
213905_x_at	BGN	0.557172	<0.0001	X q28	biglycan [Source:HGNC Symbol;Acc:HGNC:1044]
225401_at	GLMP	0.556762	<0.0001	1 q22	glycosylated lysosomal membrane protein [Source:HGNC Symbol;Acc:HGNC:29436]
202208_s_at	ARL4C	0.556705	<0.0001	2 q37	ADP ribosylation factor like GTPase 4C [Source:HGNC Symbol;Acc:HGNC:698]
209129_at	TRIP6	0.556525	<0.0001	7 q22	thyroid hormone receptor interactor 6 [Source:HGNC Symbol;Acc:HGNC:12311]
219918_s_at	ASPM	0.556482	<0.0001	1 q31	abnormal spindle microtubule assembly [Source:HGNC Symbol;Acc:HGNC:19048]
218115_at	ASF1B	0.556134	<0.0001	19 p13	anti-silencing function 1B histone chaperone [Source:HGNC Symbol;Acc:HGNC:20996]
204451_at	FZD1	0.555859	<0.0001	7 q21	frizzled class receptor 1 [Source:HGNC Symbol;Acc:HGNC:4038]
203501_at	CPQ	0.555801	<0.0001	8 q22	carboxypeptidase Q [Source:HGNC Symbol;Acc:HGNC:16910]
223380_s_at	LATS2	0.555756	<0.0001	13 q12	large tumor suppressor kinase 2 [Source:HGNC Symbol;Acc:HGNC:6515]
220658_s_at	ARNTL2	0.555665	<0.0001	12 p11	aryl hydrocarbon receptor nuclear translocator like 2 [Source:HGNC Symbol;Acc:HGNC:18984]
222379_at	KCNE4	0.55546	<0.0001	2 q36	potassium voltage-gated channel subfamily E regulatory subunit 4 [Source:HGNC Symbol;Acc:HGNC:6244]
240453_at	CFAP61	0.555129	<0.0001	20 p11	cilia and flagella associated protein 61 [Source:HGNC Symbol;Acc:HGNC:15872]
211327_x_at	HFE	0.554676	<0.0001	6 p22	hemochromatosis [Source:HGNC Symbol;Acc:HGNC:4886]
221605_s_at	PIPOX	0.554364	<0.0001	17 q11	pipecolic acid and sarcosine oxidase [Source:HGNC Symbol;Acc:HGNC:17804]
1552846_s_at		0.5543	<0.0001	14 q32	RAB42, member RAS oncogene family, pseudogene 1 [Source:HGNC Symbol;Acc:HGNC:19799]
217525_at	OLFML1	0.554149	<0.0001	11 p15	olfactomedin like 1 [Source:HGNC Symbol;Acc:HGNC:24473]
219650_at	ERCC6L	0.554028	<0.0001	X q13	ERCC excision repair 6 like, spindle assembly checkpoint helicase [Source:HGNC Symbol;Acc:HGNC:20794]
226603_at	SAMD9L	0.553973	<0.0001	7 q21	sterile alpha motif domain containing 9 like [Source:HGNC Symbol;Acc:HGNC:1349]
1563468_at		0.553881	<0.0001
205743_at	STAC	0.553634	<0.0001	3 p22	SH3 and cysteine rich domain [Source:HGNC Symbol;Acc:HGNC:11353]
206204_at	GRB14	0.553355	<0.0001	2 q24	growth factor receptor bound protein 14 [Source:HGNC Symbol;Acc:HGNC:4565]
214430_at	GLA	0.552572	<0.0001	X q22	galactosidase alpha [Source:HGNC Symbol;Acc:HGNC:4296]
213524_s_at	G0S2	0.552214	<0.0001	1 q32	G0/G1 switch 2 [Source:HGNC Symbol;Acc:HGNC:30229]
240026_x_at		0.551572	<0.0001
234105_at		0.55081	<0.0001
232666_at	OAS3	0.550763	<0.0001	12 q24	2'-5'-oligoadenylate synthetase 3 [Source:HGNC Symbol;Acc:HGNC:8088]
211471_s_at	RAB36	0.550488	<0.0001	22 q11	RAB36, member RAS oncogene family [Source:HGNC Symbol;Acc:HGNC:9775]
236641_at	KIF14	0.550465	<0.0001	1 q32	kinesin family member 14 [Source:HGNC Symbol;Acc:HGNC:19181]
1558837_a_at		0.550412	<0.0001
239413_at	CEP152	0.549949	<0.0001	15 q21	centrosomal protein 152 [Source:HGNC Symbol;Acc:HGNC:29298]
223700_at	MND1	0.549849	<0.0001	4 q31	meiotic nuclear divisions 1 [Source:HGNC Symbol;Acc:HGNC:24839]
230301_at		0.549668	<0.0001	7 p15
204159_at	CDKN2C	0.549562	<0.0001	1 p32	cyclin dependent kinase inhibitor 2C [Source:HGNC Symbol;Acc:HGNC:1789]
1558290_a_at	MIR1204	0.549345	<0.0001	8 q24	Pvt1 oncogene (non-protein coding) [Source:HGNC Symbol;Acc:HGNC:9709]
204452_s_at	FZD1	0.549142	<0.0001	7 q21	frizzled class receptor 1 [Source:HGNC Symbol;Acc:HGNC:4038]
206133_at	XAF1	0.548958	<0.0001	17 p13	XIAP associated factor 1 [Source:HGNC Symbol;Acc:HGNC:30932]
202086_at	MX1	0.548578	<0.0001	21 q22	MX dynamin like GTPase 1 [Source:HGNC Symbol;Acc:HGNC:7532]
220233_at	FBXO17	0.54852	<0.0001	19 q13	F-box protein 17 [Source:HGNC Symbol;Acc:HGNC:18754]
213644_at	CEP112	0.548362	<0.0001	17 q24	centrosomal protein 112 [Source:HGNC Symbol;Acc:HGNC:28514]
239744_at		0.548275	<0.0001
221258_s_at	KIF18A	0.548171	<0.0001	11 p14	kinesin family member 18A [Source:HGNC Symbol;Acc:HGNC:29441]
229744_at	SSFA2	0.548036	<0.0001	2 q31	sperm specific antigen 2 [Source:HGNC Symbol;Acc:HGNC:11319]
1555997_s_at	IGFBP5	0.547881	<0.0001	2 q35	insulin like growth factor binding protein 5 [Source:HGNC Symbol;Acc:HGNC:5474]
207242_s_at	GRIK1	0.547268	<0.0001	21 q21	glutamate ionotropic receptor kainate type subunit 1 [Source:HGNC Symbol;Acc:HGNC:4579]
235291_s_at		0.547223	<0.0001
1553622_a_at	FSIP1	0.547019	<0.0001	15 q14	fibrous sheath interacting protein 1 [Source:HGNC Symbol;Acc:HGNC:21674]
229538_s_at	IQGAP3	0.54692	<0.0001	1 q22	IQ motif containing GTPase activating protein 3 [Source:HGNC Symbol;Acc:HGNC:20669]
1559265_at	SKIDA1	0.54686	<0.0001	10 p12	SKI/DACH domain containing 1 [Source:HGNC Symbol;Acc:HGNC:32697]
204268_at	S100A2	0.546685	<0.0001	1 q21	S100 calcium binding protein A2 [Source:HGNC Symbol;Acc:HGNC:10492]
214803_at	CDH6	0.546367	<0.0001	5 p13	cadherin 6 [Source:HGNC Symbol;Acc:HGNC:1765]
1554408_a_at	TK1	0.546105	<0.0001	17 q25	thymidine kinase 1 [Source:HGNC Symbol;Acc:HGNC:11830]
222972_at	VSX1	0.545998	<0.0001	20 p11	visual system homeobox 1 [Source:HGNC Symbol;Acc:HGNC:12723]
160020_at	MMP14	0.545975	<0.0001	14 q11	matrix metallopeptidase 14 [Source:HGNC Symbol;Acc:HGNC:7160]
243884_at	TEX26	0.545837	<0.0001	13 q12	testis expressed 26 [Source:HGNC Symbol;Acc:HGNC:28622]
222848_at	CENPK	0.54583	<0.0001	5 q12	centromere protein K [Source:HGNC Symbol;Acc:HGNC:29479]
215271_at	TNN	0.545687	<0.0001	1 q25	tenascin N [Source:HGNC Symbol;Acc:HGNC:22942]
228281_at	DDIAS	0.54507	<0.0001	11 q14	DNA damage induced apoptosis suppressor [Source:HGNC Symbol;Acc:HGNC:26351]
235572_at	SPC24	0.544968	<0.0001	19 p13	SPC24, NDC80 kinetochore complex component [Source:HGNC Symbol;Acc:HGNC:26913]
213800_at	CFH	0.544831	<0.0001	1 q31	complement factor H [Source:HGNC Symbol;Acc:HGNC:4883]
209773_s_at	RRM2	0.544314	<0.0001	2 p25	ribonucleotide reductase regulatory subunit M2 [Source:HGNC Symbol;Acc:HGNC:10452]
1556643_at	BISPR	0.544245	<0.0001	19 p13	BST2 interferon stimulated positive regulator (non-protein coding) [Source:HGNC Symbol;Acc:HGNC:51290]
233129_at		0.543861	<0.0001
244655_at		0.54368	<0.0001
209604_s_at	GATA3	0.543433	<0.0001	10 p14	GATA binding protein 3 [Source:HGNC Symbol;Acc:HGNC:4172]
1558693_s_at	GLMP	0.543055	<0.0001	1 q22	glycosylated lysosomal membrane protein [Source:HGNC Symbol;Acc:HGNC:29436]
205894_at	ARSE	0.542365	<0.0001	X p22	arylsulfatase E (chondrodysplasia punctata 1) [Source:HGNC Symbol;Acc:HGNC:719]
228150_at	SEC16B	0.542265	<0.0001	1 q25	SEC16 homolog B, endoplasmic reticulum export factor [Source:HGNC Symbol;Acc:HGNC:30301]
213290_at	COL6A2	0.542109	<0.0001	21 q22	collagen type VI alpha 2 [Source:HGNC Symbol;Acc:HGNC:2212]
235521_at	HOXA3	0.54177	<0.0001	7 p15	homeobox A3 [Source:HGNC Symbol;Acc:HGNC:5104]
224204_x_at	ARNTL2	0.541108	<0.0001	12 p11	aryl hydrocarbon receptor nuclear translocator like 2 [Source:HGNC Symbol;Acc:HGNC:18984]
213844_at	HOXA5	0.540141	<0.0001	7 p15	homeobox A5 [Source:HGNC Symbol;Acc:HGNC:5106]
227295_at	IKBIP	0.539973	<0.0001	12 q23	IKBKB interacting protein [Source:HGNC Symbol;Acc:HGNC:26430]
1558527_at	PAXIP1-AS2	0.539838	<0.0001	7 q36	PAXIP1 antisense RNA 2 [Source:HGNC Symbol;Acc:HGNC:48958]
214927_at	ITGBL1	0.539732	<0.0001	13 q33	integrin subunit beta like 1 [Source:HGNC Symbol;Acc:HGNC:6164]
223274_at	TCF19	0.539639	<0.0001	6 p21	transcription factor 19 [Source:HGNC Symbol;Acc:HGNC:11629]
207265_s_at	KDELR3	0.539551	<0.0001	22 q13	KDEL endoplasmic reticulum protein retention receptor 3 [Source:HGNC Symbol;Acc:HGNC:6306]
203820_s_at	IGF2BP3	0.539521	<0.0001	7 p15	insulin like growth factor 2 mRNA binding protein 3 [Source:HGNC Symbol;Acc:HGNC:28868]
217104_at	ST20	0.539463	<0.0001	15 q25	suppressor of tumorigenicity 20 [Source:HGNC Symbol;Acc:HGNC:33520]
234118_at		0.538695	<0.0001
219249_s_at	FKBP10	0.538338	<0.0001	17 q21	FK506 binding protein 10 [Source:HGNC Symbol;Acc:HGNC:18169]
204702_s_at	NFE2L3	0.538241	<0.0001	7 p15	nuclear factor, erythroid 2 like 3 [Source:HGNC Symbol;Acc:HGNC:7783]
205167_s_at	CDC25C	0.538119	<0.0001	5 q31	cell division cycle 25C [Source:HGNC Symbol;Acc:HGNC:1727]
226661_at	CDCA2	0.53791	<0.0001	8 p21	cell division cycle associated 2 [Source:HGNC Symbol;Acc:HGNC:14623]
235989_at		0.537699	<0.0001
220295_x_at	DEPDC1	0.537212	<0.0001	1 p31	DEP domain containing 1 [Source:HGNC Symbol;Acc:HGNC:22949]
235175_at	GBP4	0.536677	<0.0001	1 p22	guanylate binding protein 4 [Source:HGNC Symbol;Acc:HGNC:20480]
212458_at	SPRED2	0.536577	<0.0001	2 p14	sprouty related EVH1 domain containing 2 [Source:HGNC Symbol;Acc:HGNC:17722]
226670_s_at	PABPC1L	0.536526	<0.0001	20 q13	poly(A) binding protein cytoplasmic 1 like [Source:HGNC Symbol;Acc:HGNC:15797]
230212_at		0.536191	<0.0001
204033_at	TRIP13	0.535929	<0.0001	5 p15	thyroid hormone receptor interactor 13 [Source:HGNC Symbol;Acc:HGNC:12307]
237815_at		0.535782	<0.0001
208933_s_at	LGALS8	0.53567	<0.0001	1 q43	galectin 8 [Source:HGNC Symbol;Acc:HGNC:6569]
207828_s_at	CENPF	0.535329	<0.0001	1 q41	centromere protein F [Source:HGNC Symbol;Acc:HGNC:1857]
211329_x_at	HFE	0.535005	<0.0001	6 p22	hemochromatosis [Source:HGNC Symbol;Acc:HGNC:4886]
219527_at	MARC2	0.534853	<0.0001	1 q41	mitochondrial amidoxime reducing component 2 [Source:HGNC Symbol;Acc:HGNC:26064]
1552508_at	KCNE4	0.534684	<0.0001	2 q36	potassium voltage-gated channel subfamily E regulatory subunit 4 [Source:HGNC Symbol;Acc:HGNC:6244]
230733_at		0.53406	<0.0001
213007_at	FANCI	0.53389	<0.0001	15 q26	Fanconi anemia complementation group I [Source:HGNC Symbol;Acc:HGNC:25568]
214613_at	GPR3	0.53387	<0.0001	1 p36	G protein-coupled receptor 3 [Source:HGNC Symbol;Acc:HGNC:4484]
55093_at	CHPF2	0.533832	<0.0001	7 q36	chondroitin polymerizing factor 2 [Source:HGNC Symbol;Acc:HGNC:29270]
219512_at	DSN1	0.533831	<0.0001	20 q11	DSN1 homolog, MIS12 kinetochore complex component [Source:HGNC Symbol;Acc:HGNC:16165]
220441_at	DNAJC22	0.533347	<0.0001	12 q13	DnaJ heat shock protein family (Hsp40) member C22 [Source:HGNC Symbol;Acc:HGNC:25802]
205111_s_at	PLCE1	0.532982	<0.0001	10 q23	phospholipase C epsilon 1 [Source:HGNC Symbol;Acc:HGNC:17175]
213534_s_at	PASK	0.532636	<0.0001	2 q37	PAS domain containing serine/threonine kinase [Source:HGNC Symbol;Acc:HGNC:17270]
236295_s_at	NLRC3	0.531485	<0.0001	16 p13	NLR family CARD domain containing 3 [Source:HGNC Symbol;Acc:HGNC:29889]
229296_at	LINC01503	0.531104	<0.0001	9 q34	long intergenic non-protein coding RNA 1503 [Source:HGNC Symbol;Acc:HGNC:51184]
210302_s_at	MAB21L2	0.53103	<0.0001	4 q31	mab-21 like 2 [Source:HGNC Symbol;Acc:HGNC:6758]
203046_s_at	TIMELESS	0.530063	<0.0001	12 q13	timeless circadian clock [Source:HGNC Symbol;Acc:HGNC:11813]
207443_at	NR2E1	0.529532	<0.0001	6 q21	nuclear receptor subfamily 2 group E member 1 [Source:HGNC Symbol;Acc:HGNC:7973]
1555234_a_at	RHOJ	0.529216	<0.0001	14 q23	ras homolog family member J [Source:HGNC Symbol;Acc:HGNC:688]
234657_at	FAM126A	0.529192	<0.0001	7 p15	family with sequence similarity 126 member A [Source:HGNC Symbol;Acc:HGNC:24587]
212203_x_at	IFITM3	0.529014	<0.0001	11 p15	interferon induced transmembrane protein 3 [Source:HGNC Symbol;Acc:HGNC:5414]
202095_s_at	BIRC5	0.528999	<0.0001	17 q25	baculoviral IAP repeat containing 5 [Source:HGNC Symbol;Acc:HGNC:593]
238022_at	LOC101927480	0.528643	<0.0001	16 q12	colorectal neoplasia differentially expressed (non-protein coding) [Source:HGNC Symbol;Acc:HGNC:37078]
205805_s_at	ROR1	0.528606	<0.0001	1 p31	receptor tyrosine kinase-like orphan receptor 1 [Source:HGNC Symbol;Acc:HGNC:10256]
212670_at	ELN	0.528251	<0.0001	7 q11	elastin [Source:HGNC Symbol;Acc:HGNC:3327]
230744_at	FSTL1	0.528004	<0.0001	3 q13	follistatin like 1 [Source:HGNC Symbol;Acc:HGNC:3972]
53720_at	C19orf66	0.527918	<0.0001	19 p13	chromosome 19 open reading frame 66 [Source:HGNC Symbol;Acc:HGNC:25649]
204886_at	PLK4	0.527869	<0.0001	4 q28	polo like kinase 4 [Source:HGNC Symbol;Acc:HGNC:11397]
205112_at	PLCE1	0.527598	<0.0001	10 q23	phospholipase C epsilon 1 [Source:HGNC Symbol;Acc:HGNC:17175]
225687_at	FAM83D	0.527319	<0.0001	20 q11	family with sequence similarity 83 member D [Source:HGNC Symbol;Acc:HGNC:16122]
1559923_at		0.526993	<0.0001
203764_at	DLGAP5	0.526961	<0.0001	14 q22	DLG associated protein 5 [Source:HGNC Symbol;Acc:HGNC:16864]
220543_at	C21orf62	0.526626	<0.0001	21 q22	chromosome 21 open reading frame 62 [Source:HGNC Symbol;Acc:HGNC:1305]
235940_at	C9orf64	0.526625	<0.0001	9 q21	chromosome 9 open reading frame 64 [Source:HGNC Symbol;Acc:HGNC:28144]
226225_at	MCC	0.526582	<0.0001	5 q22	mutated in colorectal cancers [Source:HGNC Symbol;Acc:HGNC:6935]
207373_at	HOXD10	0.526298	<0.0001	2 q31	homeobox D10 [Source:HGNC Symbol;Acc:HGNC:5133]
239956_at		0.526004	<0.0001
230780_at	LINC00886	0.525455	<0.0001	3 q25	long intergenic non-protein coding RNA 886 [Source:HGNC Symbol;Acc:HGNC:48572]
38158_at	ESPL1	0.525395	<0.0001	12 q13	extra spindle pole bodies like 1, separase [Source:HGNC Symbol;Acc:HGNC:16856]
1552506_at	CRB2	0.524994	<0.0001	9 q33	crumbs 2, cell polarity complex component [Source:HGNC Symbol;Acc:HGNC:18688]
231666_at	PAX3	0.524694	<0.0001	2 q36	paired box 3 [Source:HGNC Symbol;Acc:HGNC:8617]
219407_s_at	LAMC3	0.524673	<0.0001	9 q34	laminin subunit gamma 3 [Source:HGNC Symbol;Acc:HGNC:6494]
203430_at	HEBP2	0.524357	<0.0001	6 q24	heme binding protein 2 [Source:HGNC Symbol;Acc:HGNC:15716]
216192_at	FABP7	0.523734	<0.0001	6 q22	fatty acid binding protein 7 [Source:HGNC Symbol;Acc:HGNC:3562]
228069_at	MTFR2	0.523671	<0.0001	6 q23	mitochondrial fission regulator 2 [Source:HGNC Symbol;Acc:HGNC:21115]
1552507_at	KCNE4	0.523659	<0.0001	2 q36	potassium voltage-gated channel subfamily E regulatory subunit 4 [Source:HGNC Symbol;Acc:HGNC:6244]
202580_x_at	FOXM1	0.52365	<0.0001	12 p13	forkhead box M1 [Source:HGNC Symbol;Acc:HGNC:3818]
204126_s_at	CDC45	0.522831	<0.0001	22 q11	cell division cycle 45 [Source:HGNC Symbol;Acc:HGNC:1739]
239219_at	AURKB	0.522546	<0.0001	17 p13	aurora kinase B [Source:HGNC Symbol;Acc:HGNC:11390]
205393_s_at	CHEK1	0.522414	<0.0001	11 q24	checkpoint kinase 1 [Source:HGNC Symbol;Acc:HGNC:1925]
239879_at	LINC01114	0.522205	<0.0001	2 q12	long intergenic non-protein coding RNA 1114 [Source:HGNC Symbol;Acc:HGNC:49245]
201287_s_at	SDC1	0.522133	<0.0001	2 p24	syndecan 1 [Source:HGNC Symbol;Acc:HGNC:10658]
1553960_at	SNX21	0.522071	<0.0001	20 q13	sorting nexin family member 21 [Source:HGNC Symbol;Acc:HGNC:16154]
215170_s_at	CEP152	0.521899	<0.0001	15 q21	centrosomal protein 152 [Source:HGNC Symbol;Acc:HGNC:29298]
228646_at	PPP1R1C	0.521786	<0.0001	2 q31	protein phosphatase 1 regulatory inhibitor subunit 1C [Source:HGNC Symbol;Acc:HGNC:14940]
229305_at	CENPU	0.521562	<0.0001	4 q35	centromere protein U [Source:HGNC Symbol;Acc:HGNC:21348]
219763_at	MIR601	0.521229	<0.0001	9 q33	microRNA 601 [Source:HGNC Symbol;Acc:HGNC:32857]
212314_at	SEL1L3	0.521142	<0.0001	4 p15	SEL1L family member 3 [Source:HGNC Symbol;Acc:HGNC:29108]
202828_s_at	MMP14	0.521072	<0.0001	14 q11	matrix metallopeptidase 14 [Source:HGNC Symbol;Acc:HGNC:7160]
219773_at	NOX4	0.521042	<0.0001	11 q14	NADPH oxidase 4 [Source:HGNC Symbol;Acc:HGNC:7891]
242321_at	PTPN14	0.520863	<0.0001	1 q41	protein tyrosine phosphatase, non-receptor type 14 [Source:HGNC Symbol;Acc:HGNC:9647]
221697_at	MAP1LC3C	0.52065	<0.0001	1 q43	microtubule associated protein 1 light chain 3 gamma [Source:HGNC Symbol;Acc:HGNC:13353]
1556253_s_at		0.520577	<0.0001
210106_at	RDH5	0.520399	<0.0001	12 q13	retinol dehydrogenase 5 [Source:HGNC Symbol;Acc:HGNC:9940]
223923_at		0.520101	<0.0001	21 q22
215506_s_at	DIRAS3	0.519651	<0.0001	1 p31	DIRAS family GTPase 3 [Source:HGNC Symbol;Acc:HGNC:687]
209086_x_at	MCAM	0.519549	<0.0001	11 q23	melanoma cell adhesion molecule [Source:HGNC Symbol;Acc:HGNC:6934]
244731_at		0.51948	<0.0001
209679_s_at	SMAGP	0.519399	<0.0001	12 q13	small cell adhesion glycoprotein [Source:HGNC Symbol;Acc:HGNC:26918]
212949_at	NCAPH	0.5188	<0.0001	2 q11	non-SMC condensin I complex subunit H [Source:HGNC Symbol;Acc:HGNC:1112]
210115_at	RPL39L	0.518199	<0.0001	3 q27	ribosomal protein L39 like [Source:HGNC Symbol;Acc:HGNC:17094]
203234_at	UPP1	0.518197	<0.0001	7 p12	uridine phosphorylase 1 [Source:HGNC Symbol;Acc:HGNC:12576]
211161_s_at	COL3A1	0.51747	<0.0001	2 q32	collagen type III alpha 1 chain [Source:HGNC Symbol;Acc:HGNC:2201]
227239_at	FAM126A	0.517087	<0.0001	7 p15	family with sequence similarity 126 member A [Source:HGNC Symbol;Acc:HGNC:24587]
227976_at	SMIM10	0.516586	<0.0001	X q26	small integral membrane protein 10 [Source:HGNC Symbol;Acc:HGNC:41913]
232060_at	ROR1	0.516574	<0.0001	1 p31	receptor tyrosine kinase-like orphan receptor 1 [Source:HGNC Symbol;Acc:HGNC:10256]
219873_at	COLEC11	0.516173	<0.0001	2 p25	collectin subfamily member 11 [Source:HGNC Symbol;Acc:HGNC:17213]
212619_at	NEMP1	0.516135	<0.0001	12 q13	nuclear envelope integral membrane protein 1 [Source:HGNC Symbol;Acc:HGNC:29001]
1562733_at	LINC00092	0.515929	<0.0001	9 q22	long intergenic non-protein coding RNA 92 [Source:HGNC Symbol;Acc:HGNC:31408]
203372_s_at	SOCS2	0.515677	<0.0001	12 q22	suppressor of cytokine signaling 2 [Source:HGNC Symbol;Acc:HGNC:19382]
215433_at	MIR548N	0.515523	<0.0001	7 p14	microRNA 548n [Source:HGNC Symbol;Acc:HGNC:35330]
207836_s_at	RBPMS	0.515505	<0.0001	8 p12	RNA binding protein with multiple splicing [Source:HGNC Symbol;Acc:HGNC:19097]
206154_at	RLBP1	0.515116	<0.0001	15 q26	retinaldehyde binding protein 1 [Source:HGNC Symbol;Acc:HGNC:10024]
203650_at	PROCR	0.514612	<0.0001	20 q11	protein C receptor [Source:HGNC Symbol;Acc:HGNC:9452]
228641_at	CARD8	0.514383	<0.0001	19 q13	caspase recruitment domain family member 8 [Source:HGNC Symbol;Acc:HGNC:17057]
223159_s_at	NEK6	0.514293	<0.0001	9 q33	NIMA related kinase 6 [Source:HGNC Symbol;Acc:HGNC:7749]
229247_at	FBLN7	0.513063	<0.0001	2 q13	fibulin 7 [Source:HGNC Symbol;Acc:HGNC:26740]
213008_at	FANCI	0.512202	<0.0001	15 q26	Fanconi anemia complementation group I [Source:HGNC Symbol;Acc:HGNC:25568]
228121_at	TGFB2	0.512127	<0.0001	1 q41	transforming growth factor beta 2 [Source:HGNC Symbol;Acc:HGNC:11768]
210731_s_at	LGALS8	0.511764	<0.0001	1 q43	galectin 8 [Source:HGNC Symbol;Acc:HGNC:6569]
207250_at	SIX6	0.511755	<0.0001	14 q23	SIX homeobox 6 [Source:HGNC Symbol;Acc:HGNC:10892]
223361_at	ABRACL	0.511601	<0.0001	6 q24	ABRA C-terminal like [Source:HGNC Symbol;Acc:HGNC:21230]
231292_at	EID3	0.511354	<0.0001	12 q23	EP300 interacting inhibitor of differentiation 3 [Source:HGNC Symbol;Acc:HGNC:32961]
235292_at		0.510963	<0.0001
206172_at	IL13RA2	0.510881	<0.0001	X q23	interleukin 13 receptor subunit alpha 2 [Source:HGNC Symbol;Acc:HGNC:5975]
219867_at	CHODL	0.510852	<0.0001	21 q21	chondrolectin [Source:HGNC Symbol;Acc:HGNC:17807]
212171_x_at	VEGFA	0.5104	<0.0001	6 p21	vascular endothelial growth factor A [Source:HGNC Symbol;Acc:HGNC:12680]
213611_at	AQP5	0.510295	<0.0001	12 q13	aquaporin 5 [Source:HGNC Symbol;Acc:HGNC:638]
218009_s_at	PRC1	0.510294	<0.0001	15 q26	protein regulator of cytokinesis 1 [Source:HGNC Symbol;Acc:HGNC:9341]
205083_at	AOX1	0.509979	<0.0001	2 q33	aldehyde oxidase 1 [Source:HGNC Symbol;Acc:HGNC:553]
212311_at	SEL1L3	0.509712	<0.0001	4 p15	SEL1L family member 3 [Source:HGNC Symbol;Acc:HGNC:29108]
243363_at	LEF1-AS1	0.509118	<0.0001	4 q25	LEF1 antisense RNA 1 [Source:HGNC Symbol;Acc:HGNC:40339]
210052_s_at	TPX2	0.50881	<0.0001	20 q11	TPX2, microtubule nucleation factor [Source:HGNC Symbol;Acc:HGNC:1249]
221103_s_at	CFAP44	0.508788	<0.0001	3 q13	Cilia- and flagella-associated protein 44 [Source:UniProtKB/Swiss-Prot;Acc:Q96MT7]
206364_at	KIF14	0.508741	<0.0001	1 q32	kinesin family member 14 [Source:HGNC Symbol;Acc:HGNC:19181]
220390_at	AGBL2	0.508735	<0.0001	11 p11	ATP/GTP binding protein-like 2 [Source:HGNC Symbol;Acc:HGNC:26296]
236278_at	HIST1H3E	0.508634	<0.0001	6 p22	histone cluster 1, H3e [Source:HGNC Symbol;Acc:HGNC:4769]
211833_s_at	BAX	0.508616	<0.0001	19 q13	BCL2 associated X protein [Source:HGNC Symbol;Acc:HGNC:959]
205539_at	AVIL	0.508569	<0.0001	12 q14	advillin [Source:HGNC Symbol;Acc:HGNC:14188]
210821_x_at	CENPA	0.508226	<0.0001	2 p23	centromere protein A [Source:HGNC Symbol;Acc:HGNC:1851]
228568_at	MYZAP	0.508029	<0.0001	15 q21	myocardial zonula adherens protein [Source:HGNC Symbol;Acc:HGNC:43444]
216228_s_at	WDHD1	0.507553	<0.0001	14 q22	WD repeat and HMG-box DNA binding protein 1 [Source:HGNC Symbol;Acc:HGNC:23170]
224507_s_at		0.507149	<0.0001	17 p12
214262_at		0.507033	<0.0001
205326_at	RAMP3	0.506723	<0.0001	7 p13	receptor (G protein-coupled) activity modifying protein 3 [Source:HGNC Symbol;Acc:HGNC:9845]
204825_at	MELK	0.506711	<0.0001	9 p13	maternal embryonic leucine zipper kinase [Source:HGNC Symbol;Acc:HGNC:16870]
228429_x_at	KIF9	0.506704	<0.0001	3 p21	kinesin family member 9 [Source:HGNC Symbol;Acc:HGNC:16666]
244427_at		0.506302	<0.0001
232752_at	LOXL1-AS1	0.506255	<0.0001	15 q24	LOXL1 antisense RNA 1 [Source:HGNC Symbol;Acc:HGNC:44169]
203324_s_at	CAV2	0.506248	<0.0001	7 q31	caveolin 2 [Source:HGNC Symbol;Acc:HGNC:1528]
202589_at	TYMS	0.506155	<0.0001	18 p11	thymidylate synthetase [Source:HGNC Symbol;Acc:HGNC:12441]
1554600_s_at	LMNA	0.505951	<0.0001	1 q22	lamin A/C [Source:HGNC Symbol;Acc:HGNC:6636]
203827_at	WIPI1	0.505787	<0.0001	17 q24	WD repeat domain, phosphoinositide interacting 1 [Source:HGNC Symbol;Acc:HGNC:25471]
1558354_s_at		0.505664	<0.0001	20 q12	PLCG1 antisense RNA 1 [Source:HGNC Symbol;Acc:HGNC:40450]
203418_at	CCNA2	0.505625	<0.0001	4 q27	cyclin A2 [Source:HGNC Symbol;Acc:HGNC:1578]
235131_at	RHOJ	0.50552	<0.0001	14 q23	ras homolog family member J [Source:HGNC Symbol;Acc:HGNC:688]
216546_s_at		0.505465	<0.0001
229551_x_at	ZNF367	0.505414	<0.0001	9 q22	zinc finger protein 367 [Source:HGNC Symbol;Acc:HGNC:18320]
221794_at	DOCK6	0.50527	<0.0001	19 p13	dedicator of cytokinesis 6 [Source:HGNC Symbol;Acc:HGNC:19189]
206258_at	ST8SIA5	0.504688	<0.0001	18 q21	ST8 alpha-N-acetyl-neuraminide alpha-2,8-sialyltransferase 5 [Source:HGNC Symbol;Acc:HGNC:17827]
230763_at	SPATA17	0.504171	<0.0001	1 q41	spermatogenesis associated 17 [Source:HGNC Symbol;Acc:HGNC:25184]
1559494_at	SLC35G2	0.504123	<0.0001	3 q22	solute carrier family 35 member G2 [Source:HGNC Symbol;Acc:HGNC:28480]
205227_at	IL1RAP	0.504116	<0.0001	3 q28	interleukin 1 receptor accessory protein [Source:HGNC Symbol;Acc:HGNC:5995]
203732_at	TRIP4	0.503988	<0.0001	15 q22	thyroid hormone receptor interactor 4 [Source:HGNC Symbol;Acc:HGNC:12310]
218663_at	NCAPG	0.503986	<0.0001	4 p15	non-SMC condensin I complex subunit G [Source:HGNC Symbol;Acc:HGNC:24304]
202206_at	ARL4C	0.50329	<0.0001	2 q37	ADP ribosylation factor like GTPase 4C [Source:HGNC Symbol;Acc:HGNC:698]
208936_x_at	LGALS8	0.503237	<0.0001	1 q43	galectin 8 [Source:HGNC Symbol;Acc:HGNC:6569]
236249_at	IKBIP	0.503234	<0.0001	12 q23	IKBKB interacting protein [Source:HGNC Symbol;Acc:HGNC:26430]
229331_at	SPATA18	0.502893	<0.0001	4 q12	spermatogenesis associated 18 [Source:HGNC Symbol;Acc:HGNC:29579]
218686_s_at	RHBDF1	0.502394	<0.0001	16 p13	rhomboid 5 homolog 1 [Source:HGNC Symbol;Acc:HGNC:20561]
207746_at		0.502353	<0.0001
216663_s_at	ZMYND10	0.502219	<0.0001	3 p21	zinc finger MYND-type containing 10 [Source:HGNC Symbol;Acc:HGNC:19412]
227654_at	FAM65C	0.502056	<0.0001	20 q13	family with sequence similarity 65 member C [Source:HGNC Symbol;Acc:HGNC:16168]
205858_at	NGFR	0.502045	<0.0001	17 q21	nerve growth factor receptor [Source:HGNC Symbol;Acc:HGNC:7809]
204781_s_at	FAS	0.501984	<0.0001	10 q23	Fas cell surface death receptor [Source:HGNC Symbol;Acc:HGNC:11920]
203739_at	ZNF217	0.501944	<0.0001	20 q13	zinc finger protein 217 [Source:HGNC Symbol;Acc:HGNC:13009]
1555233_at	RHOJ	0.501905	<0.0001	14 q23	ras homolog family member J [Source:HGNC Symbol;Acc:HGNC:688]
204162_at	NDC80	0.501806	<0.0001	18 p11	NDC80, kinetochore complex component [Source:HGNC Symbol;Acc:HGNC:16909]
204778_x_at	HOXB7	0.50174	<0.0001	17 q21	homeobox B7 [Source:HGNC Symbol;Acc:HGNC:5118]
221703_at	BRIP1	0.501217	<0.0001	17 q23	BRCA1 interacting protein C-terminal helicase 1 [Source:HGNC Symbol;Acc:HGNC:20473]
236396_at		0.5012	<0.0001	15 q26
232777_s_at	C6orf118	0.50106	<0.0001	6 q27	chromosome 6 open reading frame 118 [Source:HGNC Symbol;Acc:HGNC:21233]
231126_at	C2orf70	0.50103	<0.0001	2 p23	chromosome 2 open reading frame 70 [Source:HGNC Symbol;Acc:HGNC:27938]
209270_at	LAMB3	0.500761	<0.0001	1 q32	laminin subunit beta 3 [Source:HGNC Symbol;Acc:HGNC:6490]
202598_at		0.500721	<0.0001	1 q21
1558836_at		0.500465	<0.0001
212713_at	MFAP4	0.500336	<0.0001	17 p11	microfibrillar associated protein 4 [Source:HGNC Symbol;Acc:HGNC:7035]
219361_s_at	AEN	0.499961	<0.0001	15 q26	apoptosis enhancing nuclease [Source:HGNC Symbol;Acc:HGNC:25722]
222449_at	PMEPA1	0.499692	<0.0001	20 q13	prostate transmembrane protein, androgen induced 1 [Source:HGNC Symbol;Acc:HGNC:14107]
219025_at	CD248	0.499391	<0.0001	11 q13	CD248 molecule [Source:HGNC Symbol;Acc:HGNC:18219]
239292_at		0.499167	<0.0001
204558_at	RAD54L	0.499054	<0.0001	1 p34	RAD54-like (S. cerevisiae) [Source:HGNC Symbol;Acc:HGNC:9826]
244503_at		0.498761	<0.0001
223995_at	SLC12A9	0.498727	<0.0001	7 q22	solute carrier family 12 member 9 [Source:HGNC Symbol;Acc:HGNC:17435]
230465_at	HS2ST1	0.498541	<0.0001	1 p22	heparan sulfate 2-O-sulfotransferase 1 [Source:HGNC Symbol;Acc:HGNC:5193]
201474_s_at		0.49788	<0.0001
204345_at	COL16A1	0.497812	<0.0001	1 p35	collagen type XVI alpha 1 chain [Source:HGNC Symbol;Acc:HGNC:2193]
219502_at	NEIL3	0.497405	<0.0001	4 q34	nei like DNA glycosylase 3 [Source:HGNC Symbol;Acc:HGNC:24573]
205532_s_at	CDH6	0.497325	<0.0001	5 p13	cadherin 6 [Source:HGNC Symbol;Acc:HGNC:1765]
1559462_at		0.497251	<0.0001
226149_at	SNHG11	0.496812	<0.0001	20 q11	small nucleolar RNA host gene 11 [Source:HGNC Symbol;Acc:HGNC:25046]
204817_at	ESPL1	0.496809	<0.0001	12 q13	extra spindle pole bodies like 1, separase [Source:HGNC Symbol;Acc:HGNC:16856]
206067_s_at	WT1	0.496739	<0.0001	11 p13	Wilms tumor 1 [Source:HGNC Symbol;Acc:HGNC:12796]
1559477_s_at	MEIS1	0.496659	<0.0001	2 p14	Meis homeobox 1 [Source:HGNC Symbol;Acc:HGNC:7000]
237032_x_at	SIPA1L1	0.496183	<0.0001	14 q24	signal induced proliferation associated 1 like 1 [Source:HGNC Symbol;Acc:HGNC:20284]
201710_at	MYBL2	0.496062	<0.0001	20 q13	MYB proto-oncogene like 2 [Source:HGNC Symbol;Acc:HGNC:7548]
215509_s_at	BUB1	0.495236	<0.0001	2 q13	BUB1 mitotic checkpoint serine/threonine kinase [Source:HGNC Symbol;Acc:HGNC:1148]
210416_s_at	CHEK2	0.495229	<0.0001	22 q12	checkpoint kinase 2 [Source:HGNC Symbol;Acc:HGNC:16627]
227642_at	TFCP2L1	0.494944	<0.0001	2 q14	transcription factor CP2-like 1 [Source:HGNC Symbol;Acc:HGNC:17925]
211122_s_at	CXCL11	0.494849	<0.0001	4 q21	C-X-C motif chemokine ligand 11 [Source:HGNC Symbol;Acc:HGNC:10638]
223496_s_at	CCDC8	0.494323	<0.0001	19 q13	coiled-coil domain containing 8 [Source:HGNC Symbol;Acc:HGNC:25367]
238320_at	NEAT1	0.494003	<0.0001	11 q13	nuclear paraspeckle assembly transcript 1 (non-protein coding) [Source:HGNC Symbol;Acc:HGNC:30815]
229475_at	MAEL	0.493991	<0.0001	1 q24	maelstrom spermatogenic transposon silencer [Source:HGNC Symbol;Acc:HGNC:25929]
222680_s_at	DTL	0.493743	<0.0001	1 q32	denticleless E3 ubiquitin protein ligase homolog [Source:HGNC Symbol;Acc:HGNC:30288]
226694_at	AKAP2	0.493596	<0.0001	9 q31	A-kinase anchoring protein 2 [Source:HGNC Symbol;Acc:HGNC:372]
1555907_at	AGAP2-AS1	0.493115	<0.0001	12 q14	AGAP2 antisense RNA 1 [Source:HGNC Symbol;Acc:HGNC:48633]
243788_at		0.492863	<0.0001
236521_at		0.492186	<0.0001	12 q21
238229_at	TMEM67	0.492172	<0.0001	8 q22	transmembrane protein 67 [Source:HGNC Symbol;Acc:HGNC:28396]
209714_s_at	CDKN3	0.491879	<0.0001	14 q22	cyclin dependent kinase inhibitor 3 [Source:HGNC Symbol;Acc:HGNC:1791]
205236_x_at	SOD3	0.491509	<0.0001	4 p15	superoxide dismutase 3, extracellular [Source:HGNC Symbol;Acc:HGNC:11181]
202094_at	BIRC5	0.4913	<0.0001	17 q25	baculoviral IAP repeat containing 5 [Source:HGNC Symbol;Acc:HGNC:593]
231938_at	SGO1	0.491073	<0.0001	3 p24	shugoshin 1 [Source:HGNC Symbol;Acc:HGNC:25088]
226231_at	PAWR	0.490574	<0.0001	12 q21	pro-apoptotic WT1 regulator [Source:HGNC Symbol;Acc:HGNC:8614]
221636_s_at	MARC2	0.49053	<0.0001	1 q41	mitochondrial amidoxime reducing component 2 [Source:HGNC Symbol;Acc:HGNC:26064]
229490_s_at		0.4905	<0.0001
217546_at	MT1M	0.490445	<0.0001	16 q13	metallothionein 1M [Source:HGNC Symbol;Acc:HGNC:14296]
227655_at		0.490226	<0.0001	5 p15	small nucleolar RNA host gene 18 [Source:HGNC Symbol;Acc:HGNC:49007]
238085_at		0.490221	<0.0001	4 p16
206153_at	CYP4F11	0.490106	<0.0001	19 p13	cytochrome P450 family 4 subfamily F member 11 [Source:HGNC Symbol;Acc:HGNC:13265]
216867_s_at	PDGFA	0.489537	<0.0001	7 p22	platelet derived growth factor subunit A [Source:HGNC Symbol;Acc:HGNC:8799]
202827_s_at	MMP14	0.489466	<0.0001	14 q11	matrix metallopeptidase 14 [Source:HGNC Symbol;Acc:HGNC:7160]
1554256_a_at	PCNX2	0.489345	<0.0001	1 q42	pecanex homolog 2 (Drosophila) [Source:HGNC Symbol;Acc:HGNC:8736]
230404_at	C5orf63	0.488933	<0.0001	5 q23	chromosome 5 open reading frame 63 [Source:HGNC Symbol;Acc:HGNC:40051]
213599_at	OIP5	0.488869	<0.0001	15 q15	Opa interacting protein 5 [Source:HGNC Symbol;Acc:HGNC:20300]
232539_at		0.488672	<0.0001
209172_s_at	CENPF	0.488537	<0.0001	1 q41	centromere protein F [Source:HGNC Symbol;Acc:HGNC:1857]
239269_at	NEAT1	0.488502	<0.0001	11 q13	nuclear paraspeckle assembly transcript 1 (non-protein coding) [Source:HGNC Symbol;Acc:HGNC:30815]
201744_s_at	LUM	0.488447	<0.0001	12 q21	lumican [Source:HGNC Symbol;Acc:HGNC:6724]
238755_at	RASSF10	0.488248	<0.0001	11 p15	Ras association domain family member 10 [Source:HGNC Symbol;Acc:HGNC:33984]
1552575_a_at	C6orf141	0.487922	<0.0001	6 p12	chromosome 6 open reading frame 141 [Source:HGNC Symbol;Acc:HGNC:21351]
207876_s_at	FLNC	0.48785	<0.0001	7 q32	filamin C [Source:HGNC Symbol;Acc:HGNC:3756]
202389_s_at	HTT	0.487715	<0.0001	4 p16	huntingtin [Source:HGNC Symbol;Acc:HGNC:4851]
201655_s_at	HSPG2	0.487097	<0.0001	1 p36	heparan sulfate proteoglycan 2 [Source:HGNC Symbol;Acc:HGNC:5273]
242326_at	COL22A1	0.486865	<0.0001	8 q24	collagen type XXII alpha 1 [Source:HGNC Symbol;Acc:HGNC:22989]
221591_s_at	FAM64A	0.486793	<0.0001	17 p13	family with sequence similarity 64 member A [Source:HGNC Symbol;Acc:HGNC:25483]
229448_at	GDF1	0.486758	<0.0001	19 p13	ceramide synthase 1 [Source:HGNC Symbol;Acc:HGNC:14253]
228264_at	ACCS	0.486549	<0.0001	11 p11	1-aminocyclopropane-1-carboxylate synthase homolog (inactive) [Source:HGNC Symbol;Acc:HGNC:23989]
205588_s_at	FGFR1OP	0.486108	<0.0001	6 q27	FGFR1 oncogene partner [Source:HGNC Symbol;Acc:HGNC:17012]
230647_at	TMEM53	0.485891	<0.0001	1 p34	transmembrane protein 53 [Source:HGNC Symbol;Acc:HGNC:26186]
227417_at	MARC2	0.484949	<0.0001	1 q41	mitochondrial amidoxime reducing component 2 [Source:HGNC Symbol;Acc:HGNC:26064]
205675_at	MTTP	0.484712	<0.0001	4 q23	microsomal triglyceride transfer protein [Source:HGNC Symbol;Acc:HGNC:7467]
222860_s_at	PDGFD	0.484216	<0.0001	11 q22	platelet derived growth factor D [Source:HGNC Symbol;Acc:HGNC:30620]
226911_at	EGFLAM	0.483735	<0.0001	5 p13	EGF like, fibronectin type III and laminin G domains [Source:HGNC Symbol;Acc:HGNC:26810]
221872_at	RARRES1	0.483589	<0.0001	3 q25	retinoic acid receptor responder 1 [Source:HGNC Symbol;Acc:HGNC:9867]
205295_at	CKMT2	0.48345	<0.0001	5 q14	creatine kinase, mitochondrial 2 [Source:HGNC Symbol;Acc:HGNC:1996]
214159_at		0.483406	<0.0001
209626_s_at	OSBPL3	0.483274	<0.0001	7 p15	oxysterol binding protein like 3 [Source:HGNC Symbol;Acc:HGNC:16370]
52255_s_at	COL5A3	0.483254	<0.0001	19 p13	collagen type V alpha 3 [Source:HGNC Symbol;Acc:HGNC:14864]
55583_at	DOCK6	0.483097	<0.0001	19 p13	dedicator of cytokinesis 6 [Source:HGNC Symbol;Acc:HGNC:19189]
218349_s_at	ZWILCH	0.483069	<0.0001	15 q22	zwilch kinetochore protein [Source:HGNC Symbol;Acc:HGNC:25468]
204306_s_at	CD151	0.482951	<0.0001	11 p15	CD151 molecule (Raph blood group) [Source:HGNC Symbol;Acc:HGNC:1630]
219087_at	ASPN	0.482484	<0.0001	9 q22	asporin [Source:HGNC Symbol;Acc:HGNC:14872]
209642_at	BUB1	0.481963	<0.0001	2 q13	BUB1 mitotic checkpoint serine/threonine kinase [Source:HGNC Symbol;Acc:HGNC:1148]
226122_at	PLEKHG1	0.481902	<0.0001	6 q25	pleckstrin homology and RhoGEF domain containing G1 [Source:HGNC Symbol;Acc:HGNC:20884]
203411_s_at	LMNA	0.481881	<0.0001	1 q22	lamin A/C [Source:HGNC Symbol;Acc:HGNC:6636]
227188_at	EVA1C	0.481674	<0.0001	21 q22	eva-1 homolog C (C. elegans) [Source:HGNC Symbol;Acc:HGNC:13239]
210705_s_at	TRIM5	0.481482	<0.0001	11 p15	tripartite motif containing 5 [Source:HGNC Symbol;Acc:HGNC:16276]
203126_at	IMPA2	0.481415	<0.0001	18 p11	inositol monophosphatase 2 [Source:HGNC Symbol;Acc:HGNC:6051]
221276_s_at	SYNC	0.481308	<0.0001	1 p35	syncoilin, intermediate filament protein [Source:HGNC Symbol;Acc:HGNC:28897]
216836_s_at	ERBB2	0.481267	<0.0001	17 q12	erb-b2 receptor tyrosine kinase 2 [Source:HGNC Symbol;Acc:HGNC:3430]
226545_at	CD109	0.481263	<0.0001	6 q13	CD109 molecule [Source:HGNC Symbol;Acc:HGNC:21685]
204822_at	TTK	0.481157	<0.0001	6 q14	TTK protein kinase [Source:HGNC Symbol;Acc:HGNC:12401]
227051_at	BACE2	0.480582	<0.0001	21 q22	beta-site APP-cleaving enzyme 2 [Source:HGNC Symbol;Acc:HGNC:934]
1562904_s_at	FAM86B3P	0.480528	<0.0001	8 p23	family with sequence similarity 86 member B3, pseudogene [Source:HGNC Symbol;Acc:HGNC:44371]
205030_at	FABP7	0.48051	<0.0001	6 q22	fatty acid binding protein 7 [Source:HGNC Symbol;Acc:HGNC:3562]
219253_at	TMEM185B	0.480493	<0.0001	2 q14	transmembrane protein 185B [Source:HGNC Symbol;Acc:HGNC:18896]
203805_s_at	FANCA	0.480464	<0.0001	16 q24	Fanconi anemia complementation group A [Source:HGNC Symbol;Acc:HGNC:3582]
202107_s_at	MCM2	0.480453	<0.0001	3 q21	minichromosome maintenance complex component 2 [Source:HGNC Symbol;Acc:HGNC:6944]
202503_s_at	KIAA0101	0.479683	<0.0001	15 q22	KIAA0101 [Source:HGNC Symbol;Acc:HGNC:28961]
214059_at	IFI44	0.47935	<0.0001	1 p31	interferon induced protein 44 [Source:HGNC Symbol;Acc:HGNC:16938]
206210_s_at	CETP	0.478746	<0.0001	16 q13	cholesteryl ester transfer protein [Source:HGNC Symbol;Acc:HGNC:1869]
1553961_s_at	SNX21	0.4787	<0.0001	20 q13	sorting nexin family member 21 [Source:HGNC Symbol;Acc:HGNC:16154]
218883_s_at	CENPU	0.478513	<0.0001	4 q35	centromere protein U [Source:HGNC Symbol;Acc:HGNC:21348]
226074_at	PPM1M	0.478239	<0.0001	3 p21	protein phosphatase, Mg2+/Mn2+ dependent 1M [Source:HGNC Symbol;Acc:HGNC:26506]
218885_s_at	GALNT12	0.478094	<0.0001	9 q22	polypeptide N-acetylgalactosaminyltransferase 12 [Source:HGNC Symbol;Acc:HGNC:19877]
221708_s_at	UNC45A	0.478088	<0.0001	15 q26	unc-45 myosin chaperone A [Source:HGNC Symbol;Acc:HGNC:30594]
225078_at	EMP2	0.477999	<0.0001	16 p13	epithelial membrane protein 2 [Source:HGNC Symbol;Acc:HGNC:3334]
211527_x_at	VEGFA	0.477742	<0.0001	6 p21	vascular endothelial growth factor A [Source:HGNC Symbol;Acc:HGNC:12680]
205339_at	STIL	0.477663	<0.0001	1 p33	SCL/TAL1 interrupting locus [Source:HGNC Symbol;Acc:HGNC:10879]
205507_at	ARHGEF15	0.476559	<0.0001	17 p13	Rho guanine nucleotide exchange factor 15 [Source:HGNC Symbol;Acc:HGNC:15590]
239128_at		0.476333	<0.0001	19 p13
205733_at	BLM	0.47582	<0.0001	15 q26	Bloom syndrome RecQ like helicase [Source:HGNC Symbol;Acc:HGNC:1058]
232079_s_at	NECTIN2	0.475712	<0.0001	19 q13	nectin cell adhesion molecule 2 [Source:HGNC Symbol;Acc:HGNC:9707]
228339_at	ECSCR	0.475462	<0.0001	5 q31	endothelial cell surface expressed chemotaxis and apoptosis regulator [Source:HGNC Symbol;Acc:HGNC:35454]
203088_at	FBLN5	0.475269	<0.0001	14 q32	fibulin 5 [Source:HGNC Symbol;Acc:HGNC:3602]
232611_at	GOLGA2P5	0.47437	<0.0001	12 q23	golgin A2 pseudogene 5 [Source:HGNC Symbol;Acc:HGNC:25315]
239722_at	C5orf49	0.474319	<0.0001	5 p15	chromosome 5 open reading frame 49 [Source:HGNC Symbol;Acc:HGNC:27028]
204641_at	NEK2	0.474163	<0.0001	1 q32	NIMA related kinase 2 [Source:HGNC Symbol;Acc:HGNC:7745]
210762_s_at	DLC1	0.473994	<0.0001	8 p22	DLC1 Rho GTPase activating protein [Source:HGNC Symbol;Acc:HGNC:2897]
229886_at	C5orf34	0.473716	<0.0001	5 p12	chromosome 5 open reading frame 34 [Source:HGNC Symbol;Acc:HGNC:24738]
227459_at		0.473508	<0.0001
206633_at	CHRNA1	0.473454	<0.0001	2 q31	cholinergic receptor nicotinic alpha 1 subunit [Source:HGNC Symbol;Acc:HGNC:1955]
220120_s_at	EPB41L4A	0.473416	<0.0001	5 q22	erythrocyte membrane protein band 4.1 like 4A [Source:HGNC Symbol;Acc:HGNC:13278]
204005_s_at	PAWR	0.472887	<0.0001	12 q21	pro-apoptotic WT1 regulator [Source:HGNC Symbol;Acc:HGNC:8614]
203323_at	CAV2	0.472605	<0.0001	7 q31	caveolin 2 [Source:HGNC Symbol;Acc:HGNC:1528]
202726_at	LIG1	0.472596	<0.0001	19 q13	DNA ligase 1 [Source:HGNC Symbol;Acc:HGNC:6598]
205676_at	CYP27B1	0.472242	<0.0001	12 q14	cytochrome P450 family 27 subfamily B member 1 [Source:HGNC Symbol;Acc:HGNC:2606]
234331_s_at	FAM84A	0.472238	<0.0001	2 p24	family with sequence similarity 84 member A [Source:HGNC Symbol;Acc:HGNC:20743]
219106_s_at		0.47188	<0.0001	2 q31
219118_at	FKBP11	0.471664	<0.0001	12 q13	FK506 binding protein 11 [Source:HGNC Symbol;Acc:HGNC:18624]
202954_at	UBE2C	0.471612	<0.0001	20 q13	ubiquitin conjugating enzyme E2 C [Source:HGNC Symbol;Acc:HGNC:15937]
236421_at	ANKRD45	0.471593	<0.0001	1 q25	ankyrin repeat domain 45 [Source:HGNC Symbol;Acc:HGNC:24786]
201792_at	AEBP1	0.471238	<0.0001	7 p13	AE binding protein 1 [Source:HGNC Symbol;Acc:HGNC:303]
202733_at	P4HA2	0.471026	<0.0001	5 q31	prolyl 4-hydroxylase subunit alpha 2 [Source:HGNC Symbol;Acc:HGNC:8547]
206309_at	LECT1	0.470955	<0.0001	13 q14	leukocyte cell derived chemotaxin 1 [Source:HGNC Symbol;Acc:HGNC:17005]
202705_at	CCNB2	0.47084	<0.0001	15 q22	cyclin B2 [Source:HGNC Symbol;Acc:HGNC:1580]
238733_at	MDM2	0.470619	<0.0001	12 q15	MDM2 proto-oncogene [Source:HGNC Symbol;Acc:HGNC:6973]
218726_at	HJURP	0.470605	<0.0001	2 q37	Holliday junction recognition protein [Source:HGNC Symbol;Acc:HGNC:25444]
237168_at	NEK5	0.470313	<0.0001	13 q14	NIMA related kinase 5 [Source:HGNC Symbol;Acc:HGNC:7748]
222108_at	AMIGO2	0.470048	<0.0001	12 q13	adhesion molecule with Ig-like domain 2 [Source:HGNC Symbol;Acc:HGNC:24073]
228090_at	NMNAT3	0.4694	<0.0001	3 q23	nicotinamide nucleotide adenylyltransferase 3 [Source:HGNC Symbol;Acc:HGNC:20989]
210999_s_at	GRB10	0.469318	<0.0001	7 p12	growth factor receptor bound protein 10 [Source:HGNC Symbol;Acc:HGNC:4564]
237097_at	EHD4	0.469116	<0.0001	15 q15	EH domain containing 4 [Source:HGNC Symbol;Acc:HGNC:3245]
229518_at	FAM46B	0.468466	<0.0001	1 p36	family with sequence similarity 46 member B [Source:HGNC Symbol;Acc:HGNC:28273]
236035_at	FZD1	0.468178	<0.0001	7 q21	frizzled class receptor 1 [Source:HGNC Symbol;Acc:HGNC:4038]
202995_s_at	FBLN1	0.467808	<0.0001	22 q13	fibulin 1 [Source:HGNC Symbol;Acc:HGNC:3600]
211958_at	IGFBP5	0.46719	<0.0001	2 q35	insulin like growth factor binding protein 5 [Source:HGNC Symbol;Acc:HGNC:5474]
202003_s_at	ACAA2	0.467144	<0.0001	18 q21	acetyl-CoA acyltransferase 2 [Source:HGNC Symbol;Acc:HGNC:83]
228935_at	SLC4A8	0.466968	<0.0001	12 q13	solute carrier family 4 member 8 [Source:HGNC Symbol;Acc:HGNC:11034]
218634_at	PHLDA3	0.466784	<0.0001	1 q32	pleckstrin homology like domain family A member 3 [Source:HGNC Symbol;Acc:HGNC:8934]
230722_at	BNC2	0.466478	<0.0001	9 p22	basonuclin 2 [Source:HGNC Symbol;Acc:HGNC:30988]
205029_s_at	FABP7	0.466124	<0.0001	6 q22	fatty acid binding protein 7 [Source:HGNC Symbol;Acc:HGNC:3562]
201755_at	MCM5	0.466089	<0.0001	22 q12	minichromosome maintenance complex component 5 [Source:HGNC Symbol;Acc:HGNC:6948]
213397_x_at	RNASE4	0.465966	<0.0001	14 q11	ribonuclease A family member 4 [Source:HGNC Symbol;Acc:HGNC:10047]
213226_at	CCNA2	0.465738	<0.0001	4 q27	cyclin A2 [Source:HGNC Symbol;Acc:HGNC:1578]
1559296_at		0.465571	<0.0001	3 p14	ADAMTS9 antisense RNA 2 [Source:HGNC Symbol;Acc:HGNC:42435]
231183_s_at		0.465372	<0.0001
213010_at	PRKCDBP	0.46456	<0.0001	11 p15	protein kinase C delta binding protein [Source:HGNC Symbol;Acc:HGNC:9400]
203148_s_at	TRIM14	0.464272	<0.0001	9 q22	tripartite motif containing 14 [Source:HGNC Symbol;Acc:HGNC:16283]
207165_at	HMMR	0.463427	<0.0001	5 q34	hyaluronan mediated motility receptor [Source:HGNC Symbol;Acc:HGNC:5012]
203180_at	ALDH1A3	0.463229	<0.0001	15 q26	aldehyde dehydrogenase 1 family member A3 [Source:HGNC Symbol;Acc:HGNC:409]
231925_at	P2RY1	0.463047	<0.0001	3 q25	purinergic receptor P2Y1 [Source:HGNC Symbol;Acc:HGNC:8539]
230701_x_at		0.462855	<0.0001
1553798_a_at	FBXL13	0.462766	<0.0001	7 q22	F-box and leucine rich repeat protein 13 [Source:HGNC Symbol;Acc:HGNC:21658]
229074_at	EHD4	0.462407	<0.0001	15 q15	EH domain containing 4 [Source:HGNC Symbol;Acc:HGNC:3245]
206632_s_at	APOBEC3A	0.461729	<0.0001	22 q13	apolipoprotein B mRNA editing enzyme catalytic subunit 3A [Source:HGNC Symbol;Acc:HGNC:17343]
211851_x_at	BRCA1	0.46116	<0.0001	17 q21	BRCA1, DNA repair associated [Source:HGNC Symbol;Acc:HGNC:1100]
227135_at	NAAA	0.460992	<0.0001	4 q21	N-acylethanolamine acid amidase [Source:HGNC Symbol;Acc:HGNC:736]
205983_at	DPEP1	0.46082	<0.0001	16 q24	dipeptidase 1 (renal) [Source:HGNC Symbol;Acc:HGNC:3002]
210869_s_at	MCAM	0.460401	<0.0001	11 q23	melanoma cell adhesion molecule [Source:HGNC Symbol;Acc:HGNC:6934]
217599_s_at	MDFIC	0.46016	<0.0001	7 q31	MyoD family inhibitor domain containing [Source:HGNC Symbol;Acc:HGNC:28870]
204844_at	ENPEP	0.460034	<0.0001	4 q25	glutamyl aminopeptidase [Source:HGNC Symbol;Acc:HGNC:3355]
206847_s_at	HOXA7	0.459371	<0.0001	7 p15	homeobox A7 [Source:HGNC Symbol;Acc:HGNC:5108]
227463_at	ACE	0.458791	<0.0001	17 q23	angiotensin I converting enzyme [Source:HGNC Symbol;Acc:HGNC:2707]
201852_x_at	COL3A1	0.458619	<0.0001	2 q32	collagen type III alpha 1 chain [Source:HGNC Symbol;Acc:HGNC:2201]
1554018_at	GPNMB	0.458421	<0.0001	7 p15	glycoprotein nmb [Source:HGNC Symbol;Acc:HGNC:4462]
232271_at	HNF4G	0.457762	<0.0001	8 q21	hepatocyte nuclear factor 4 gamma [Source:HGNC Symbol;Acc:HGNC:5026]
226728_at	SLC27A1	0.457451	<0.0001	19 p13	solute carrier family 27 member 1 [Source:HGNC Symbol;Acc:HGNC:10995]
206392_s_at	RARRES1	0.456465	<0.0001	3 q25	retinoic acid receptor responder 1 [Source:HGNC Symbol;Acc:HGNC:9867]
222240_s_at	ISYNA1	0.45605	<0.0001	19 p13	inositol-3-phosphate synthase 1 [Source:HGNC Symbol;Acc:HGNC:29821]
202311_s_at	COL1A1	0.455948	<0.0001	17 q21	collagen type I alpha 1 [Source:HGNC Symbol;Acc:HGNC:2197]
202310_s_at	COL1A1	0.455912	<0.0001	17 q21	collagen type I alpha 1 [Source:HGNC Symbol;Acc:HGNC:2197]
244788_at		0.455868	<0.0001	17 q23
224874_at	POLR1D	0.454981	<0.0001	13 q12	polymerase (RNA) I subunit D [Source:HGNC Symbol;Acc:HGNC:20422]
227779_at	ECSCR	0.454676	<0.0001	5 q31	endothelial cell surface expressed chemotaxis and apoptosis regulator [Source:HGNC Symbol;Acc:HGNC:35454]
242560_at	FANCD2	0.453332	<0.0001	3 p25	Fanconi anemia complementation group D2 [Source:HGNC Symbol;Acc:HGNC:3585]
236772_s_at		0.453303	<0.0001
227877_at	ANXA2R	0.452882	<0.0001	5 p12	annexin A2 receptor [Source:HGNC Symbol;Acc:HGNC:33463]
201505_at	LAMB1	0.451664	<0.0001	7 q31	laminin subunit beta 1 [Source:HGNC Symbol;Acc:HGNC:6486]
219066_at	PPCDC	0.451441	<0.0001	15 q24	phosphopantothenoylcysteine decarboxylase [Source:HGNC Symbol;Acc:HGNC:28107]
219510_at	POLQ	0.451315	<0.0001	3 q13	polymerase (DNA) theta [Source:HGNC Symbol;Acc:HGNC:9186]
1557777_at		0.450732	<0.0001
201467_s_at	NQO1	0.450717	<0.0001	16 q22	NAD(P)H quinone dehydrogenase 1 [Source:HGNC Symbol;Acc:HGNC:2874]
238440_at	CLYBL	0.450655	<0.0001	13 q32	citrate lyase beta like [Source:HGNC Symbol;Acc:HGNC:18355]
231319_x_at	KIF9	0.450559	<0.0001	3 p21	kinesin family member 9 [Source:HGNC Symbol;Acc:HGNC:16666]
204531_s_at	BRCA1	0.450102	<0.0001	17 q21	BRCA1, DNA repair associated [Source:HGNC Symbol;Acc:HGNC:1100]
226408_at	TEAD2	0.450085	<0.0001	19 q13	TEA domain transcription factor 2 [Source:HGNC Symbol;Acc:HGNC:11715]
236488_s_at		0.450053	<0.0001	15 q13
206316_s_at	KNTC1	0.449729	<0.0001	12 q24	kinetochore associated 1 [Source:HGNC Symbol;Acc:HGNC:17255]
232352_at	ISL2	0.449724	<0.0001	15 q24	ISL LIM homeobox 2 [Source:HGNC Symbol;Acc:HGNC:18524]
227165_at	SKA3	0.449716	<0.0001	13 q12	spindle and kinetochore associated complex subunit 3 [Source:HGNC Symbol;Acc:HGNC:20262]
1555464_at	IFIH1	0.44954	<0.0001	2 q24	interferon induced with helicase C domain 1 [Source:HGNC Symbol;Acc:HGNC:18873]
205736_at	PGAM2	0.449443	<0.0001	7 p13	phosphoglycerate mutase 2 [Source:HGNC Symbol;Acc:HGNC:8889]
215248_at		0.44921	<0.0001
1556364_at		0.448518	<0.0001	3 p14	ADAMTS9 antisense RNA 2 [Source:HGNC Symbol;Acc:HGNC:42435]
223307_at	CDCA3	0.448374	<0.0001	12 p13	cell division cycle associated 3 [Source:HGNC Symbol;Acc:HGNC:14624]
219833_s_at	EFHC1	0.448122	<0.0001	6 p12	EF-hand domain containing 1 [Source:HGNC Symbol;Acc:HGNC:16406]
207060_at	EN2	0.448042	<0.0001	7 q36	engrailed homeobox 2 [Source:HGNC Symbol;Acc:HGNC:3343]
230430_at	ENTPD2	0.44801	<0.0001	9 q34	ectonucleoside triphosphate diphosphohydrolase 2 [Source:HGNC Symbol;Acc:HGNC:3364]
203317_at	PSD4	0.447912	<0.0001	2 q14	pleckstrin and Sec7 domain containing 4 [Source:HGNC Symbol;Acc:HGNC:19096]
236681_at	HOXD13	0.447809	<0.0001	2 q31	homeobox D13 [Source:HGNC Symbol;Acc:HGNC:5136]
233516_s_at	SPAG17	0.447689	<0.0001	1 p12	sperm associated antigen 17 [Source:HGNC Symbol;Acc:HGNC:26620]
204146_at	RAD51AP1	0.447668	<0.0001	12 p13	RAD51 associated protein 1 [Source:HGNC Symbol;Acc:HGNC:16956]
215076_s_at	COL3A1	0.447446	<0.0001	2 q32	collagen type III alpha 1 chain [Source:HGNC Symbol;Acc:HGNC:2201]
209443_at	SERPINA5	0.447285	<0.0001	14 q32	serpin family A member 5 [Source:HGNC Symbol;Acc:HGNC:8723]
210513_s_at	VEGFA	0.44713	<0.0001	6 p21	vascular endothelial growth factor A [Source:HGNC Symbol;Acc:HGNC:12680]
209464_at	AURKB	0.44682	<0.0001	17 p13	aurora kinase B [Source:HGNC Symbol;Acc:HGNC:11390]
230165_at	SGO2	0.446802	<0.0001	2 q33	shugoshin 2 [Source:HGNC Symbol;Acc:HGNC:30812]
202912_at	ADM	0.446379	<0.0001	11 p15	adrenomedullin [Source:HGNC Symbol;Acc:HGNC:259]
209488_s_at	RBPMS	0.446175	<0.0001	8 p12	RNA binding protein with multiple splicing [Source:HGNC Symbol;Acc:HGNC:19097]
205909_at	POLE2	0.44574	<0.0001	14 q21	polymerase (DNA) epsilon 2, accessory subunit [Source:HGNC Symbol;Acc:HGNC:9178]
224320_s_at	MCM8	0.445436	<0.0001	20 p12	minichromosome maintenance 8 homologous recombination repair factor [Source:HGNC Symbol;Acc:HGNC:16147]
221884_at	MECOM	0.445219	<0.0001	3 q26	MDS1 and EVI1 complex locus [Source:HGNC Symbol;Acc:HGNC:3498]
235753_at	HOXA7	0.445057	<0.0001	7 p15	homeobox A7 [Source:HGNC Symbol;Acc:HGNC:5108]
221928_at	ACACB	0.444795	<0.0001	12 q24	acetyl-CoA carboxylase beta [Source:HGNC Symbol;Acc:HGNC:85]
201654_s_at	HSPG2	0.444674	<0.0001	1 p36	heparan sulfate proteoglycan 2 [Source:HGNC Symbol;Acc:HGNC:5273]
1553978_at	BORCS8	0.444514	<0.0001	19 p13	BLOC-1 related complex subunit 8 [Source:HGNC Symbol;Acc:HGNC:37247]
204887_s_at	PLK4	0.444322	<0.0001	4 q28	polo like kinase 4 [Source:HGNC Symbol;Acc:HGNC:11397]
220591_s_at	EFHC2	0.444052	<0.0001	X p11	EF-hand domain containing 2 [Source:HGNC Symbol;Acc:HGNC:26233]
221436_s_at	CDCA3	0.443745	<0.0001	12 p13	cell division cycle associated 3 [Source:HGNC Symbol;Acc:HGNC:14624]
230033_at	DNAAF3	0.443682	<0.0001	19 q13	dynein (axonemal) assembly factor 3 [Source:HGNC Symbol;Acc:HGNC:30492]
218975_at	COL5A3	0.443634	<0.0001	19 p13	collagen type V alpha 3 [Source:HGNC Symbol;Acc:HGNC:14864]
204649_at	TROAP	0.44328	<0.0001	12 q13	trophinin associated protein [Source:HGNC Symbol;Acc:HGNC:12327]
223636_at	ZMYND12	0.44309	<0.0001	1 p34	zinc finger MYND-type containing 12 [Source:HGNC Symbol;Acc:HGNC:21192]
236616_at	PSD4	0.442727	<0.0001	2 q14	pleckstrin and Sec7 domain containing 4 [Source:HGNC Symbol;Acc:HGNC:19096]
243087_at	WDR63	0.442607	<0.0001	1 p22	WD repeat domain 63 [Source:HGNC Symbol;Acc:HGNC:30711]
211651_s_at	LAMB1	0.442081	<0.0001	7 q31	laminin subunit beta 1 [Source:HGNC Symbol;Acc:HGNC:6486]
228280_at		0.441935	<0.0001
209035_at	DGKZ	0.441819	<0.0001	11 p11	diacylglycerol kinase zeta [Source:HGNC Symbol;Acc:HGNC:2857]
43427_at	ACACB	0.441561	<0.0001	12 q24	acetyl-CoA carboxylase beta [Source:HGNC Symbol;Acc:HGNC:85]
231769_at	FBXO6	0.441266	<0.0001	1 p36	F-box protein 6 [Source:HGNC Symbol;Acc:HGNC:13585]
208025_s_at	HMGA2	0.44114	<0.0001	12 q14	high mobility group AT-hook 2 [Source:HGNC Symbol;Acc:HGNC:5009]
237469_at		0.440795	<0.0001
1558692_at	GLMP	0.44077	<0.0001	1 q22	glycosylated lysosomal membrane protein [Source:HGNC Symbol;Acc:HGNC:29436]
236915_at	C4orf47	0.439509	<0.0001	4 q35	chromosome 4 open reading frame 47 [Source:HGNC Symbol;Acc:HGNC:34346]
235800_at		0.439147	<0.0001	10 q25
231172_at	CFAP157	0.439013	<0.0001	9 q34	cilia and flagella associated protein 157 [Source:HGNC Symbol;Acc:HGNC:27843]
230480_at	PIWIL4	0.438003	<0.0001	11 q21	piwi like RNA-mediated gene silencing 4 [Source:HGNC Symbol;Acc:HGNC:18444]
221816_s_at	PHF11	0.437807	<0.0001	13 q14	PHD finger protein 11 [Source:HGNC Symbol;Acc:HGNC:17024]
224822_at	DLC1	0.437739	<0.0001	8 p22	DLC1 Rho GTPase activating protein [Source:HGNC Symbol;Acc:HGNC:2897]
237261_at	ANGPT2	0.437239	<0.0001	8 p23	angiopoietin 2 [Source:HGNC Symbol;Acc:HGNC:485]
223095_at	MARVELD1	0.437144	<0.0001	10 q24	MARVEL domain containing 1 [Source:HGNC Symbol;Acc:HGNC:28674]
240857_at	DNAH9	0.437049	<0.0001	17 p12	dynein axonemal heavy chain 9 [Source:HGNC Symbol;Acc:HGNC:2953]
231246_at		0.436642	<0.0001
203823_at	RGS3	0.436166	<0.0001	9 q32	regulator of G-protein signaling 3 [Source:HGNC Symbol;Acc:HGNC:9999]
227390_at	MEG3	0.435667	<0.0001	14 q32	maternally expressed 3 (non-protein coding) [Source:HGNC Symbol;Acc:HGNC:14575]
1553614_a_at		0.435342	<0.0001	13 q14	long intergenic non-protein coding RNA 1198 [Source:HGNC Symbol;Acc:HGNC:49598]
205714_s_at	ZMYND10	0.43525	<0.0001	3 p21	zinc finger MYND-type containing 10 [Source:HGNC Symbol;Acc:HGNC:19412]
219148_at	PBK	0.435186	<0.0001	8 p21	PDZ binding kinase [Source:HGNC Symbol;Acc:HGNC:18282]
240177_at		0.435129	<0.0001	20 p11
207690_at	ALX3	0.435074	<0.0001	1 p13	ALX homeobox 3 [Source:HGNC Symbol;Acc:HGNC:449]
206866_at	CDH4	0.434977	<0.0001	20 q13	cadherin 4 [Source:HGNC Symbol;Acc:HGNC:1763]
242625_at	RSAD2	0.434974	<0.0001	2 p25	radical S-adenosyl methionine domain containing 2 [Source:HGNC Symbol;Acc:HGNC:30908]
204845_s_at	ENPEP	0.434449	<0.0001	4 q25	glutamyl aminopeptidase [Source:HGNC Symbol;Acc:HGNC:3355]
229341_at	TFCP2L1	0.433865	<0.0001	2 q14	transcription factor CP2-like 1 [Source:HGNC Symbol;Acc:HGNC:17925]
229610_at	CKAP2L	0.433362	<0.0001	2 q14	cytoskeleton associated protein 2 like [Source:HGNC Symbol;Acc:HGNC:26877]
233071_at	RSPH4A	0.433349	<0.0001	6 q22	radial spoke head 4 homolog A [Source:HGNC Symbol;Acc:HGNC:21558]
228286_at	GEN1	0.433265	<0.0001	2 p24	GEN1, Holliday junction 5' flap endonuclease [Source:HGNC Symbol;Acc:HGNC:26881]
1554513_s_at	CEP89	0.432948	<0.0001	19 q13	centrosomal protein 89 [Source:HGNC Symbol;Acc:HGNC:25907]
203214_x_at	CDK1	0.432888	<0.0001	10 q21	cyclin dependent kinase 1 [Source:HGNC Symbol;Acc:HGNC:1722]
217297_s_at	MYO9B	0.43284	<0.0001	19 p13	myosin IXB [Source:HGNC Symbol;Acc:HGNC:7609]
239913_at	SLC10A4	0.432691	<0.0001	4 p11	solute carrier family 10 member 4 [Source:HGNC Symbol;Acc:HGNC:22980]
226705_at	FGFR1	0.432405	<0.0001	8 p11	fibroblast growth factor receptor 1 [Source:HGNC Symbol;Acc:HGNC:3688]
223381_at	NUF2	0.432282	<0.0001	1 q23	NUF2, NDC80 kinetochore complex component [Source:HGNC Symbol;Acc:HGNC:14621]
237680_at	LINC01057	0.432082	<0.0001	1 p21	long intergenic non-protein coding RNA 1057 [Source:HGNC Symbol;Acc:HGNC:49057]
229177_at	C16orf89	0.431788	<0.0001	16 p13	chromosome 16 open reading frame 89 [Source:HGNC Symbol;Acc:HGNC:28687]
238604_at		0.430873	<0.0001
211488_s_at	ITGB8	0.430638	<0.0001	7 p21	integrin subunit beta 8 [Source:HGNC Symbol;Acc:HGNC:6163]
1559766_at	ALDH1L1-AS2	0.430619	<0.0001	3 q21	ALDH1L1 antisense RNA 2 [Source:HGNC Symbol;Acc:HGNC:42446]
219134_at	ADGRL4	0.429737	<0.0001	1 p31	adhesion G protein-coupled receptor L4 [Source:HGNC Symbol;Acc:HGNC:20822]
208658_at	PDIA4	0.429708	<0.0001	7 q36	protein disulfide isomerase family A member 4 [Source:HGNC Symbol;Acc:HGNC:30167]
205572_at	ANGPT2	0.429423	<0.0001	8 p23	angiopoietin 2 [Source:HGNC Symbol;Acc:HGNC:485]
203658_at	SLC25A20	0.429378	<0.0001	3 p21	solute carrier family 25 member 20 [Source:HGNC Symbol;Acc:HGNC:1421]
219978_s_at	NUSAP1	0.428925	<0.0001	15 q15	nucleolar and spindle associated protein 1 [Source:HGNC Symbol;Acc:HGNC:18538]
205170_at	STAT2	0.428242	<0.0001	12 q13	signal transducer and activator of transcription 2 [Source:HGNC Symbol;Acc:HGNC:11363]
212848_s_at	C9orf3	0.427591	<0.0001	9 q22	chromosome 9 open reading frame 3 [Source:HGNC Symbol;Acc:HGNC:1361]
201787_at	FBLN1	0.427511	<0.0001	22 q13	fibulin 1 [Source:HGNC Symbol;Acc:HGNC:3600]
1555923_a_at	CASC10	0.427357	<0.0001	10 p12	cancer susceptibility candidate 10 [Source:HGNC Symbol;Acc:HGNC:31448]
233198_at	GOLGA2P5	0.427167	<0.0001	12 q23	golgin A2 pseudogene 5 [Source:HGNC Symbol;Acc:HGNC:25315]
206497_at	COA1	0.426956	<0.0001	7 p13	cytochrome c oxidase assembly factor 1 homolog [Source:HGNC Symbol;Acc:HGNC:21868]
221521_s_at	GINS2	0.426367	<0.0001	16 q24	GINS complex subunit 2 [Source:HGNC Symbol;Acc:HGNC:24575]
225303_at	KIRREL	0.426273	<0.0001	1 q23	kin of IRRE like (Drosophila) [Source:HGNC Symbol;Acc:HGNC:15734]
228490_at	ABHD2	0.425505	<0.0001	15 q26	abhydrolase domain containing 2 [Source:HGNC Symbol;Acc:HGNC:18717]
236663_at		0.425081	<0.0001
204315_s_at	GTSE1	0.424893	<0.0001	22 q13	G2 and S-phase expressed 1 [Source:HGNC Symbol;Acc:HGNC:13698]
218943_s_at	DDX58	0.424512	<0.0001	9 p21	DEXD/H-box helicase 58 [Source:HGNC Symbol;Acc:HGNC:19102]
230060_at	CDCA7	0.424284	<0.0001	2 q31	cell division cycle associated 7 [Source:HGNC Symbol;Acc:HGNC:14628]
213261_at	TRANK1	0.424185	<0.0001	3 p22	tetratricopeptide repeat and ankyrin repeat containing 1 [Source:HGNC Symbol;Acc:HGNC:29011]
203145_at	SPAG5	0.42404	<0.0001	17 q11	sperm associated antigen 5 [Source:HGNC Symbol;Acc:HGNC:13452]
213416_at		0.423335	<0.0001
214767_s_at	HSPB6	0.42279	<0.0001	19 q13	heat shock protein family B (small) member 6 [Source:HGNC Symbol;Acc:HGNC:26511]
228384_s_at	PYROXD2	0.422736	<0.0001	10 q24	pyridine nucleotide-disulphide oxidoreductase domain 2 [Source:HGNC Symbol;Acc:HGNC:23517]
206068_s_at	ACADL	0.422415	<0.0001	2 q34	acyl-CoA dehydrogenase, long chain [Source:HGNC Symbol;Acc:HGNC:88]
244115_at	FAM126A	0.422317	<0.0001	7 p15	family with sequence similarity 126 member A [Source:HGNC Symbol;Acc:HGNC:24587]
204780_s_at	FAS	0.421719	<0.0001	10 q23	Fas cell surface death receptor [Source:HGNC Symbol;Acc:HGNC:11920]
224753_at	CDCA5	0.421669	<0.0001	11 q13	cell division cycle associated 5 [Source:HGNC Symbol;Acc:HGNC:14626]
205008_s_at	CIB2	0.421007	<0.0001	15 q25	calcium and integrin binding family member 2 [Source:HGNC Symbol;Acc:HGNC:24579]
231738_at	PCDHB7	0.420965	<0.0001	5 q31	protocadherin beta 7 [Source:HGNC Symbol;Acc:HGNC:8692]
210559_s_at	CDK1	0.420855	<0.0001	10 q21	cyclin dependent kinase 1 [Source:HGNC Symbol;Acc:HGNC:1722]
228647_at	LOC100049716	0.420631	<0.0001	12 p13
204981_at	SLC22A18	0.420209	<0.0001	11 p15	solute carrier family 22 member 18 [Source:HGNC Symbol;Acc:HGNC:10964]
242029_at	FNDC3B	0.420085	<0.0001	3 q26	fibronectin type III domain containing 3B [Source:HGNC Symbol;Acc:HGNC:24670]
230508_at	DKK3	0.420081	<0.0001	11 p15	dickkopf WNT signaling pathway inhibitor 3 [Source:HGNC Symbol;Acc:HGNC:2893]
204368_at	SLCO2A1	0.420024	<0.0001	3 q22	solute carrier organic anion transporter family member 2A1 [Source:HGNC Symbol;Acc:HGNC:10955]
237251_at	LRRC71	0.419917	<0.0001	1 q23	leucine rich repeat containing 71 [Source:HGNC Symbol;Acc:HGNC:26556]
201262_s_at	BGN	0.419912	<0.0001	X q28	biglycan [Source:HGNC Symbol;Acc:HGNC:1044]
242964_at		0.4198	<0.0001
209692_at	EYA2	0.419765	<0.0001	20 q13	EYA transcriptional coactivator and phosphatase 2 [Source:HGNC Symbol;Acc:HGNC:3520]
236627_at		0.419441	<0.0001	8 q21
1566140_at	HOPX	0.419382	<0.0001	4 q12	HOP homeobox [Source:HGNC Symbol;Acc:HGNC:24961]
212921_at		0.418607	<0.0001
220769_s_at	WDR78	0.418402	<0.0001	1 p31	WD repeat domain 78 [Source:HGNC Symbol;Acc:HGNC:26252]
212350_at	TBC1D1	0.418296	<0.0001	4 p14	TBC1 domain family member 1 [Source:HGNC Symbol;Acc:HGNC:11578]
236034_at	ANGPT2	0.418096	<0.0001	8 p23	angiopoietin 2 [Source:HGNC Symbol;Acc:HGNC:485]
238763_at	RBM20	0.418008	<0.0001	10 q25	RNA binding motif protein 20 [Source:HGNC Symbol;Acc:HGNC:27424]
209709_s_at	HMMR	0.417197	<0.0001	5 q34	hyaluronan mediated motility receptor [Source:HGNC Symbol;Acc:HGNC:5012]
242056_at	TRIM45	0.417071	<0.0001	1 p13	tripartite motif containing 45 [Source:HGNC Symbol;Acc:HGNC:19018]
208211_s_at	ALK	0.416842	<0.0001	2 p23	anaplastic lymphoma receptor tyrosine kinase [Source:HGNC Symbol;Acc:HGNC:427]
213332_at	PAPPA2	0.415857	<0.0001	1 q25	pappalysin 2 [Source:HGNC Symbol;Acc:HGNC:14615]
210137_s_at	DCTD	0.415856	<0.0001	4 q35	dCMP deaminase [Source:HGNC Symbol;Acc:HGNC:2710]
1561430_s_at	MAATS1	0.41551	<0.0001	3 q13	MYCBP associated and testis expressed 1 [Source:HGNC Symbol;Acc:HGNC:24010]
226256_at		0.415472	<0.0001
227604_at		0.415257	<0.0001
208212_s_at	ALK	0.414998	<0.0001	2 p23	anaplastic lymphoma receptor tyrosine kinase [Source:HGNC Symbol;Acc:HGNC:427]
219306_at	KIF15	0.414039	<0.0001	3 p21	kinesin family member 15 [Source:HGNC Symbol;Acc:HGNC:17273]
209739_s_at	PNPLA4	0.413665	<0.0001	X p22	patatin like phospholipase domain containing 4 [Source:HGNC Symbol;Acc:HGNC:24887]
218662_s_at	NCAPG	0.413379	<0.0001	4 p15	non-SMC condensin I complex subunit G [Source:HGNC Symbol;Acc:HGNC:24304]
226980_at	DEPDC1B	0.413359	<0.0001	5 q12	DEP domain containing 1B [Source:HGNC Symbol;Acc:HGNC:24902]
209238_at	STX3	0.413295	<0.0001	11 q12	syntaxin 3 [Source:HGNC Symbol;Acc:HGNC:11438]
229902_at	FLT4	0.413231	<0.0001	5 q35	fms related tyrosine kinase 4 [Source:HGNC Symbol;Acc:HGNC:3767]
243039_at		0.412739	<0.0001
226034_at	DUSP4	0.412108	<0.0001	8 p12	dual specificity phosphatase 4 [Source:HGNC Symbol;Acc:HGNC:3070]
220975_s_at	C1QTNF1	0.411428	<0.0001	17 q25	C1q and tumor necrosis factor related protein 1 [Source:HGNC Symbol;Acc:HGNC:14324]
1562921_at		0.410216	<0.0001
230061_at	TM4SF18	0.410083	<0.0001	3 q25	transmembrane 4 L six family member 18 [Source:HGNC Symbol;Acc:HGNC:25181]
223786_at	CHST6	0.409564	<0.0001	16 q23	carbohydrate sulfotransferase 6 [Source:HGNC Symbol;Acc:HGNC:6938]
213338_at	TMEM158	0.409447	<0.0001	3 p21	transmembrane protein 158 (gene/pseudogene) [Source:HGNC Symbol;Acc:HGNC:30293]
225001_at	RAB3D	0.409173	<0.0001	19 p13	RAB3D, member RAS oncogene family [Source:HGNC Symbol;Acc:HGNC:9779]
201292_at	TOP2A	0.4088	<0.0001	17 q21	topoisomerase (DNA) II alpha [Source:HGNC Symbol;Acc:HGNC:11989]
1552680_a_at	CASC5	0.408731	<0.0001	15 q15	cancer susceptibility candidate 5 [Source:HGNC Symbol;Acc:HGNC:24054]
1554141_s_at	WDR78	0.408136	<0.0001	1 p31	WD repeat domain 78 [Source:HGNC Symbol;Acc:HGNC:26252]
203213_at	CDK1	0.407891	<0.0001	10 q21	cyclin dependent kinase 1 [Source:HGNC Symbol;Acc:HGNC:1722]
210410_s_at		0.407489	<0.0001	6 p21	MSH5-SAPCD1 readthrough (NMD candidate) [Source:HGNC Symbol;Acc:HGNC:41994]
223229_at	UBE2T	0.407366	<0.0001	1 q32	ubiquitin conjugating enzyme E2 T [Source:HGNC Symbol;Acc:HGNC:25009]
215833_s_at	SPPL2B	0.40729	<0.0001	19 p13	signal peptide peptidase like 2B [Source:HGNC Symbol;Acc:HGNC:30627]
229082_at	CCDC125	0.407229	<0.0001	5 q13	coiled-coil domain containing 125 [Source:HGNC Symbol;Acc:HGNC:28924]
1557803_at		0.406577	<0.0001
218585_s_at	DTL	0.406523	<0.0001	1 q32	denticleless E3 ubiquitin protein ligase homolog [Source:HGNC Symbol;Acc:HGNC:30288]
222003_s_at	DOCK6	0.405499	<0.0001	19 p13	dedicator of cytokinesis 6 [Source:HGNC Symbol;Acc:HGNC:19189]
227437_at	NRAV	0.405113	<0.0001	12 q24	negative regulator of antiviral response (non-protein coding) [Source:HGNC Symbol;Acc:HGNC:48588]
210334_x_at	BIRC5	0.404911	<0.0001	17 q25	baculoviral IAP repeat containing 5 [Source:HGNC Symbol;Acc:HGNC:593]
49452_at	ACACB	0.404546	<0.0001	12 q24	acetyl-CoA carboxylase beta [Source:HGNC Symbol;Acc:HGNC:85]
209098_s_at	JAG1	0.404201	<0.0001	20 p12	jagged 1 [Source:HGNC Symbol;Acc:HGNC:6188]
230040_at	ADAMTS18	0.404027	<0.0001	16 q23	ADAM metallopeptidase with thrombospondin type 1 motif 18 [Source:HGNC Symbol;Acc:HGNC:17110]
236271_at		0.402398	<0.0001	8 q21
205032_at	ITGA2	0.402345	<0.0001	5 q11	integrin subunit alpha 2 [Source:HGNC Symbol;Acc:HGNC:6137]
1563461_at		0.402221	<0.0001
223398_at	CARD19	0.402175	<0.0001	9 q22	caspase recruitment domain family member 19 [Source:HGNC Symbol;Acc:HGNC:28148]
219569_s_at	SLC35G2	0.401301	<0.0001	3 q22	solute carrier family 35 member G2 [Source:HGNC Symbol;Acc:HGNC:28480]
239006_at	SLC26A7	0.401118	<0.0001	8 q21	solute carrier family 26 member 7 [Source:HGNC Symbol;Acc:HGNC:14467]
227326_at	MXRA7	0.400622	<0.0001	17 q25	matrix remodeling associated 7 [Source:HGNC Symbol;Acc:HGNC:7541]
207542_s_at	AQP1	0.400547	<0.0001	7 p14	aquaporin 1 (Colton blood group) [Source:HGNC Symbol;Acc:HGNC:633]
235736_at	SMKR1	0.40049	<0.0001	7 q32	small lysine rich protein 1 [Source:HGNC Symbol;Acc:HGNC:43561]
222087_at		0.400413	<0.0001
230448_at	SLC38A10	0.400182	<0.0001	17 q25	solute carrier family 38 member 10 [Source:HGNC Symbol;Acc:HGNC:28237]
239153_at	HOTAIR	0.399653	<0.0001	12 q13	HOX transcript antisense RNA [Source:HGNC Symbol;Acc:HGNC:33510]
220792_at	PRDM5	0.398855	<0.0001	4 q27	PR domain 5 [Source:HGNC Symbol;Acc:HGNC:9349]
230695_s_at	RSPH9	0.398318	<0.0001	6 p21	radial spoke head 9 homolog [Source:HGNC Symbol;Acc:HGNC:21057]
205186_at		0.398248	<0.0001
222206_s_at	NCLN	0.398177	<0.0001	19 p13	nicalin [Source:HGNC Symbol;Acc:HGNC:26923]
244384_at		0.397834	<0.0001
211804_s_at	CDK2	0.39753	<0.0001	12 q13	cyclin dependent kinase 2 [Source:HGNC Symbol;Acc:HGNC:1771]
209621_s_at	PDLIM3	0.397457	<0.0001	4 q35	PDZ and LIM domain 3 [Source:HGNC Symbol;Acc:HGNC:20767]
202994_s_at	FBLN1	0.396649	<0.0001	22 q13	fibulin 1 [Source:HGNC Symbol;Acc:HGNC:3600]
203979_at	CYP27A1	0.396365	<0.0001	2 q35	cytochrome P450 family 27 subfamily A member 1 [Source:HGNC Symbol;Acc:HGNC:2605]
205816_at	ITGB8	0.396284	<0.0001	7 p21	integrin subunit beta 8 [Source:HGNC Symbol;Acc:HGNC:6163]
1556126_s_at	GPATCH2	0.396115	<0.0001	1 q41	G-patch domain containing 2 [Source:HGNC Symbol;Acc:HGNC:25499]
201890_at	RRM2	0.395546	<0.0001	2 p25	ribonucleotide reductase regulatory subunit M2 [Source:HGNC Symbol;Acc:HGNC:10452]
214538_x_at	RGS6	0.395325	<0.0001	14 q24	regulator of G-protein signaling 6 [Source:HGNC Symbol;Acc:HGNC:10002]
225817_at	CGNL1	0.394695	<0.0001	15 q21	cingulin-like 1 [Source:HGNC Symbol;Acc:HGNC:25931]
232887_at	PIRT	0.394552	<0.0001	17 p12	phosphoinositide interacting regulator of transient receptor potential channels [Source:HGNC Symbol;Acc:HGNC:37239]
243309_at	C15orf65	0.39423	<0.0001	15 q21	chromosome 15 open reading frame 65 [Source:HGNC Symbol;Acc:HGNC:44654]
205608_s_at	ANGPT1	0.394174	<0.0001	8 q23	angiopoietin 1 [Source:HGNC Symbol;Acc:HGNC:484]
226936_at	CENPW	0.394096	<0.0001	6 q22	centromere protein W [Source:HGNC Symbol;Acc:HGNC:21488]
218934_s_at	HSPB7	0.393826	<0.0001	1 p36	heat shock protein family B (small) member 7 [Source:HGNC Symbol;Acc:HGNC:5249]
201508_at	IGFBP4	0.393769	<0.0001	17 q21	insulin like growth factor binding protein 4 [Source:HGNC Symbol;Acc:HGNC:5473]
213712_at	ELOVL2	0.393264	<0.0001	6 p24	ELOVL fatty acid elongase 2 [Source:HGNC Symbol;Acc:HGNC:14416]
205566_at	ABHD2	0.392343	<0.0001	15 q26	abhydrolase domain containing 2 [Source:HGNC Symbol;Acc:HGNC:18717]
206287_s_at		0.392289	<0.0001	3 p21
230964_at	FREM2	0.392069	<0.0001	13 q13	FRAS1 related extracellular matrix protein 2 [Source:HGNC Symbol;Acc:HGNC:25396]
204114_at	NID2	0.391992	<0.0001	14 q22	nidogen 2 [Source:HGNC Symbol;Acc:HGNC:13389]
1556770_a_at		0.391896	<0.0001
212859_x_at	MT1E	0.39183	<0.0001	16 q13	metallothionein 1E [Source:HGNC Symbol;Acc:HGNC:7397]
227763_at	LYPD6	0.391659	<0.0001	2 q23	LY6/PLAUR domain containing 6 [Source:HGNC Symbol;Acc:HGNC:28751]
232228_at	ZNF530	0.391302	<0.0001	19 q13	zinc finger protein 530 [Source:HGNC Symbol;Acc:HGNC:29297]
230152_at	CFAP44	0.391176	<0.0001	3 q13	cilia and flagella associated protein 44 [Source:HGNC Symbol;Acc:HGNC:25631]
214591_at	KLHL4	0.389643	<0.0001	X q21	kelch like family member 4 [Source:HGNC Symbol;Acc:HGNC:6355]
224857_s_at	POLR1D	0.389329	<0.0001	13 q12	polymerase (RNA) I subunit D [Source:HGNC Symbol;Acc:HGNC:20422]
221125_s_at	KCNMB3	0.389224	<0.0001	3 q26	potassium calcium-activated channel subfamily M regulatory beta subunit 3 [Source:HGNC Symbol;Acc:HGNC:6287]
209487_at	RBPMS	0.388898	<0.0001	8 p12	RNA binding protein with multiple splicing [Source:HGNC Symbol;Acc:HGNC:19097]
219115_s_at	IL20RA	0.388668	<0.0001	6 q23	interleukin 20 receptor subunit alpha [Source:HGNC Symbol;Acc:HGNC:6003]
213520_at	RECQL4	0.388373	<0.0001	8 q24	RecQ like helicase 4 [Source:HGNC Symbol;Acc:HGNC:9949]
210652_s_at	TTC39A	0.387865	<0.0001	1 p32	tetratricopeptide repeat domain 39A [Source:HGNC Symbol;Acc:HGNC:18657]
212021_s_at	MKI67	0.387735	<0.0001	10 q26	marker of proliferation Ki-67 [Source:HGNC Symbol;Acc:HGNC:7107]
244533_at	PTPN14	0.387396	<0.0001	1 q41	protein tyrosine phosphatase, non-receptor type 14 [Source:HGNC Symbol;Acc:HGNC:9647]
201438_at	COL6A3	0.387019	<0.0001	2 q37	collagen type VI alpha 3 chain [Source:HGNC Symbol;Acc:HGNC:2213]
1557080_s_at		0.386988	<0.0001	13 q33
213661_at	PAMR1	0.386975	<0.0001	11 p13	peptidase domain containing associated with muscle regeneration 1 [Source:HGNC Symbol;Acc:HGNC:24554]
228489_at	TM4SF18	0.386966	<0.0001	3 q25	transmembrane 4 L six family member 18 [Source:HGNC Symbol;Acc:HGNC:25181]
1565638_at		0.38681	<0.0001
239065_at	DNAJC22	0.386607	<0.0001	12 q13	DnaJ heat shock protein family (Hsp40) member C22 [Source:HGNC Symbol;Acc:HGNC:25802]
238657_at	UBXN10	0.38646	<0.0001	1 p36	UBX domain protein 10 [Source:HGNC Symbol;Acc:HGNC:26354]
241114_s_at	ACAA2	0.386418	<0.0001	18 q21	acetyl-CoA acyltransferase 2 [Source:HGNC Symbol;Acc:HGNC:83]
203755_at	BUB1B	0.38628	<0.0001	15 q15	BUB1 mitotic checkpoint serine/threonine kinase B [Source:HGNC Symbol;Acc:HGNC:1149]
209409_at	GRB10	0.386276	<0.0001	7 p12	growth factor receptor bound protein 10 [Source:HGNC Symbol;Acc:HGNC:4564]
209680_s_at	KIFC1	0.38616	<0.0001	6 p21	kinesin family member C1 [Source:HGNC Symbol;Acc:HGNC:6389]
220936_s_at	H2AFJ	0.385653	<0.0001	12 p12	H2A histone family member J [Source:HGNC Symbol;Acc:HGNC:14456]
227812_at	TNFRSF19	0.385544	<0.0001	13 q12	tumor necrosis factor receptor superfamily member 19 [Source:HGNC Symbol;Acc:HGNC:11915]
232856_at	LRRC55	0.384256	<0.0001	11 q12	leucine rich repeat containing 55 [Source:HGNC Symbol;Acc:HGNC:32324]
209047_at	AQP1	0.383696	<0.0001	7 p14	aquaporin 1 (Colton blood group) [Source:HGNC Symbol;Acc:HGNC:633]
203417_at		0.383355	<0.0001	1 q44
1557411_s_at	SLC25A43	0.382949	<0.0001	X q24	solute carrier family 25 member 43 [Source:HGNC Symbol;Acc:HGNC:30557]
241310_at	NEK5	0.382429	<0.0001	13 q14	NIMA related kinase 5 [Source:HGNC Symbol;Acc:HGNC:7748]
204014_at	DUSP4	0.382356	<0.0001	8 p12	dual specificity phosphatase 4 [Source:HGNC Symbol;Acc:HGNC:3070]
213139_at	SNAI2	0.381653	<0.0001	8 q11	snail family transcriptional repressor 2 [Source:HGNC Symbol;Acc:HGNC:11094]
230597_at	SLC7A3	0.381486	<0.0001	X q13	solute carrier family 7 member 3 [Source:HGNC Symbol;Acc:HGNC:11061]
214164_x_at	CA12	0.381175	<0.0001	15 q22	carbonic anhydrase 12 [Source:HGNC Symbol;Acc:HGNC:1371]
206683_at	ZNF165	0.380925	<0.0001	6 p22	zinc finger protein 165 [Source:HGNC Symbol;Acc:HGNC:12953]
230119_at	EPHB2	0.379645	<0.0001	1 p36	EPH receptor B2 [Source:HGNC Symbol;Acc:HGNC:3393]
214490_at	ARSF	0.378755	<0.0001	X p22	arylsulfatase F [Source:HGNC Symbol;Acc:HGNC:721]
230092_at	UBXN10	0.378102	<0.0001	1 p36	UBX domain protein 10 [Source:HGNC Symbol;Acc:HGNC:26354]
218039_at	NUSAP1	0.377928	<0.0001	15 q15	nucleolar and spindle associated protein 1 [Source:HGNC Symbol;Acc:HGNC:18538]
201468_s_at	NQO1	0.377785	<0.0001	16 q22	NAD(P)H quinone dehydrogenase 1 [Source:HGNC Symbol;Acc:HGNC:2874]
231271_x_at	NMRAL1	0.377104	<0.0001	16 p13	NmrA-like family domain containing 1 [Source:HGNC Symbol;Acc:HGNC:24987]
235062_at	PIH1D2	0.375819	<0.0001	11 q23	PIH1 domain containing 2 [Source:HGNC Symbol;Acc:HGNC:25210]
239572_at	GJA3	0.37576	<0.0001	13 q12	gap junction protein alpha 3 [Source:HGNC Symbol;Acc:HGNC:4277]
212022_s_at	MKI67	0.375659	<0.0001	10 q26	marker of proliferation Ki-67 [Source:HGNC Symbol;Acc:HGNC:7107]
204508_s_at	CA12	0.375182	<0.0001	15 q22	carbonic anhydrase 12 [Source:HGNC Symbol;Acc:HGNC:1371]
204026_s_at	ZWINT	0.373493	<0.0001	10 q21	ZW10 interacting kinetochore protein [Source:HGNC Symbol;Acc:HGNC:13195]
225969_at	ALKBH6	0.372802	<0.0001	19 q13	alkB homolog 6 [Source:HGNC Symbol;Acc:HGNC:28243]
217901_at	DSG2	0.372462	<0.0001	18 q12	desmoglein 2 [Source:HGNC Symbol;Acc:HGNC:3049]
206132_at	MCC	0.372456	<0.0001	5 q22	mutated in colorectal cancers [Source:HGNC Symbol;Acc:HGNC:6935]
241440_at	ZIC1	0.372121	<0.0001	3 q24	Zic family member 1 [Source:HGNC Symbol;Acc:HGNC:12872]
227764_at	LYPD6	0.371845	<0.0001	2 q23	LY6/PLAUR domain containing 6 [Source:HGNC Symbol;Acc:HGNC:28751]
204004_at	PAWR	0.371781	<0.0001	12 q21	pro-apoptotic WT1 regulator [Source:HGNC Symbol;Acc:HGNC:8614]
222962_s_at	MCM10	0.371698	<0.0001	10 p13	minichromosome maintenance 10 replication initiation factor [Source:HGNC Symbol;Acc:HGNC:18043]
219042_at	LZTS1	0.371365	<0.0001	8 p21	leucine zipper, putative tumor suppressor 1 [Source:HGNC Symbol;Acc:HGNC:13861]
210735_s_at	CA12	0.371194	<0.0001	15 q22	carbonic anhydrase 12 [Source:HGNC Symbol;Acc:HGNC:1371]
232639_at	EFCAB12	0.371161	<0.0001	3 q21	EF-hand calcium binding domain 12 [Source:HGNC Symbol;Acc:HGNC:28061]
215867_x_at	CA12	0.370879	<0.0001	15 q22	carbonic anhydrase 12 [Source:HGNC Symbol;Acc:HGNC:1371]
1563015_at		0.370471	<0.0001
203072_at	MYO1E	0.37024	<0.0001	15 q22	myosin IE [Source:HGNC Symbol;Acc:HGNC:7599]
244340_x_at		0.369167	<0.0001
212298_at	NRP1	0.368327	<0.0001	10 p11	neuropilin 1 [Source:HGNC Symbol;Acc:HGNC:8004]
210095_s_at	IGFBP3	0.368306	<0.0001	7 p12	insulin like growth factor binding protein 3 [Source:HGNC Symbol;Acc:HGNC:5472]
230102_at		0.368206	<0.0001
216012_at		0.368179	<0.0001
229304_s_at	CENPU	0.368131	<0.0001	4 q35	centromere protein U [Source:HGNC Symbol;Acc:HGNC:21348]
223206_s_at	NMRAL1	0.366945	<0.0001	16 p13	NmrA-like family domain containing 1 [Source:HGNC Symbol;Acc:HGNC:24987]
218741_at	CENPM	0.366678	<0.0001	22 q13	centromere protein M [Source:HGNC Symbol;Acc:HGNC:18352]
204318_s_at	GTSE1	0.366231	<0.0001	22 q13	G2 and S-phase expressed 1 [Source:HGNC Symbol;Acc:HGNC:13698]
215942_s_at	GTSE1	0.366225	<0.0001	22 q13	G2 and S-phase expressed 1 [Source:HGNC Symbol;Acc:HGNC:13698]
223495_at	CCDC8	0.365717	<0.0001	19 q13	coiled-coil domain containing 8 [Source:HGNC Symbol;Acc:HGNC:25367]
204595_s_at	STC1	0.365581	<0.0001	8 p21	stanniocalcin 1 [Source:HGNC Symbol;Acc:HGNC:11373]
206289_at		0.364292	<0.0001	7 p15
203557_s_at	PCBD1	0.363502	<0.0001	10 q22	pterin-4 alpha-carbinolamine dehydratase 1 [Source:HGNC Symbol;Acc:HGNC:8646]
243366_s_at		0.360194	<0.0001
210519_s_at	NQO1	0.360021	<0.0001	16 q22	NAD(P)H quinone dehydrogenase 1 [Source:HGNC Symbol;Acc:HGNC:2874]
220651_s_at	MCM10	0.360011	<0.0001	10 p13	minichromosome maintenance 10 replication initiation factor [Source:HGNC Symbol;Acc:HGNC:18043]
1555929_s_at		0.359246	<0.0001
214804_at	CENPI	0.358252	<0.0001	X q22	centromere protein I [Source:HGNC Symbol;Acc:HGNC:3968]
226325_at	ADSSL1	0.357565	<0.0001	14 q32	adenylosuccinate synthase like 1 [Source:HGNC Symbol;Acc:HGNC:20093]
219304_s_at	PDGFD	0.357119	<0.0001	11 q22	platelet derived growth factor D [Source:HGNC Symbol;Acc:HGNC:30620]
236918_s_at	LRRC34	0.356257	<0.0001	3 q26	leucine rich repeat containing 34 [Source:HGNC Symbol;Acc:HGNC:28408]
229782_at		0.354702	<0.0001	12 q23	Rhabdomyosarcoma 2 associated transcript conserved region 10 [Source:RFAM;Acc:RF01971]
210510_s_at	NRP1	0.354525	<0.0001	10 p11	neuropilin 1 [Source:HGNC Symbol;Acc:HGNC:8004]
211422_at	TRPM3	0.35452	<0.0001	9 q21	transient receptor potential cation channel subfamily M member 3 [Source:HGNC Symbol;Acc:HGNC:17992]
1562938_at		0.353486	<0.0001
203349_s_at	ETV5	0.353016	<0.0001	3 q27	ETS variant 5 [Source:HGNC Symbol;Acc:HGNC:3494]
214451_at	TFAP2B	0.352183	<0.0001	6 p12	transcription factor AP-2 beta [Source:HGNC Symbol;Acc:HGNC:11743]
211148_s_at	ANGPT2	0.350954	<0.0001	8 p23	angiopoietin 2 [Source:HGNC Symbol;Acc:HGNC:485]
220227_at	CDH4	0.350606	<0.0001	20 q13	cadherin 4 [Source:HGNC Symbol;Acc:HGNC:1763]
204041_at	MAOB	0.350339	<0.0001	X p11	monoamine oxidase B [Source:HGNC Symbol;Acc:HGNC:6834]
230746_s_at		0.350123	<0.0001
208206_s_at	RASGRP2	0.350075	<0.0001	11 q13	RAS guanyl releasing protein 2 [Source:HGNC Symbol;Acc:HGNC:9879]
203267_s_at	DRG2	0.34857	<0.0001	17 p11	developmentally regulated GTP binding protein 2 [Source:HGNC Symbol;Acc:HGNC:3030]
204015_s_at	DUSP4	0.347647	<0.0001	8 p12	dual specificity phosphatase 4 [Source:HGNC Symbol;Acc:HGNC:3070]
241897_at		0.346602	<0.0001
227821_at	LGI4	0.346203	<0.0001	19 q13	leucine rich repeat LGI family member 4 [Source:HGNC Symbol;Acc:HGNC:18712]
206197_at	NME5	0.345878	<0.0001	5 q31	NME/NM23 family member 5 [Source:HGNC Symbol;Acc:HGNC:7853]
219455_at	CFAP69	0.345586	<0.0001	7 q21	cilia and flagella associated protein 69 [Source:HGNC Symbol;Acc:HGNC:26107]
216375_s_at	ETV5	0.345331	<0.0001	3 q27	ETS variant 5 [Source:HGNC Symbol;Acc:HGNC:3494]
228873_at	COL22A1	0.344144	<0.0001	8 q24	collagen type XXII alpha 1 [Source:HGNC Symbol;Acc:HGNC:22989]
206718_at	LMO1	0.34363	<0.0001	11 p15	LIM domain only 1 [Source:HGNC Symbol;Acc:HGNC:6641]
205244_s_at	SLC13A3	0.341964	<0.0001	20 q13	solute carrier family 13 member 3 [Source:HGNC Symbol;Acc:HGNC:14430]
225342_at	AK4	0.341851	<0.0001	1 p31	adenylate kinase 4 [Source:HGNC Symbol;Acc:HGNC:363]
219686_at	STK32B	0.340568	<0.0001	4 p16	serine/threonine kinase 32B [Source:HGNC Symbol;Acc:HGNC:14217]
204597_x_at	STC1	0.34026	<0.0001	8 p21	stanniocalcin 1 [Source:HGNC Symbol;Acc:HGNC:11373]
220010_at	KCNE5	0.340012	<0.0001	X q23	potassium voltage-gated channel subfamily E regulatory subunit 5 [Source:HGNC Symbol;Acc:HGNC:6241]
228323_at	CASC5	0.339677	<0.0001	15 q15	cancer susceptibility candidate 5 [Source:HGNC Symbol;Acc:HGNC:24054]
210964_s_at	GYG2	0.339569	<0.0001	X p22	glycogenin 2 [Source:HGNC Symbol;Acc:HGNC:4700]
203022_at	RNASEH2A	0.339194	<0.0001	19 p13	ribonuclease H2 subunit A [Source:HGNC Symbol;Acc:HGNC:18518]
206825_at	OXTR	0.338532	<0.0001	3 p25	oxytocin receptor [Source:HGNC Symbol;Acc:HGNC:8529]
212023_s_at	MKI67	0.338523	<0.0001	10 q26	marker of proliferation Ki-67 [Source:HGNC Symbol;Acc:HGNC:7107]
213059_at	CREB3L1	0.337439	<0.0001	11 p11	cAMP responsive element binding protein 3 like 1 [Source:HGNC Symbol;Acc:HGNC:18856]
202132_at	WWTR1	0.337047	<0.0001	3 q25	WW domain containing transcription regulator 1 [Source:HGNC Symbol;Acc:HGNC:24042]
212091_s_at	COL6A1	0.336143	<0.0001	21 q22	collagen type VI alpha 1 [Source:HGNC Symbol;Acc:HGNC:2211]
227804_at	TLCD1	0.335549	<0.0001	17 q11	TLC domain containing 1 [Source:HGNC Symbol;Acc:HGNC:25177]
228868_x_at	CDT1	0.334627	<0.0001	16 q24	chromatin licensing and DNA replication factor 1 [Source:HGNC Symbol;Acc:HGNC:24576]
240921_at		0.333442	<0.0001
211603_s_at	ETV4	0.332884	<0.0001	17 q21	ETS variant 4 [Source:HGNC Symbol;Acc:HGNC:3493]
204802_at	RRAD	0.332232	<0.0001	16 q22	RRAD, Ras related glycolysis inhibitor and calcium channel regulator [Source:HGNC Symbol;Acc:HGNC:10446]
209950_s_at	VILL	0.331937	<0.0001	3 p22	villin-like [Source:HGNC Symbol;Acc:HGNC:30906]
204560_at	FKBP5	0.331912	<0.0001	6 p21	FK506 binding protein 5 [Source:HGNC Symbol;Acc:HGNC:3721]
206896_s_at	GNG7	0.330615	<0.0001	19 p13	G protein subunit gamma 7 [Source:HGNC Symbol;Acc:HGNC:4410]
1554919_s_at	CFAP69	0.32816	<0.0001	7 q21	cilia and flagella associated protein 69 [Source:HGNC Symbol;Acc:HGNC:26107]
244444_at	PKD1L2	0.327851	<0.0001	16 q23	polycystin 1 like 2 (gene/pseudogene) [Source:HGNC Symbol;Acc:HGNC:21715]
203963_at	CA12	0.327041	<0.0001	15 q22	carbonic anhydrase 12 [Source:HGNC Symbol;Acc:HGNC:1371]
212020_s_at	MKI67	0.325168	<0.0001	10 q26	marker of proliferation Ki-67 [Source:HGNC Symbol;Acc:HGNC:7107]
212143_s_at	IGFBP3	0.324672	<0.0001	7 p12	insulin like growth factor binding protein 3 [Source:HGNC Symbol;Acc:HGNC:5472]
1555826_at		0.324013	<0.0001
205896_at	SLC22A4	0.321704	<0.0001	5 q31	solute carrier family 22 member 4 [Source:HGNC Symbol;Acc:HGNC:10968]
203348_s_at	ETV5	0.32095	<0.0001	3 q27	ETS variant 5 [Source:HGNC Symbol;Acc:HGNC:3494]
1558217_at	SLFN13	0.320827	<0.0001	17 q12	schlafen family member 13 [Source:HGNC Symbol;Acc:HGNC:26481]
204170_s_at	CKS2	0.320722	<0.0001	9 q22	CDC28 protein kinase regulatory subunit 2 [Source:HGNC Symbol;Acc:HGNC:2000]
1564160_at	DTHD1	0.319353	<0.0001	4 p14	death domain containing 1 [Source:HGNC Symbol;Acc:HGNC:37261]
223556_at	HELLS	0.319204	<0.0001	10 q23	helicase, lymphoid-specific [Source:HGNC Symbol;Acc:HGNC:4861]
201291_s_at	TOP2A	0.319186	<0.0001	17 q21	topoisomerase (DNA) II alpha [Source:HGNC Symbol;Acc:HGNC:11989]
214068_at	BEAN1	0.318985	<0.0001	16 q21	brain expressed, associated with NEDD4, 1 [Source:HGNC Symbol;Acc:HGNC:24160]
208140_s_at	DRC3	0.3169	<0.0001	17 p11	dynein regulatory complex subunit 3 [Source:HGNC Symbol;Acc:HGNC:25384]
222549_at	CLDN1	0.316585	<0.0001	3 q28	claudin 1 [Source:HGNC Symbol;Acc:HGNC:2032]
235104_at	ERAP2	0.316389	<0.0001	5 q15	endoplasmic reticulum aminopeptidase 2 [Source:HGNC Symbol;Acc:HGNC:29499]
204044_at	QPRT	0.313358	<0.0001	16 p11	quinolinate phosphoribosyltransferase [Source:HGNC Symbol;Acc:HGNC:9755]
235122_at	HIVEP3	0.311313	0.00010658	1 p34	human immunodeficiency virus type I enhancer binding protein 3 [Source:HGNC Symbol;Acc:HGNC:13561]
211470_s_at	SULT1C2	0.307684	0.000127348	2 q12	sulfotransferase family 1C member 2 [Source:HGNC Symbol;Acc:HGNC:11456]
214705_at	PATJ	0.306027	0.000138029	1 p31	PATJ, crumbs cell polarity complex component [Source:HGNC Symbol;Acc:HGNC:28881]
231084_at	CFAP43	0.30271	0.000161951	10 q25	cilia and flagella associated protein 43 [Source:HGNC Symbol;Acc:HGNC:26684]
204444_at	KIF11	0.301809	0.000169076	10 q23	kinesin family member 11 [Source:HGNC Symbol;Acc:HGNC:6388]
224468_s_at	C19orf48	0.300217	0.000182387	19 q13	chromosome 19 open reading frame 48 [Source:HGNC Symbol;Acc:HGNC:29667]
202877_s_at	CD93	0.294988	0.000233228	20 p11	CD93 molecule [Source:HGNC Symbol;Acc:HGNC:15855]
232594_at	HSBP1L1	0.293864	0.000245745	18 q23	heat shock factor binding protein 1-like 1 [Source:HGNC Symbol;Acc:HGNC:37243]
227350_at	HELLS	0.288871	0.000309156	10 q23	helicase, lymphoid-specific [Source:HGNC Symbol;Acc:HGNC:4861]
229168_at	COL23A1	0.287511	0.00032886	5 q35	collagen type XXIII alpha 1 chain [Source:HGNC Symbol;Acc:HGNC:22990]
242414_at	QPRT	0.286017	0.000351846	16 p11	quinolinate phosphoribosyltransferase [Source:HGNC Symbol;Acc:HGNC:9755]
210090_at	ARC	0.285601	0.000358499	8 q24	activity-regulated cytoskeleton-associated protein [Source:HGNC Symbol;Acc:HGNC:648]
224646_x_at	H19	0.285267	0.00036393	11 p15	H19, imprinted maternally expressed transcript (non-protein coding) [Source:HGNC Symbol;Acc:HGNC:4713]
1553600_at	TMIE	0.282342	0.000414804	3 p21	transmembrane inner ear [Source:HGNC Symbol;Acc:HGNC:30800]
228645_at		0.282024	0.000420698	16 p13	small nucleolar RNA host gene 9 [Source:HGNC Symbol;Acc:HGNC:33102]
241388_at		0.281277	0.000434886	4 q31
1562301_at	C8orf34	0.281226	0.000435871	8 q13	chromosome 8 open reading frame 34 [Source:HGNC Symbol;Acc:HGNC:30905]
224236_s_at		0.280924	0.000441728
224856_at	FKBP5	0.279882	0.000462535	6 p21	FK506 binding protein 5 [Source:HGNC Symbol;Acc:HGNC:3721]
242890_at		0.276114	0.000545476
223570_at	MCM10	0.273382	0.000613903	10 p13	minichromosome maintenance 10 replication initiation factor [Source:HGNC Symbol;Acc:HGNC:18043]
1556043_a_at	TTN-AS1	0.268753	0.000747928	2 q31	TTN antisense RNA 1 [Source:HGNC Symbol;Acc:HGNC:44124]
223278_at	GJB2	0.26857	0.000753755	13 q12	gap junction protein beta 2 [Source:HGNC Symbol;Acc:HGNC:4284]
205970_at		0.266291	0.000829619
231297_at	DOT1L	0.265293	0.000864969	19 p13	DOT1 like histone lysine methyltransferase [Source:HGNC Symbol;Acc:HGNC:24948]
232315_at	ZNF880	0.264488	0.000894466	19 q13	zinc finger protein 880 [Source:HGNC Symbol;Acc:HGNC:37249]
230630_at	AK4	0.26098	0.00103408	1 p31	adenylate kinase 4 [Source:HGNC Symbol;Acc:HGNC:363]
239253_at		0.258364	0.00115071
228199_at		0.258276	0.00115482	2 q11	fumarylacetoacetate hydrolase domain containing 2C, pseudogene [Source:HGNC Symbol;Acc:HGNC:44135]
224237_at		0.255013	0.00131753
203276_at	LMNB1	0.254765	0.0013307	5 q23	lamin B1 [Source:HGNC Symbol;Acc:HGNC:6637]
203358_s_at	EZH2	0.25474	0.00133202	7 q36	enhancer of zeste 2 polycomb repressive complex 2 subunit [Source:HGNC Symbol;Acc:HGNC:3527]
243432_at		0.249948	0.00161129	3 p26	CHL1 antisense RNA 2 [Source:HGNC Symbol;Acc:HGNC:40147]
218145_at	TRIB3	0.248241	0.00172291	20 p13	tribbles pseudokinase 3 [Source:HGNC Symbol;Acc:HGNC:16228]
214297_at	CSPG4	0.247183	0.0017955	15 q24	chondroitin sulfate proteoglycan 4 [Source:HGNC Symbol;Acc:HGNC:2466]
218744_s_at	PACSIN3	0.245203	0.00193877	11 p11	protein kinase C and casein kinase substrate in neurons 3 [Source:HGNC Symbol;Acc:HGNC:8572]
209891_at	SPC25	0.241847	0.00220527	2 q31	SPC25, NDC80 kinetochore complex component [Source:HGNC Symbol;Acc:HGNC:24031]
219759_at	ERAP2	0.225708	0.00400137	5 q15	endoplasmic reticulum aminopeptidase 2 [Source:HGNC Symbol;Acc:HGNC:29499]
1558411_at		0.220801	0.00475974	3 q26	EGF like and EMI domain containing 1, pseudogene [Source:HGNC Symbol;Acc:HGNC:25149]
227474_at	PAX8-AS1	0.216314	0.0055613	2 q14	PAX8 antisense RNA 1 [Source:HGNC Symbol;Acc:HGNC:49271]
219985_at	HS3ST3A1	0.192312	0.0121806	17 p12	heparan sulfate-glucosamine 3-sulfotransferase 3A1 [Source:HGNC Symbol;Acc:HGNC:5196]
224590_at		0.166696	0.025774	X q13	XIST 3' intron conserved motif [Source:RFAM;Acc:RF02266]
214218_s_at		0.163503	0.0281257	X q13	XIST 3' intron conserved motif [Source:RFAM;Acc:RF02266]
224588_at	XIST	0.159251	0.0315286	X q13	X inactive specific transcript (non-protein coding) [Source:HGNC Symbol;Acc:HGNC:12810]
227671_at	XIST	0.158317	0.0323195	X q13	X inactive specific transcript (non-protein coding) [Source:HGNC Symbol;Acc:HGNC:12810]
224589_at	XIST	0.15057	0.039522	X q13	X inactive specific transcript (non-protein coding) [Source:HGNC Symbol;Acc:HGNC:12810]
221728_x_at		0.149764	0.0403405	X q13	XIST 3' intron conserved motif [Source:RFAM;Acc:RF02266]

## Sheet: Spot B
ID	Gene	correlation	p-value	Chromosome	Description
1554281_at		0.9129	<0.0001	20 p12
243779_at	GALNT13	0.88436	<0.0001	2 q23	polypeptide N-acetylgalactosaminyltransferase 13 [Source:HGNC Symbol;Acc:HGNC:23242]
205289_at	BMP2	0.873801	<0.0001	20 p12	bone morphogenetic protein 2 [Source:HGNC Symbol;Acc:HGNC:1069]
236536_at	GALNT13	0.866237	<0.0001	2 q23	polypeptide N-acetylgalactosaminyltransferase 13 [Source:HGNC Symbol;Acc:HGNC:23242]
242418_at		0.849981	<0.0001	2 q21	chromosome 2 open reading frame 27A [Source:HGNC Symbol;Acc:HGNC:25077]
218796_at	FERMT1	0.847087	<0.0001	20 p12	fermitin family member 1 [Source:HGNC Symbol;Acc:HGNC:15889]
234472_at	GALNT13	0.842222	<0.0001	2 q23	polypeptide N-acetylgalactosaminyltransferase 13 [Source:HGNC Symbol;Acc:HGNC:23242]
60474_at	FERMT1	0.841675	<0.0001	20 p12	fermitin family member 1 [Source:HGNC Symbol;Acc:HGNC:15889]
232059_at	DSCAML1	0.83563	<0.0001	11 q23	DS cell adhesion molecule like 1 [Source:HGNC Symbol;Acc:HGNC:14656]
207723_s_at	KLRC3	0.832894	<0.0001	12 p13	killer cell lectin like receptor C3 [Source:HGNC Symbol;Acc:HGNC:6376]
233136_at	PABPC5	0.830851	<0.0001	X q21	poly(A) binding protein cytoplasmic 5 [Source:HGNC Symbol;Acc:HGNC:13629]
222898_s_at	DLL3	0.824261	<0.0001	19 q13	delta like canonical Notch ligand 3 [Source:HGNC Symbol;Acc:HGNC:2909]
203620_s_at	FCHSD2	0.820816	<0.0001	11 q13	FCH and double SH3 domains 2 [Source:HGNC Symbol;Acc:HGNC:29114]
226623_at	PHYHIPL	0.819464	<0.0001	10 q21	phytanoyl-CoA 2-hydroxylase interacting protein like [Source:HGNC Symbol;Acc:HGNC:29378]
1556599_s_at	ARPP21	0.818721	<0.0001	3 p22	cAMP regulated phosphoprotein 21 [Source:HGNC Symbol;Acc:HGNC:16968]
227845_s_at	SHD	0.818674	<0.0001	19 p13	Src homology 2 domain containing transforming protein D [Source:HGNC Symbol;Acc:HGNC:30633]
230336_at		0.818488	<0.0001
226913_s_at	SOX8	0.817315	<0.0001	16 p13	SRY-box 8 [Source:HGNC Symbol;Acc:HGNC:11203]
219537_x_at	DLL3	0.816145	<0.0001	19 q13	delta like canonical Notch ligand 3 [Source:HGNC Symbol;Acc:HGNC:2909]
240228_at	CSMD3	0.81111	<0.0001	8 q23	CUB and Sushi multiple domains 3 [Source:HGNC Symbol;Acc:HGNC:19291]
239935_at	MDGA2	0.809015	<0.0001	14 q21	MAM domain containing glycosylphosphatidylinositol anchor 2 [Source:HGNC Symbol;Acc:HGNC:19835]
201952_at	ALCAM	0.804268	<0.0001	3 q13	activated leukocyte cell adhesion molecule [Source:HGNC Symbol;Acc:HGNC:400]
205290_s_at	BMP2	0.803788	<0.0001	20 p12	bone morphogenetic protein 2 [Source:HGNC Symbol;Acc:HGNC:1069]
228679_at		0.802552	<0.0001
219732_at	PLPPR1	0.801926	<0.0001	9 q31	phospholipid phosphatase related 1 [Source:HGNC Symbol;Acc:HGNC:25993]
219230_at	TMEM100	0.80033	<0.0001	17 q22	transmembrane protein 100 [Source:HGNC Symbol;Acc:HGNC:25607]
233555_s_at	SULF2	0.794965	<0.0001	20 q13	sulfatase 2 [Source:HGNC Symbol;Acc:HGNC:20392]
224724_at	SULF2	0.793821	<0.0001	20 q13	sulfatase 2 [Source:HGNC Symbol;Acc:HGNC:20392]
213825_at	OLIG2	0.792263	<0.0001	21 q22	oligodendrocyte lineage transcription factor 2 [Source:HGNC Symbol;Acc:HGNC:9398]
222784_at	SMOC1	0.789723	<0.0001	14 q24	SPARC related modular calcium binding 1 [Source:HGNC Symbol;Acc:HGNC:20318]
221959_at	FAM110B	0.789579	<0.0001	8 q12	family with sequence similarity 110 member B [Source:HGNC Symbol;Acc:HGNC:28587]
233546_at		0.787956	<0.0001
228170_at	OLIG1	0.786472	<0.0001	21 q22	oligodendrocyte transcription factor 1 [Source:HGNC Symbol;Acc:HGNC:16983]
1553344_at	PCDH15	0.785273	<0.0001	10 q21	protocadherin related 15 [Source:HGNC Symbol;Acc:HGNC:14674]
1569871_at	LMF1	0.784997	<0.0001	16 p13
228906_at	TET1	0.782259	<0.0001	10 q21	tet methylcytosine dioxygenase 1 [Source:HGNC Symbol;Acc:HGNC:29484]
230650_at	SLCO5A1	0.779338	<0.0001	8 q13	solute carrier organic anion transporter family member 5A1 [Source:HGNC Symbol;Acc:HGNC:19046]
210341_at	MYT1	0.77871	<0.0001	20 q13	myelin transcription factor 1 [Source:HGNC Symbol;Acc:HGNC:7622]
234996_at	CALCRL	0.776729	<0.0001	2 q32	calcitonin receptor like receptor [Source:HGNC Symbol;Acc:HGNC:16709]
222783_s_at	SMOC1	0.771647	<0.0001	14 q24	SPARC related modular calcium binding 1 [Source:HGNC Symbol;Acc:HGNC:20318]
237696_at		0.769164	<0.0001	4 q12
224763_at	RPL37	0.768461	<0.0001	5 p13	ribosomal protein L37 [Source:HGNC Symbol;Acc:HGNC:10347]
227112_at	TMCC1	0.76647	<0.0001	3 q22	transmembrane and coiled-coil domain family 1 [Source:HGNC Symbol;Acc:HGNC:29116]
213035_at	ANKRD28	0.76606	<0.0001	3 p25	ankyrin repeat domain 28 [Source:HGNC Symbol;Acc:HGNC:29024]
231798_at	NOG	0.765815	<0.0001	17 q22	noggin [Source:HGNC Symbol;Acc:HGNC:7866]
1569872_a_at	LMF1	0.763058	<0.0001	16 p13
229545_at	FERMT1	0.761715	<0.0001	20 p12	fermitin family member 1 [Source:HGNC Symbol;Acc:HGNC:15889]
228790_at	FAM110B	0.761242	<0.0001	8 q12	family with sequence similarity 110 member B [Source:HGNC Symbol;Acc:HGNC:28587]
243942_at		0.757092	<0.0001
227984_at	LMF1	0.755832	<0.0001	16 p13
215767_at	ZNF804A	0.755586	<0.0001	2 q32	zinc finger protein 804A [Source:HGNC Symbol;Acc:HGNC:21711]
207785_s_at	RBPJ	0.754496	<0.0001	4 p15	recombination signal binding protein for immunoglobulin kappa J region [Source:HGNC Symbol;Acc:HGNC:5724]
225585_at	RAP2A	0.75378	<0.0001	13 q32	RAP2A, member of RAS oncogene family [Source:HGNC Symbol;Acc:HGNC:9861]
217719_at		0.753629	<0.0001	22 q13
238603_at	MIR9-3HG	0.753242	<0.0001	15 q26	MIR9-3 host gene [Source:HGNC Symbol;Acc:HGNC:27388]
227498_at	SOX6	0.752872	<0.0001	11 p15	SRY-box 6 [Source:HGNC Symbol;Acc:HGNC:16421]
201951_at	ALCAM	0.751099	<0.0001	3 q13	activated leukocyte cell adhesion molecule [Source:HGNC Symbol;Acc:HGNC:400]
206785_s_at	KLRC1	0.750897	<0.0001	12 p13	killer cell lectin like receptor C1 [Source:HGNC Symbol;Acc:HGNC:6374]
216623_x_at	TOX3	0.747755	<0.0001	16 q12	TOX high mobility group box family member 3 [Source:HGNC Symbol;Acc:HGNC:11972]
228106_at	DCAF16	0.747069	<0.0001	4 p15	DDB1 and CUL4 associated factor 16 [Source:HGNC Symbol;Acc:HGNC:25987]
229774_at	CXXC4	0.745975	<0.0001	4 q24	CXXC finger protein 4 [Source:HGNC Symbol;Acc:HGNC:24593]
212462_at	KAT6B	0.745812	<0.0001	10 q22	lysine acetyltransferase 6B [Source:HGNC Symbol;Acc:HGNC:17582]
209867_s_at	ADGRL3	0.742814	<0.0001	4 q13	adhesion G protein-coupled receptor L3 [Source:HGNC Symbol;Acc:HGNC:20974]
240655_at	ALCAM	0.741797	<0.0001	3 q13	activated leukocyte cell adhesion molecule [Source:HGNC Symbol;Acc:HGNC:400]
218878_s_at	SIRT1	0.739392	<0.0001	10 q21	sirtuin 1 [Source:HGNC Symbol;Acc:HGNC:14929]
204851_s_at	DCX	0.738736	<0.0001	X q23	doublecortin [Source:HGNC Symbol;Acc:HGNC:2714]
226312_at	RICTOR	0.737688	<0.0001	5 p13	RPTOR independent companion of MTOR complex 2 [Source:HGNC Symbol;Acc:HGNC:28611]
221204_s_at	CRTAC1	0.73659	<0.0001	10 q24	cartilage acidic protein 1 [Source:HGNC Symbol;Acc:HGNC:14882]
230425_at	EPHB1	0.73636	<0.0001	3 q22	EPH receptor B1 [Source:HGNC Symbol;Acc:HGNC:3392]
204850_s_at	DCX	0.734854	<0.0001	X q23	doublecortin [Source:HGNC Symbol;Acc:HGNC:2714]
230307_at	SLC25A21-AS1	0.734518	<0.0001	14 q13	SLC25A21 antisense RNA 1 [Source:HGNC Symbol;Acc:HGNC:44298]
206611_at		0.733924	<0.0001	9 p11	chromosome 2 open reading frame 27A pseudogene 3 [Source:HGNC Symbol;Acc:HGNC:50418]
221830_at	RAP2A	0.732526	<0.0001	13 q32	RAP2A, member of RAS oncogene family [Source:HGNC Symbol;Acc:HGNC:9861]
221824_s_at	MARCH8	0.72937	<0.0001	10 q11	membrane associated ring-CH-type finger 8 [Source:HGNC Symbol;Acc:HGNC:23356]
210815_s_at	CALCRL	0.72861	<0.0001	2 q32	calcitonin receptor like receptor [Source:HGNC Symbol;Acc:HGNC:16709]
204529_s_at	TOX	0.728368	<0.0001	8 q12	thymocyte selection associated high mobility group box [Source:HGNC Symbol;Acc:HGNC:18988]
204072_s_at	FRY	0.728289	<0.0001	13 q13	FRY microtubule binding protein [Source:HGNC Symbol;Acc:HGNC:20367]
231214_at		0.727845	<0.0001
206331_at	CALCRL	0.725696	<0.0001	2 q32	calcitonin receptor like receptor [Source:HGNC Symbol;Acc:HGNC:16709]
203002_at	AMOTL2	0.724022	<0.0001	3 q22	angiomotin like 2 [Source:HGNC Symbol;Acc:HGNC:17812]
211898_s_at	EPHB1	0.7224	<0.0001	3 q22	EPH receptor B1 [Source:HGNC Symbol;Acc:HGNC:3392]
214774_x_at	TOX3	0.721886	<0.0001	16 q12	TOX high mobility group box family member 3 [Source:HGNC Symbol;Acc:HGNC:11972]
208464_at	GRIA4	0.720725	<0.0001	11 q22	glutamate ionotropic receptor AMPA type subunit 4 [Source:HGNC Symbol;Acc:HGNC:4574]
226480_at		0.719152	<0.0001
227688_at	LRCH2	0.719055	<0.0001	X q23	leucine rich repeats and calponin homology domain containing 2 [Source:HGNC Symbol;Acc:HGNC:29292]
204866_at	JADE3	0.718716	<0.0001	X p11	jade family PHD finger 3 [Source:HGNC Symbol;Acc:HGNC:22982]
227963_at		0.715497	<0.0001
215108_x_at	TOX3	0.712061	<0.0001	16 q12	TOX high mobility group box family member 3 [Source:HGNC Symbol;Acc:HGNC:11972]
1552439_s_at	MEGF11	0.710916	<0.0001	15 q22	multiple EGF like domains 11 [Source:HGNC Symbol;Acc:HGNC:29635]
205645_at	REPS2	0.710599	<0.0001	X p22	RALBP1 associated Eps domain containing 2 [Source:HGNC Symbol;Acc:HGNC:9963]
215469_at	SLITRK5	0.709971	<0.0001	13 q31	SLIT and NTRK like family member 5 [Source:HGNC Symbol;Acc:HGNC:20295]
223557_s_at	TMEFF2	0.709217	<0.0001	2 q32	transmembrane protein with EGF like and two follistatin like domains 2 [Source:HGNC Symbol;Acc:HGNC:11867]
227599_at	MB21D2	0.708366	<0.0001	3 q29	Mab-21 domain containing 2 [Source:HGNC Symbol;Acc:HGNC:30438]
231131_at	FAM133A	0.707399	<0.0001	X q21	family with sequence similarity 133 member A [Source:HGNC Symbol;Acc:HGNC:26748]
1558706_a_at	ATOH8	0.706468	<0.0001	2 p11	atonal bHLH transcription factor 8 [Source:HGNC Symbol;Acc:HGNC:24126]
1555874_x_at		0.702298	<0.0001
222517_at	AP3M1	0.701993	<0.0001	10 q22	adaptor related protein complex 3 mu 1 subunit [Source:HGNC Symbol;Acc:HGNC:569]
239481_at	FAM133A	0.701883	<0.0001	X q21	family with sequence similarity 133 member A [Source:HGNC Symbol;Acc:HGNC:26748]
224767_at	RPL37	0.701707	<0.0001	5 p13	ribosomal protein L37 [Source:HGNC Symbol;Acc:HGNC:10347]
238041_at	TCF12	0.700402	<0.0001	15 q21	transcription factor 12 [Source:HGNC Symbol;Acc:HGNC:11623]
227719_at	SMAD9	0.699191	<0.0001	13 q13	SMAD family member 9 [Source:HGNC Symbol;Acc:HGNC:6774]
208358_s_at	UGT8	0.698705	<0.0001	4 q26	UDP glycosyltransferase 8 [Source:HGNC Symbol;Acc:HGNC:12555]
213610_s_at	KLHL23	0.698504	<0.0001	2 q31	kelch like family member 23 [Source:HGNC Symbol;Acc:HGNC:27506]
222630_at	RFX7	0.698481	<0.0001	15 q21	regulatory factor X7 [Source:HGNC Symbol;Acc:HGNC:25777]
218264_at	BCCIP	0.697182	<0.0001	10 q26	BRCA2 and CDKN1A interacting protein [Source:HGNC Symbol;Acc:HGNC:978]
228956_at	UGT8	0.694843	<0.0001	4 q26	UDP glycosyltransferase 8 [Source:HGNC Symbol;Acc:HGNC:12555]
229024_at	RNF150	0.694641	<0.0001	4 q31	ring finger protein 150 [Source:HGNC Symbol;Acc:HGNC:23138]
232833_at		0.691839	<0.0001	X q12
213841_at	TNR	0.689437	<0.0001	1 q25	tenascin R [Source:HGNC Symbol;Acc:HGNC:11953]
229544_at	RPL14	0.68883	<0.0001	3 p22	ribosomal protein L14 [Source:HGNC Symbol;Acc:HGNC:10305]
226310_at	RICTOR	0.686422	<0.0001	5 p13	RPTOR independent companion of MTOR complex 2 [Source:HGNC Symbol;Acc:HGNC:28611]
1554547_at	FAM13C	0.685761	<0.0001	10 q21	family with sequence similarity 13 member C [Source:HGNC Symbol;Acc:HGNC:19371]
226046_at	MAPK8	0.68513	<0.0001	10 q11	mitogen-activated protein kinase 8 [Source:HGNC Symbol;Acc:HGNC:6881]
214930_at	SLITRK5	0.684084	<0.0001	13 q31	SLIT and NTRK like family member 5 [Source:HGNC Symbol;Acc:HGNC:20295]
227886_at	IFITM10	0.684033	<0.0001	11 p15	interferon induced transmembrane protein 10 [Source:HGNC Symbol;Acc:HGNC:40022]
213880_at	LGR5	0.682192	<0.0001	12 q21	leucine rich repeat containing G protein-coupled receptor 5 [Source:HGNC Symbol;Acc:HGNC:4504]
235171_at		0.681261	<0.0001	8 q12
241698_at	RFTN2	0.681082	<0.0001	2 q33	raftlin family member 2 [Source:HGNC Symbol;Acc:HGNC:26402]
218411_s_at	MBIP	0.679468	<0.0001	14 q13	MAP3K12 binding inhibitory protein 1 [Source:HGNC Symbol;Acc:HGNC:20427]
230913_at		0.678998	<0.0001
1556809_a_at	RAP2A	0.678151	<0.0001	13 q32	RAP2A, member of RAS oncogene family [Source:HGNC Symbol;Acc:HGNC:9861]
204530_s_at	TOX	0.677706	<0.0001	8 q12	thymocyte selection associated high mobility group box [Source:HGNC Symbol;Acc:HGNC:18988]
204493_at	BID	0.677247	<0.0001	22 q11	BH3 interacting domain death agonist [Source:HGNC Symbol;Acc:HGNC:1050]
219661_at	RANBP17	0.676765	<0.0001	5 q35	RAN binding protein 17 [Source:HGNC Symbol;Acc:HGNC:14428]
236038_at	RNF150	0.675313	<0.0001	4 q31	ring finger protein 150 [Source:HGNC Symbol;Acc:HGNC:23138]
226487_at	FAM222A	0.674106	<0.0001	12 q24	family with sequence similarity 222 member A [Source:HGNC Symbol;Acc:HGNC:25915]
1558819_at	LOC101929759	0.673397	<0.0001	8 q13
236126_at	ACVR2B	0.673112	<0.0001	3 p22	activin A receptor type 2B [Source:HGNC Symbol;Acc:HGNC:174]
45288_at	ABHD6	0.67106	<0.0001	3 p14	abhydrolase domain containing 6 [Source:HGNC Symbol;Acc:HGNC:21398]
205773_at	CPEB3	0.67081	<0.0001	10 q23	cytoplasmic polyadenylation element binding protein 3 [Source:HGNC Symbol;Acc:HGNC:21746]
238955_at	RFTN2	0.670269	<0.0001	2 q33	raftlin family member 2 [Source:HGNC Symbol;Acc:HGNC:26402]
204225_at	HDAC4	0.670235	<0.0001	2 q37	histone deacetylase 4 [Source:HGNC Symbol;Acc:HGNC:14063]
236761_at		0.668945	<0.0001
203795_s_at	BCL7A	0.668336	<0.0001	12 q24	B-cell CLL/lymphoma 7A [Source:HGNC Symbol;Acc:HGNC:1004]
221552_at	ABHD6	0.667706	<0.0001	3 p14	abhydrolase domain containing 6 [Source:HGNC Symbol;Acc:HGNC:21398]
231053_at	KCNB1	0.666974	<0.0001	20 q13	potassium voltage-gated channel subfamily B member 1 [Source:HGNC Symbol;Acc:HGNC:6231]
213001_at	ANGPTL2	0.664496	<0.0001	9 q33	angiopoietin like 2 [Source:HGNC Symbol;Acc:HGNC:490]
227692_at	GNAI1	0.664118	<0.0001	7 q21	G protein subunit alpha i1 [Source:HGNC Symbol;Acc:HGNC:4384]
224787_s_at	RAB18	0.663807	<0.0001	10 p12	RAB18, member RAS oncogene family [Source:HGNC Symbol;Acc:HGNC:14244]
225897_at	MARCKS	0.663653	<0.0001	6 q21	myristoylated alanine rich protein kinase C substrate [Source:HGNC Symbol;Acc:HGNC:6759]
1561480_a_at		0.662608	<0.0001	2 q31
229901_at	ZNF488	0.659616	<0.0001	10 q11	zinc finger protein 488 [Source:HGNC Symbol;Acc:HGNC:23535]
210753_s_at	EPHB1	0.65931	<0.0001	3 q22	EPH receptor B1 [Source:HGNC Symbol;Acc:HGNC:3392]
239295_at	SRSF12	0.658713	<0.0001	6 q15	serine and arginine rich splicing factor 12 [Source:HGNC Symbol;Acc:HGNC:21220]
235727_at	KLHL28	0.658282	<0.0001	14 q21	kelch like family member 28 [Source:HGNC Symbol;Acc:HGNC:19741]
224215_s_at	DLL1	0.658265	<0.0001	6 q27	delta like canonical Notch ligand 1 [Source:HGNC Symbol;Acc:HGNC:2908]
231935_at	ARPP21	0.65759	<0.0001	3 p22	cAMP regulated phosphoprotein 21 [Source:HGNC Symbol;Acc:HGNC:16968]
213269_at	ZNF248	0.656756	<0.0001	10 p11	zinc finger protein 248 [Source:HGNC Symbol;Acc:HGNC:13041]
223119_s_at	USP47	0.655838	<0.0001	11 p15	ubiquitin specific peptidase 47 [Source:HGNC Symbol;Acc:HGNC:20076]
217897_at	FXYD6	0.655668	<0.0001	11 q23	FXYD domain containing ion transport regulator 6 [Source:HGNC Symbol;Acc:HGNC:4030]
206190_at	GPR17	0.655127	<0.0001	2 q14	G protein-coupled receptor 17 [Source:HGNC Symbol;Acc:HGNC:4471]
213549_at	PDZD8	0.654891	<0.0001	10 q26	PDZ domain containing 8 [Source:HGNC Symbol;Acc:HGNC:26974]
209839_at	DNM3	0.652894	<0.0001	1 q24	dynamin 3 [Source:HGNC Symbol;Acc:HGNC:29125]
223122_s_at	SFRP2	0.652231	<0.0001	4 q31	secreted frizzled related protein 2 [Source:HGNC Symbol;Acc:HGNC:10777]
219855_at	NUDT11	0.651668	<0.0001	X p11	nudix hydrolase 11 [Source:HGNC Symbol;Acc:HGNC:18011]
203839_s_at	TNK2	0.651061	<0.0001	3 q29	tyrosine kinase non receptor 2 [Source:HGNC Symbol;Acc:HGNC:19297]
207103_at	KCND2	0.650797	<0.0001	7 q31	potassium voltage-gated channel subfamily D member 2 [Source:HGNC Symbol;Acc:HGNC:6238]
1560018_at	ARPP21	0.650768	<0.0001	3 p22	cAMP regulated phosphoprotein 21 [Source:HGNC Symbol;Acc:HGNC:16968]
215323_at	LUZP2	0.650661	<0.0001	11 p14	leucine zipper protein 2 [Source:HGNC Symbol;Acc:HGNC:23206]
211725_s_at	BID	0.650068	<0.0001	22 q11	BH3 interacting domain death agonist [Source:HGNC Symbol;Acc:HGNC:1050]
228999_at	CHD2	0.650028	<0.0001	15 q26	chromodomain helicase DNA binding protein 2 [Source:HGNC Symbol;Acc:HGNC:1917]
209576_at	GNAI1	0.648809	<0.0001	7 q21	G protein subunit alpha i1 [Source:HGNC Symbol;Acc:HGNC:4384]
228813_at	HDAC4	0.647809	<0.0001	2 q37	histone deacetylase 4 [Source:HGNC Symbol;Acc:HGNC:14063]
213004_at	ANGPTL2	0.64768	<0.0001	9 q33	angiopoietin like 2 [Source:HGNC Symbol;Acc:HGNC:490]
211596_s_at	LRIG1	0.647426	<0.0001	3 p14	leucine rich repeats and immunoglobulin like domains 1 [Source:HGNC Symbol;Acc:HGNC:17360]
227444_at	ARMCX4	0.646969	<0.0001	X q22	armadillo repeat containing, X-linked 4 [Source:HGNC Symbol;Acc:HGNC:28615]
214608_s_at	EYA1	0.646619	<0.0001	8 q13	EYA transcriptional coactivator and phosphatase 1 [Source:HGNC Symbol;Acc:HGNC:3519]
231933_at	MARCH8	0.646332	<0.0001	10 q11	membrane associated ring-CH-type finger 8 [Source:HGNC Symbol;Acc:HGNC:23356]
227657_at	RNF150	0.646238	<0.0001	4 q31	ring finger protein 150 [Source:HGNC Symbol;Acc:HGNC:23138]
219093_at	PID1	0.645863	<0.0001	2 q36	phosphotyrosine interaction domain containing 1 [Source:HGNC Symbol;Acc:HGNC:26084]
233910_at	TMEFF2	0.645735	<0.0001	2 q32	transmembrane protein with EGF like and two follistatin like domains 2 [Source:HGNC Symbol;Acc:HGNC:11867]
238521_at	FGF12	0.645244	<0.0001	3 q29	fibroblast growth factor 12 [Source:HGNC Symbol;Acc:HGNC:3668]
202431_s_at	MYC	0.644724	<0.0001	8 q24	v-myc avian myelocytomatosis viral oncogene homolog [Source:HGNC Symbol;Acc:HGNC:7553]
1561479_at		0.644116	<0.0001	2 q31
234124_at		0.644004	<0.0001
218573_at	MAGEH1	0.643741	<0.0001	X p11	MAGE family member H1 [Source:HGNC Symbol;Acc:HGNC:24092]
201548_s_at	KDM5B	0.643649	<0.0001	1 q32	lysine demethylase 5B [Source:HGNC Symbol;Acc:HGNC:18039]
225864_at	FAM84B	0.643183	<0.0001	8 q24	family with sequence similarity 84 member B [Source:HGNC Symbol;Acc:HGNC:24166]
213845_at	GRIK2	0.643048	<0.0001	6 q16	glutamate ionotropic receptor kainate type subunit 2 [Source:HGNC Symbol;Acc:HGNC:4580]
215225_s_at	GPR17	0.64124	<0.0001	2 q14	G protein-coupled receptor 17 [Source:HGNC Symbol;Acc:HGNC:4471]
201549_x_at	KDM5B	0.640128	<0.0001	1 q32	lysine demethylase 5B [Source:HGNC Symbol;Acc:HGNC:18039]
244334_at	TRAM1L1	0.63881	<0.0001	4 q26	translocation associated membrane protein 1-like 1 [Source:HGNC Symbol;Acc:HGNC:28371]
227143_s_at	BID	0.638091	<0.0001	22 q11	BH3 interacting domain death agonist [Source:HGNC Symbol;Acc:HGNC:1050]
201417_at	SOX4	0.637402	<0.0001	6 p22	SRY-box 4 [Source:HGNC Symbol;Acc:HGNC:11200]
215473_at		0.637318	<0.0001
226887_at		0.637026	<0.0001
214633_at	SOX3	0.6367	<0.0001	X q27	SRY-box 3 [Source:HGNC Symbol;Acc:HGNC:11199]
235309_at	RPS15A	0.636489	<0.0001	16 p12	ribosomal protein S15a [Source:HGNC Symbol;Acc:HGNC:10389]
223121_s_at	SFRP2	0.63585	<0.0001	4 q31	secreted frizzled related protein 2 [Source:HGNC Symbol;Acc:HGNC:10777]
212812_at	SERINC5	0.635634	<0.0001	5 q14	serine incorporator 5 [Source:HGNC Symbol;Acc:HGNC:18825]
218862_at	ASB13	0.635073	<0.0001	10 p15	ankyrin repeat and SOCS box containing 13 [Source:HGNC Symbol;Acc:HGNC:19765]
220277_at	CXXC4	0.634251	<0.0001	4 q24	CXXC finger protein 4 [Source:HGNC Symbol;Acc:HGNC:24593]
229383_at	MARCH1	0.633921	<0.0001	4 q32	membrane associated ring-CH-type finger 1 [Source:HGNC Symbol;Acc:HGNC:26077]
207501_s_at	FGF12	0.633856	<0.0001	3 q29	fibroblast growth factor 12 [Source:HGNC Symbol;Acc:HGNC:3668]
230764_at		0.633631	<0.0001
226599_at	FHDC1	0.632073	<0.0001	4 q31	FH2 domain containing 1 [Source:HGNC Symbol;Acc:HGNC:29363]
205139_s_at	UST	0.631661	<0.0001	6 q25	uronyl 2-sulfotransferase [Source:HGNC Symbol;Acc:HGNC:17223]
226413_at		0.63149	<0.0001	12 q12
205330_at	MN1	0.631203	<0.0001	22 q12	meningioma (disrupted in balanced translocation) 1 [Source:HGNC Symbol;Acc:HGNC:7180]
231805_at	PRLHR	0.630727	<0.0001	10 q26	prolactin releasing hormone receptor [Source:HGNC Symbol;Acc:HGNC:4464]
240218_at	DSCAM	0.630415	<0.0001	21 q22	DS cell adhesion molecule [Source:HGNC Symbol;Acc:HGNC:3039]
219132_at	PELI2	0.630191	<0.0001	14 q22	pellino E3 ubiquitin protein ligase family member 2 [Source:HGNC Symbol;Acc:HGNC:8828]
237525_at		0.629702	<0.0001
221226_s_at	ASIC4	0.629427	<0.0001	2 q35	acid sensing ion channel subunit family member 4 [Source:HGNC Symbol;Acc:HGNC:21263]
232081_at		0.627761	<0.0001
220522_at	CRB1	0.626939	<0.0001	1 q31	crumbs 1, cell polarity complex component [Source:HGNC Symbol;Acc:HGNC:2343]
244767_at	FRA10AC1	0.625889	<0.0001	10 q23	fragile site, folic acid type, rare, fra(10)(q23.3) or fra(10)(q24.2) candidate 1 [Source:HGNC Symbol;Acc:HGNC:1162]
203131_at	PDGFRA	0.625221	<0.0001	4 q12	platelet derived growth factor receptor alpha [Source:HGNC Symbol;Acc:HGNC:8803]
218445_at	H2AFY2	0.624841	<0.0001	10 q22	H2A histone family member Y2 [Source:HGNC Symbol;Acc:HGNC:14453]
230566_at	MORC2-AS1	0.624257	<0.0001	22 q12	MORC2 antisense RNA 1 [Source:HGNC Symbol;Acc:HGNC:26662]
214058_at	MYCL	0.623459	<0.0001	1 p34	v-myc avian myelocytomatosis viral oncogene lung carcinoma derived homolog [Source:HGNC Symbol;Acc:HGNC:7555]
1556102_x_at		0.623283	<0.0001	X p22
212764_at	ZEB1	0.62203	<0.0001	10 p11	zinc finger E-box binding homeobox 1 [Source:HGNC Symbol;Acc:HGNC:11642]
229590_at	RPL13	0.62154	<0.0001	16 q24	ribosomal protein L13 [Source:HGNC Symbol;Acc:HGNC:10303]
1561463_at		0.621039	<0.0001
219574_at	MARCH1	0.6209	<0.0001	4 q32	membrane associated ring-CH-type finger 1 [Source:HGNC Symbol;Acc:HGNC:26077]
209815_at	PTCH1	0.619906	<0.0001	9 q22	patched 1 [Source:HGNC Symbol;Acc:HGNC:9585]
204619_s_at	VCAN	0.618267	<0.0001	5 q14	versican [Source:HGNC Symbol;Acc:HGNC:2464]
230741_at	P2RX7	0.617489	<0.0001	12 q24	purinergic receptor P2X 7 [Source:HGNC Symbol;Acc:HGNC:8537]
236030_at	RCOR2	0.616955	<0.0001	11 q13	REST corepressor 2 [Source:HGNC Symbol;Acc:HGNC:27455]
232501_at	RNF150	0.616775	<0.0001	4 q31	ring finger protein 150 [Source:HGNC Symbol;Acc:HGNC:23138]
243907_at	GREB1L	0.61604	<0.0001	18 q11	growth regulation by estrogen in breast cancer-like [Source:HGNC Symbol;Acc:HGNC:31042]
236095_at	NTRK2	0.6157	<0.0001	9 q21	neurotrophic receptor tyrosine kinase 2 [Source:HGNC Symbol;Acc:HGNC:8032]
222755_s_at	CHD7	0.614666	<0.0001	8 q12	chromodomain helicase DNA binding protein 7 [Source:HGNC Symbol;Acc:HGNC:20626]
229318_at	NUTM2B-AS1	0.614111	<0.0001	10 q22	NUTM2B antisense RNA 1 [Source:HGNC Symbol;Acc:HGNC:51204]
244403_at	CRB1	0.613242	<0.0001	1 q31	crumbs 1, cell polarity complex component [Source:HGNC Symbol;Acc:HGNC:2343]
204790_at	SMAD7	0.612745	<0.0001	18 q21	SMAD family member 7 [Source:HGNC Symbol;Acc:HGNC:6773]
219451_at	MSRB2	0.612335	<0.0001	10 p12	methionine sulfoxide reductase B2 [Source:HGNC Symbol;Acc:HGNC:17061]
224326_s_at		0.612047	<0.0001	19 p12	polycomb group ring finger 7 pseudogene [Source:HGNC Symbol;Acc:HGNC:30341]
231202_at	ALDH1L2	0.611664	<0.0001	12 q23	aldehyde dehydrogenase 1 family member L2 [Source:HGNC Symbol;Acc:HGNC:26777]
214914_at	FAM13C	0.611251	<0.0001	10 q21	family with sequence similarity 13 member C [Source:HGNC Symbol;Acc:HGNC:19371]
208334_at	NDST4	0.610128	<0.0001	4 q26	N-deacetylase/N-sulfotransferase 4 [Source:HGNC Symbol;Acc:HGNC:20779]
211178_s_at	PSTPIP1	0.609647	<0.0001	15 q24	proline-serine-threonine phosphatase interacting protein 1 [Source:HGNC Symbol;Acc:HGNC:9580]
230509_at	SNX22	0.609005	<0.0001	15 q22	sorting nexin 22 [Source:HGNC Symbol;Acc:HGNC:16315]
205821_at		0.608961	<0.0001	12 p13	KLRC4-KLRK1 readthrough [Source:HGNC Symbol;Acc:HGNC:48357]
228890_at	ATOH8	0.6085	<0.0001	2 p11	atonal bHLH transcription factor 8 [Source:HGNC Symbol;Acc:HGNC:24126]
1568736_s_at		0.608247	<0.0001
214862_x_at		0.607537	<0.0001	10 q21
226652_at	USP3	0.607471	<0.0001	15 q22	ubiquitin specific peptidase 3 [Source:HGNC Symbol;Acc:HGNC:12626]
228275_at	LINC00888	0.606479	<0.0001	3 q27	long intergenic non-protein coding RNA 888 [Source:HGNC Symbol;Acc:HGNC:48575]
235997_at	ZNF74	0.605464	<0.0001	22 q11	zinc finger protein 74 [Source:HGNC Symbol;Acc:HGNC:13144]
213029_at	NFIB	0.605113	<0.0001	9 p22	nuclear factor I B [Source:HGNC Symbol;Acc:HGNC:7785]
239863_at		0.602644	<0.0001	10 p11
221676_s_at	CORO1C	0.601699	<0.0001	12 q24	coronin 1C [Source:HGNC Symbol;Acc:HGNC:2254]
240067_at		0.601462	<0.0001
215646_s_at	VCAN	0.600457	<0.0001	5 q14	versican [Source:HGNC Symbol;Acc:HGNC:2464]
212985_at	APBB2	0.599113	<0.0001	4 p13	amyloid beta precursor protein binding family B member 2 [Source:HGNC Symbol;Acc:HGNC:582]
226713_at	CCDC50	0.598681	<0.0001	3 q28	coiled-coil domain containing 50 [Source:HGNC Symbol;Acc:HGNC:18111]
215794_x_at	GLUD2	0.5984	<0.0001	X q24	glutamate dehydrogenase 2 [Source:HGNC Symbol;Acc:HGNC:4336]
221582_at	HIST3H2A	0.598398	<0.0001	1 q42	histone cluster 3, H2a [Source:HGNC Symbol;Acc:HGNC:20507]
204831_at	CDK8	0.598334	<0.0001	13 q12	cyclin dependent kinase 8 [Source:HGNC Symbol;Acc:HGNC:1779]
204100_at	THRA	0.598023	<0.0001	17 q21	thyroid hormone receptor, alpha [Source:HGNC Symbol;Acc:HGNC:11796]
213352_at	TMCC1	0.597774	<0.0001	3 q22	transmembrane and coiled-coil domain family 1 [Source:HGNC Symbol;Acc:HGNC:29116]
227209_at	CNTN1	0.59721	<0.0001	12 q12	contactin 1 [Source:HGNC Symbol;Acc:HGNC:2171]
1569879_a_at	MEGF11	0.596395	<0.0001	15 q22	multiple EGF like domains 11 [Source:HGNC Symbol;Acc:HGNC:29635]
204411_at	KIF21B	0.596067	<0.0001	1 q32	kinesin family member 21B [Source:HGNC Symbol;Acc:HGNC:29442]
229831_at	CNTN3	0.595902	<0.0001	3 p12	contactin 3 [Source:HGNC Symbol;Acc:HGNC:2173]
238802_at	TYSND1	0.595138	<0.0001	10 q22	trypsin domain containing 1 [Source:HGNC Symbol;Acc:HGNC:28531]
205881_at	ZNF74	0.594842	<0.0001	22 q11	zinc finger protein 74 [Source:HGNC Symbol;Acc:HGNC:13144]
214589_at	FGF12	0.594004	<0.0001	3 q29	fibroblast growth factor 12 [Source:HGNC Symbol;Acc:HGNC:3668]
226756_at	CCDC71L	0.593341	<0.0001	7 q22	coiled-coil domain containing 71-like [Source:HGNC Symbol;Acc:HGNC:26685]
244066_at		0.593303	<0.0001	9 p22
1569355_at	KCNIP3	0.593175	<0.0001	2 q11	potassium voltage-gated channel interacting protein 3 [Source:HGNC Symbol;Acc:HGNC:15523]
1555904_at	FRY	0.592646	<0.0001	13 q13	FRY microtubule binding protein [Source:HGNC Symbol;Acc:HGNC:20367]
227099_s_at	C11orf96	0.591812	<0.0001	11 p11	chromosome 11 open reading frame 96 [Source:HGNC Symbol;Acc:HGNC:38675]
219355_at	CXorf57	0.59164	<0.0001	X q22	chromosome X open reading frame 57 [Source:HGNC Symbol;Acc:HGNC:25486]
241772_at		0.59089	<0.0001
91920_at	BCAN	0.590647	<0.0001	1 q23	brevican [Source:HGNC Symbol;Acc:HGNC:23059]
224645_at	EIF4EBP2	0.590513	<0.0001	10 q22	eukaryotic translation initiation factor 4E binding protein 2 [Source:HGNC Symbol;Acc:HGNC:3289]
207447_s_at	MGAT4C	0.590114	<0.0001	12 q21	MGAT4 family member C [Source:HGNC Symbol;Acc:HGNC:30871]
211518_s_at	BMP4	0.59007	<0.0001	14 q22	bone morphogenetic protein 4 [Source:HGNC Symbol;Acc:HGNC:1071]
229083_at	HNRNPA0	0.589705	<0.0001	5 q31	heterogeneous nuclear ribonucleoprotein A0 [Source:HGNC Symbol;Acc:HGNC:5030]
226446_at	HES6	0.589269	<0.0001	2 q37	hes family bHLH transcription factor 6 [Source:HGNC Symbol;Acc:HGNC:18254]
218856_at	TNFRSF21	0.587251	<0.0001	6 p12	tumor necrosis factor receptor superfamily member 21 [Source:HGNC Symbol;Acc:HGNC:13469]
227911_at	ARHGAP28	0.586935	<0.0001	18 p11	Rho GTPase activating protein 28 [Source:HGNC Symbol;Acc:HGNC:25509]
1569178_at	GRIA4	0.586634	<0.0001	11 q22	glutamate ionotropic receptor AMPA type subunit 4 [Source:HGNC Symbol;Acc:HGNC:4574]
202880_s_at	CYTH1	0.586461	<0.0001	17 q25	cytohesin 1 [Source:HGNC Symbol;Acc:HGNC:9501]
205493_s_at	DPYSL4	0.584296	<0.0001	10 q26	dihydropyrimidinase like 4 [Source:HGNC Symbol;Acc:HGNC:3016]
1564573_at	IFITM10	0.583165	<0.0001	11 p15	interferon induced transmembrane protein 10 [Source:HGNC Symbol;Acc:HGNC:40022]
1552665_at	JMJD1C-AS1	0.582736	<0.0001	10 q21	JMJD1C antisense RNA 1 [Source:HGNC Symbol;Acc:HGNC:28222]
1562583_s_at		0.582558	<0.0001	13 q12	transmembrane phosphoinositide 3-phosphatase and tensin homolog 2 pseudogene 1 [Source:HGNC Symbol;Acc:HGNC:35196]
205726_at	DIAPH2	0.582494	<0.0001	X q21	diaphanous related formin 2 [Source:HGNC Symbol;Acc:HGNC:2877]
219196_at	SCG3	0.581734	<0.0001	15 q21	secretogranin III [Source:HGNC Symbol;Acc:HGNC:13707]
225830_at	PDZD8	0.581433	<0.0001	10 q26	PDZ domain containing 8 [Source:HGNC Symbol;Acc:HGNC:26974]
210110_x_at	HNRNPH3	0.581085	<0.0001	10 q21	heterogeneous nuclear ribonucleoprotein H3 [Source:HGNC Symbol;Acc:HGNC:5043]
229805_at		0.580775	<0.0001
222761_at	BIVM	0.579571	<0.0001	13 q33	basic, immunoglobulin-like variable motif containing [Source:HGNC Symbol;Acc:HGNC:16034]
230979_at	BMPR1A	0.579416	<0.0001	10 q23	bone morphogenetic protein receptor type 1A [Source:HGNC Symbol;Acc:HGNC:1076]
1553528_a_at	TAF5	0.579137	<0.0001	10 q24	TATA-box binding protein associated factor 5 [Source:HGNC Symbol;Acc:HGNC:11539]
1554784_at	CNTN1	0.579	<0.0001	12 q12	contactin 1 [Source:HGNC Symbol;Acc:HGNC:2171]
232803_at		0.578608	<0.0001
209160_at	AKR1C3	0.578367	<0.0001	10 p15	aldo-keto reductase family 1 member C3 [Source:HGNC Symbol;Acc:HGNC:386]
211571_s_at	VCAN	0.577804	<0.0001	5 q14	versican [Source:HGNC Symbol;Acc:HGNC:2464]
220086_at	IKZF5	0.577631	<0.0001	10 q26	IKAROS family zinc finger 5 [Source:HGNC Symbol;Acc:HGNC:14283]
212056_at	GSE1	0.577561	<0.0001	16 q24	Gse1 coiled-coil protein [Source:HGNC Symbol;Acc:HGNC:28979]
243526_at	WDR86	0.576788	<0.0001	7 q36	WD repeat domain 86 [Source:HGNC Symbol;Acc:HGNC:28020]
210055_at	TSHR	0.576566	<0.0001	14 q31	thyroid stimulating hormone receptor [Source:HGNC Symbol;Acc:HGNC:12373]
234485_at		0.576488	<0.0001	10 p11	eukaryotic translation initiation factor 3 subunit L pseudogene 3 [Source:HGNC Symbol;Acc:HGNC:44976]
1552573_s_at	MIPOL1	0.575257	<0.0001	14 q13	mirror-image polydactyly 1 [Source:HGNC Symbol;Acc:HGNC:21460]
219107_at	BCAN	0.574539	<0.0001	1 q23	brevican [Source:HGNC Symbol;Acc:HGNC:23059]
239657_x_at	FOXO6	0.572512	<0.0001	1 p34	forkhead box O6 [Source:HGNC Symbol;Acc:HGNC:24814]
206037_at	KYAT1	0.57231	<0.0001	9 q34	kynurenine aminotransferase 1 [Source:HGNC Symbol;Acc:HGNC:1564]
1554043_a_at		0.57133	<0.0001
230589_at		0.570357	<0.0001	6 q21
242356_at	VTI1A	0.569652	<0.0001	10 q25	vesicle transport through interaction with t-SNAREs 1A [Source:HGNC Symbol;Acc:HGNC:17792]
204620_s_at	VCAN	0.56965	<0.0001	5 q14	versican [Source:HGNC Symbol;Acc:HGNC:2464]
223875_s_at	EPC1	0.569535	<0.0001	10 p11	enhancer of polycomb homolog 1 [Source:HGNC Symbol;Acc:HGNC:19876]
1564426_x_at		0.56901	<0.0001
239730_at	DGCR14	0.568965	<0.0001	22 q11	DiGeorge syndrome critical region gene 14 [Source:HGNC Symbol;Acc:HGNC:16817]
222434_at	ENAH	0.568011	<0.0001	1 q42	enabled homolog (Drosophila) [Source:HGNC Symbol;Acc:HGNC:18271]
1569629_x_at		0.567839	<0.0001	X p22
227202_at	CNTN1	0.567508	<0.0001	12 q12	contactin 1 [Source:HGNC Symbol;Acc:HGNC:2171]
232015_at	GAREM2	0.567038	<0.0001	2 p23	GRB2 associated regulator of MAPK1 subtype 2 [Source:HGNC Symbol;Acc:HGNC:27172]
235866_at	C9orf85	0.567017	<0.0001	9 q21	chromosome 9 open reading frame 85 [Source:HGNC Symbol;Acc:HGNC:28784]
230577_at		0.566524	<0.0001	10 q21	long intergenic non-protein coding RNA 844 [Source:HGNC Symbol;Acc:HGNC:45031]
223315_at	NTN4	0.565908	<0.0001	12 q22	netrin 4 [Source:HGNC Symbol;Acc:HGNC:13658]
231984_at	MTAP	0.565631	<0.0001	9 p21	methylthioadenosine phosphorylase [Source:HGNC Symbol;Acc:HGNC:7413]
1553113_s_at	CDK8	0.56477	<0.0001	13 q12	cyclin dependent kinase 8 [Source:HGNC Symbol;Acc:HGNC:1779]
227863_at	IFITM10	0.564357	<0.0001	11 p15	interferon induced transmembrane protein 10 [Source:HGNC Symbol;Acc:HGNC:40022]
230730_at	SGCD	0.564241	<0.0001	5 q33	sarcoglycan delta [Source:HGNC Symbol;Acc:HGNC:10807]
214581_x_at	TNFRSF21	0.563768	<0.0001	6 p12	tumor necrosis factor receptor superfamily member 21 [Source:HGNC Symbol;Acc:HGNC:13469]
200946_x_at	GLUD1	0.563645	<0.0001	10 q23	glutamate dehydrogenase 1 [Source:HGNC Symbol;Acc:HGNC:4335]
1569796_s_at	ATRNL1	0.56325	<0.0001	10 q25	attractin like 1 [Source:HGNC Symbol;Acc:HGNC:29063]
227452_at	LINC00511	0.563181	<0.0001	17 q24	long intergenic non-protein coding RNA 511 [Source:HGNC Symbol;Acc:HGNC:43564]
215522_at	SORCS3	0.563159	<0.0001	10 q25	sortilin related VPS10 domain containing receptor 3 [Source:HGNC Symbol;Acc:HGNC:16699]
207091_at	P2RX7	0.562989	<0.0001	12 q24	purinergic receptor P2X 7 [Source:HGNC Symbol;Acc:HGNC:8537]
232479_at		0.562953	<0.0001
236576_at	CTNNA3	0.562572	<0.0001	10 q21	catenin alpha 3 [Source:HGNC Symbol;Acc:HGNC:2511]
223116_at	BCAR1	0.561974	<0.0001	16 q23	BCAR1, Cas family scaffolding protein [Source:HGNC Symbol;Acc:HGNC:971]
221778_at	KDM7A	0.561043	<0.0001	7 q34	lysine demethylase 7A [Source:HGNC Symbol;Acc:HGNC:22224]
221623_at	BCAN	0.561004	<0.0001	1 q23	brevican [Source:HGNC Symbol;Acc:HGNC:23059]
225829_at	PDZD8	0.559983	<0.0001	10 q26	PDZ domain containing 8 [Source:HGNC Symbol;Acc:HGNC:26974]
210393_at	LGR5	0.559963	<0.0001	12 q21	leucine rich repeat containing G protein-coupled receptor 5 [Source:HGNC Symbol;Acc:HGNC:4504]
201761_at	MTHFD2	0.559601	<0.0001	2 p13	methylenetetrahydrofolate dehydrogenase (NADP+ dependent) 2, methenyltetrahydrofolate cyclohydrolase [Source:HGNC Symbol;Acc:HGNC:7434]
222957_at	NEU4	0.55897	<0.0001	2 q37	neuraminidase 4 (sialidase) [Source:HGNC Symbol;Acc:HGNC:21328]
1556042_s_at	LINC01089	0.557787	<0.0001	12 q24	long intergenic non-protein coding RNA 1089 [Source:HGNC Symbol;Acc:HGNC:27886]
238739_at	IPMK	0.557491	<0.0001	10 q21	inositol polyphosphate multikinase [Source:HGNC Symbol;Acc:HGNC:20739]
212422_at	PDCD11	0.557133	<0.0001	10 q24	programmed cell death 11 [Source:HGNC Symbol;Acc:HGNC:13408]
227760_at		0.556515	<0.0001
226989_at	RGMB	0.556032	<0.0001	5 q15	repulsive guidance molecule family member b [Source:HGNC Symbol;Acc:HGNC:26896]
214659_x_at	YLPM1	0.555358	<0.0001	14 q24	YLP motif containing 1 [Source:HGNC Symbol;Acc:HGNC:17798]
235460_at	SNX22	0.555278	<0.0001	15 q22	sorting nexin 22 [Source:HGNC Symbol;Acc:HGNC:16315]
216744_at		0.554909	<0.0001
203793_x_at	PCGF2	0.554617	<0.0001	17 q12	polycomb group ring finger 2 [Source:HGNC Symbol;Acc:HGNC:12929]
231112_at	SNRPE	0.554068	<0.0001	1 q32	small nuclear ribonucleoprotein polypeptide E [Source:HGNC Symbol;Acc:HGNC:11161]
242065_x_at		0.553753	<0.0001
222409_at	CORO1C	0.553414	<0.0001	12 q24	coronin 1C [Source:HGNC Symbol;Acc:HGNC:2254]
212170_at	RBM12	0.553294	<0.0001	20 q11	RNA binding motif protein 12 [Source:HGNC Symbol;Acc:HGNC:9898]
1569080_at		0.552496	<0.0001
243261_at		0.549994	<0.0001
214952_at	NCAM1	0.549395	<0.0001	11 q23	neural cell adhesion molecule 1 [Source:HGNC Symbol;Acc:HGNC:7656]
215643_at	SEMA3D	0.548714	<0.0001	7 q21	semaphorin 3D [Source:HGNC Symbol;Acc:HGNC:10726]
230291_s_at		0.548576	<0.0001
239637_at	RAB18	0.548402	<0.0001	10 p12	RAB18, member RAS oncogene family [Source:HGNC Symbol;Acc:HGNC:14244]
204795_at	PRR3	0.548003	<0.0001	6 p21	proline rich 3 [Source:HGNC Symbol;Acc:HGNC:21149]
235874_at	PRSS35	0.547741	<0.0001	6 q14	protease, serine 35 [Source:HGNC Symbol;Acc:HGNC:21387]
230570_at	EIF3H	0.547696	<0.0001	8 q24	eukaryotic translation initiation factor 3 subunit H [Source:HGNC Symbol;Acc:HGNC:3273]
1558046_x_at		0.545335	<0.0001	X p22
1569024_at	FAM13A	0.544792	<0.0001	4 q22	family with sequence similarity 13 member A [Source:HGNC Symbol;Acc:HGNC:19367]
200947_s_at	GLUD1	0.544477	<0.0001	10 q23	glutamate dehydrogenase 1 [Source:HGNC Symbol;Acc:HGNC:4335]
221238_at	HMGN5	0.544312	<0.0001	X q21	high mobility group nucleosome binding domain 5 [Source:HGNC Symbol;Acc:HGNC:8013]
1562091_at		0.544249	<0.0001
216247_at	RPS20	0.54394	<0.0001	8 q12	ribosomal protein S20 [Source:HGNC Symbol;Acc:HGNC:10405]
1569736_at		0.543563	<0.0001	8 q13
206850_at	RASL10A	0.543557	<0.0001	22 q12	RAS like family 10 member A [Source:HGNC Symbol;Acc:HGNC:16954]
210053_at	TAF5	0.543494	<0.0001	10 q24	TATA-box binding protein associated factor 5 [Source:HGNC Symbol;Acc:HGNC:11539]
212894_at	SUPV3L1	0.543487	<0.0001	10 q22	Suv3 like RNA helicase [Source:HGNC Symbol;Acc:HGNC:11471]
219935_at	ADAMTS5	0.543481	<0.0001	21 q21	ADAM metallopeptidase with thrombospondin type 1 motif 5 [Source:HGNC Symbol;Acc:HGNC:221]
201490_s_at	PPIF	0.543409	<0.0001	10 q22	peptidylprolyl isomerase F [Source:HGNC Symbol;Acc:HGNC:9259]
232377_at	NXPH1	0.541004	<0.0001	7 p21	neurexophilin 1 [Source:HGNC Symbol;Acc:HGNC:20693]
1560258_a_at		0.540518	<0.0001	19 p12
227044_at		0.540487	<0.0001	22 q13
235385_at	MARCH1	0.5403	<0.0001	4 q32	membrane associated ring-CH-type finger 1 [Source:HGNC Symbol;Acc:HGNC:26077]
232837_at	KIF13A	0.540216	<0.0001	6 p22	kinesin family member 13A [Source:HGNC Symbol;Acc:HGNC:14566]
203343_at	UGDH	0.539948	<0.0001	4 p14	UDP-glucose 6-dehydrogenase [Source:HGNC Symbol;Acc:HGNC:12525]
1552736_a_at	NETO1	0.539886	<0.0001	18 q22	neuropilin and tolloid like 1 [Source:HGNC Symbol;Acc:HGNC:13823]
219438_at	NKAIN1	0.538803	<0.0001	1 p35	Na+/K+ transporting ATPase interacting 1 [Source:HGNC Symbol;Acc:HGNC:25743]
237439_at	USP43	0.538633	<0.0001	17 p13	ubiquitin specific peptidase 43 [Source:HGNC Symbol;Acc:HGNC:20072]
228827_at	RUNX1T1	0.538572	<0.0001	8 q21	RUNX1 translocation partner 1 [Source:HGNC Symbol;Acc:HGNC:1535]
205575_at	C1QL1	0.53583	<0.0001	17 q21	complement component 1, q subcomponent-like 1 [Source:HGNC Symbol;Acc:HGNC:24182]
228485_s_at	SLC44A1	0.534029	<0.0001	9 q31	solute carrier family 44 member 1 [Source:HGNC Symbol;Acc:HGNC:18798]
216307_at	DGKB	0.533411	<0.0001	7 p21	diacylglycerol kinase beta [Source:HGNC Symbol;Acc:HGNC:2850]
205529_s_at	RUNX1T1	0.53323	<0.0001	8 q21	RUNX1 translocation partner 1 [Source:HGNC Symbol;Acc:HGNC:1535]
205528_s_at	RUNX1T1	0.532855	<0.0001	8 q21	RUNX1 translocation partner 1 [Source:HGNC Symbol;Acc:HGNC:1535]
229799_s_at	NCAM1	0.53259	<0.0001	11 q23	neural cell adhesion molecule 1 [Source:HGNC Symbol;Acc:HGNC:7656]
221911_at	ETV1	0.532268	<0.0001	7 p21	ETS variant 1 [Source:HGNC Symbol;Acc:HGNC:3490]
237471_at		0.532017	<0.0001
209816_at	PTCH1	0.531998	<0.0001	9 q22	patched 1 [Source:HGNC Symbol;Acc:HGNC:9585]
229568_at	MOB3B	0.531806	<0.0001	9 p21	MOB kinase activator 3B [Source:HGNC Symbol;Acc:HGNC:23825]
231399_at	RAB3IP	0.530694	<0.0001	12 q15	RAB3A interacting protein [Source:HGNC Symbol;Acc:HGNC:16508]
200962_at	RPL31	0.530638	<0.0001	2 q11	ribosomal protein L31 [Source:HGNC Symbol;Acc:HGNC:10334]
229307_at	ANKRD28	0.530063	<0.0001	3 p25	ankyrin repeat domain 28 [Source:HGNC Symbol;Acc:HGNC:29024]
226369_at	LINC01089	0.529592	<0.0001	12 q24	long intergenic non-protein coding RNA 1089 [Source:HGNC Symbol;Acc:HGNC:27886]
226858_at	CSNK1E	0.529157	<0.0001	22 q13	casein kinase 1 epsilon [Source:HGNC Symbol;Acc:HGNC:2453]
233950_at	CADPS	0.528908	<0.0001	3 p14	calcium dependent secretion activator [Source:HGNC Symbol;Acc:HGNC:1426]
205946_at	VIPR2	0.526525	<0.0001	7 q36	vasoactive intestinal peptide receptor 2 [Source:HGNC Symbol;Acc:HGNC:12695]
234592_at		0.525866	<0.0001	3 q22
204563_at	SELL	0.525407	<0.0001	1 q24	selectin L [Source:HGNC Symbol;Acc:HGNC:10720]
230019_s_at	DISP3	0.524068	<0.0001	1 p36	dispatched RND transporter family member 3 [Source:HGNC Symbol;Acc:HGNC:29251]
237833_s_at	SNCAIP	0.523222	<0.0001	5 q23	synuclein alpha interacting protein [Source:HGNC Symbol;Acc:HGNC:11139]
223130_s_at	MYLIP	0.522373	<0.0001	6 p22	myosin regulatory light chain interacting protein [Source:HGNC Symbol;Acc:HGNC:21155]
201830_s_at	NET1	0.522295	<0.0001	10 p15	neuroepithelial cell transforming 1 [Source:HGNC Symbol;Acc:HGNC:14592]
234976_x_at	MTHFD2	0.522291	<0.0001	2 p13	methylenetetrahydrofolate dehydrogenase (NADP+ dependent) 2, methenyltetrahydrofolate cyclohydrolase [Source:HGNC Symbol;Acc:HGNC:7434]
238885_at	KIAA1549	0.521584	<0.0001	7 q34	KIAA1549 [Source:HGNC Symbol;Acc:HGNC:22219]
240649_at	MGAT4C	0.520365	<0.0001	12 q21	MGAT4 family member C [Source:HGNC Symbol;Acc:HGNC:30871]
224596_at	SLC44A1	0.519792	<0.0001	9 q31	solute carrier family 44 member 1 [Source:HGNC Symbol;Acc:HGNC:18798]
235111_at	LSAMP	0.51902	<0.0001	3 q13	limbic system-associated membrane protein [Source:HGNC Symbol;Acc:HGNC:6705]
220340_at	GREB1L	0.516695	<0.0001	18 q11	growth regulation by estrogen in breast cancer-like [Source:HGNC Symbol;Acc:HGNC:31042]
228028_at	GAREM2	0.515846	<0.0001	2 p23	GRB2 associated regulator of MAPK1 subtype 2 [Source:HGNC Symbol;Acc:HGNC:27172]
217049_x_at	PCDH11X	0.514515	<0.0001	X q21	protocadherin 11 X-linked [Source:HGNC Symbol;Acc:HGNC:8656]
227533_at	RALGPS2	0.514455	<0.0001	1 q25	Ral GEF with PH domain and SH3 binding motif 2 [Source:HGNC Symbol;Acc:HGNC:30279]
239884_at	CADPS	0.513918	<0.0001	3 p14	calcium dependent secretion activator [Source:HGNC Symbol;Acc:HGNC:1426]
1570376_at	LINC00689	0.513689	<0.0001	7 q36	long intergenic non-protein coding RNA 689 [Source:HGNC Symbol;Acc:HGNC:27217]
230143_at	RNF165	0.513542	<0.0001	18 q21	ring finger protein 165 [Source:HGNC Symbol;Acc:HGNC:31696]
235211_at		0.513159	<0.0001
1569640_s_at	EEPD1	0.512594	<0.0001	7 p14	endonuclease/exonuclease/phosphatase family domain containing 1 [Source:HGNC Symbol;Acc:HGNC:22223]
206806_at	DGKI	0.512391	<0.0001	7 q33	diacylglycerol kinase iota [Source:HGNC Symbol;Acc:HGNC:2855]
228772_at	HNMT	0.511989	<0.0001	2 q22	histamine N-methyltransferase [Source:HGNC Symbol;Acc:HGNC:5028]
217359_s_at	NCAM1	0.511835	<0.0001	11 q23	neural cell adhesion molecule 1 [Source:HGNC Symbol;Acc:HGNC:7656]
241048_at		0.511034	<0.0001
226140_s_at	OTUD1	0.510813	<0.0001	10 p12	OTU deubiquitinase 1 [Source:HGNC Symbol;Acc:HGNC:27346]
223103_at		0.51036	<0.0001
226013_at	TRAK1	0.509248	<0.0001	3 p22	trafficking kinesin protein 1 [Source:HGNC Symbol;Acc:HGNC:29947]
217498_at	GDF11	0.509245	<0.0001	12 q13	growth differentiation factor 11 [Source:HGNC Symbol;Acc:HGNC:4216]
210383_at	SCN1A	0.508971	<0.0001	2 q24	sodium voltage-gated channel alpha subunit 1 [Source:HGNC Symbol;Acc:HGNC:10585]
228740_at		0.508875	<0.0001	14 q23
211184_s_at	USH1C	0.508717	<0.0001	11 p15	USH1 protein network component harmonin [Source:HGNC Symbol;Acc:HGNC:12597]
232122_s_at	VEPH1	0.508327	<0.0001	3 q25	ventricular zone expressed PH domain containing 1 [Source:HGNC Symbol;Acc:HGNC:25735]
231164_at	ABCA17P	0.507011	<0.0001	16 p13	ATP binding cassette subfamily A member 17, pseudogene [Source:HGNC Symbol;Acc:HGNC:32972]
1560728_at		0.506722	<0.0001
235456_at		0.505529	<0.0001
243260_x_at		0.505518	<0.0001	8 p23
213543_at	SGCD	0.50492	<0.0001	5 q33	sarcoglycan delta [Source:HGNC Symbol;Acc:HGNC:10807]
208650_s_at	CD24	0.503695	<0.0001	6 q21	CD24 molecule [Source:HGNC Symbol;Acc:HGNC:1645]
217223_s_at		0.503335	<0.0001	22 q11	breakpoint cluster region pseudogene 2 [Source:HGNC Symbol;Acc:HGNC:1015]
223582_at	ADGRV1	0.503271	<0.0001	5 q14	adhesion G protein-coupled receptor V1 [Source:HGNC Symbol;Acc:HGNC:17416]
206506_s_at	SUPT3H	0.503084	<0.0001	6 p21
237472_at	SOX1	0.502801	<0.0001	13 q34	SRY-box 1 [Source:HGNC Symbol;Acc:HGNC:11189]
1559351_at		0.502766	<0.0001
209771_x_at	CD24	0.501632	<0.0001	6 q21	CD24 molecule [Source:HGNC Symbol;Acc:HGNC:1645]
266_s_at	CD24	0.500656	<0.0001	6 q21	CD24 molecule [Source:HGNC Symbol;Acc:HGNC:1645]
1569857_s_at	TPP2	0.499956	<0.0001	13 q33	tripeptidyl peptidase 2 [Source:HGNC Symbol;Acc:HGNC:12016]
1570192_at		0.499802	<0.0001	2 q31
230233_at		0.49931	<0.0001
201075_s_at	SMARCC1	0.498619	<0.0001	3 p21	SWI/SNF related, matrix associated, actin dependent regulator of chromatin subfamily c member 1 [Source:HGNC Symbol;Acc:HGNC:11104]
235368_at	ADAMTS5	0.498155	<0.0001	21 q21	ADAM metallopeptidase with thrombospondin type 1 motif 5 [Source:HGNC Symbol;Acc:HGNC:221]
228486_at	SLC44A1	0.497702	<0.0001	9 q31	solute carrier family 44 member 1 [Source:HGNC Symbol;Acc:HGNC:18798]
220319_s_at	MYLIP	0.497699	<0.0001	6 p22	myosin regulatory light chain interacting protein [Source:HGNC Symbol;Acc:HGNC:21155]
1559544_s_at	LINC00441	0.497325	<0.0001	13 q14	long intergenic non-protein coding RNA 441 [Source:HGNC Symbol;Acc:HGNC:42778]
231902_at	ZNF827	0.496742	<0.0001	4 q31	zinc finger protein 827 [Source:HGNC Symbol;Acc:HGNC:27193]
214162_at	ASXL3	0.496088	<0.0001	18 q12	additional sex combs like 3, transcriptional regulator [Source:HGNC Symbol;Acc:HGNC:29357]
205137_x_at	USH1C	0.495569	<0.0001	11 p15	USH1 protein network component harmonin [Source:HGNC Symbol;Acc:HGNC:12597]
1564936_at		0.495092	<0.0001	7 p14
1562836_at		0.495003	<0.0001
216379_x_at	CD24	0.494643	<0.0001	6 q21	CD24 molecule [Source:HGNC Symbol;Acc:HGNC:1645]
230610_at		0.494559	<0.0001
1568987_at	CRHR1-IT1	0.493717	<0.0001	17 q21	CRHR1 intronic transcript 1 [Source:HGNC Symbol;Acc:HGNC:26327]
214685_at	NOP14-AS1	0.493353	<0.0001	4 p16	NOP14 antisense RNA 1 [Source:HGNC Symbol;Acc:HGNC:20205]
209772_s_at	CD24	0.4932	<0.0001	6 q21	CD24 molecule [Source:HGNC Symbol;Acc:HGNC:1645]
216885_s_at	DCAF8	0.491953	<0.0001	1 q23	DDB1 and CUL4 associated factor 8 [Source:HGNC Symbol;Acc:HGNC:24891]
236688_at	FRMPD3	0.49191	<0.0001	X q22	FERM and PDZ domain containing 3 [Source:HGNC Symbol;Acc:HGNC:29382]
213419_at	APBB2	0.491832	<0.0001	4 p13	amyloid beta precursor protein binding family B member 2 [Source:HGNC Symbol;Acc:HGNC:582]
239230_at	HES5	0.49144	<0.0001	1 p36	hes family bHLH transcription factor 5 [Source:HGNC Symbol;Acc:HGNC:19764]
229986_at	ZNF717	0.489751	<0.0001	3 p12	zinc finger protein 717 [Source:HGNC Symbol;Acc:HGNC:29448]
215112_x_at	MCF2L2	0.48966	<0.0001	3 q27	MCF.2 cell line derived transforming sequence-like 2 [Source:HGNC Symbol;Acc:HGNC:30319]
219599_at		0.488812	<0.0001	X q23
1553179_at	ADAMTS19	0.488598	<0.0001	5 q23	ADAM metallopeptidase with thrombospondin type 1 motif 19 [Source:HGNC Symbol;Acc:HGNC:17111]
1557038_s_at	UBAC2-AS1	0.488173	<0.0001	13 q32	UBAC2 antisense RNA 1 [Source:HGNC Symbol;Acc:HGNC:42502]
1560477_a_at	SAMD11	0.488144	<0.0001	1 p36	sterile alpha motif domain containing 11 [Source:HGNC Symbol;Acc:HGNC:28706]
217998_at	PHLDA1	0.487306	<0.0001	12 q21	pleckstrin homology like domain family A member 1 [Source:HGNC Symbol;Acc:HGNC:8933]
220717_at	ADAMTS20	0.486633	<0.0001	12 q12	ADAM metallopeptidase with thrombospondin type 1 motif 20 [Source:HGNC Symbol;Acc:HGNC:17178]
241255_at	CTNNA3	0.485455	<0.0001	10 q21	catenin alpha 3 [Source:HGNC Symbol;Acc:HGNC:2511]
235829_at	CAHM	0.484389	<0.0001	6 q26	colon adenocarcinoma hypermethylated (non-protein coding) [Source:HGNC Symbol;Acc:HGNC:42860]
1568604_a_at	CADPS	0.483691	<0.0001	3 p14	calcium dependent secretion activator [Source:HGNC Symbol;Acc:HGNC:1426]
228269_x_at	KCNIP3	0.483659	<0.0001	2 q11	potassium voltage-gated channel interacting protein 3 [Source:HGNC Symbol;Acc:HGNC:15523]
208651_x_at	CD24	0.482542	<0.0001	6 q21	CD24 molecule [Source:HGNC Symbol;Acc:HGNC:1645]
205180_s_at	ADAM8	0.482278	<0.0001	10 q26	ADAM metallopeptidase domain 8 [Source:HGNC Symbol;Acc:HGNC:215]
209981_at	CSDC2	0.481817	<0.0001	22 q13	cold shock domain containing C2 [Source:HGNC Symbol;Acc:HGNC:30359]
229058_at	ANKRD16	0.481734	<0.0001	10 p15	ankyrin repeat domain 16 [Source:HGNC Symbol;Acc:HGNC:23471]
211467_s_at	NFIB	0.48152	<0.0001	9 p22	nuclear factor I B [Source:HGNC Symbol;Acc:HGNC:7785]
227620_at	SLC44A1	0.48086	<0.0001	9 q31	solute carrier family 44 member 1 [Source:HGNC Symbol;Acc:HGNC:18798]
239904_at		0.480281	<0.0001
213467_at	RND2	0.479715	<0.0001	17 q21	Rho family GTPase 2 [Source:HGNC Symbol;Acc:HGNC:18315]
230095_at	GLRX3	0.479578	<0.0001	10 q26	glutaredoxin 3 [Source:HGNC Symbol;Acc:HGNC:15987]
207505_at	PRKG2	0.479289	<0.0001	4 q21	protein kinase, cGMP-dependent, type II [Source:HGNC Symbol;Acc:HGNC:9416]
238579_at		0.479198	<0.0001
221756_at	PIK3IP1	0.478831	<0.0001	22 q12	phosphoinositide-3-kinase interacting protein 1 [Source:HGNC Symbol;Acc:HGNC:24942]
1568603_at	CADPS	0.478591	<0.0001	3 p14	calcium dependent secretion activator [Source:HGNC Symbol;Acc:HGNC:1426]
1556771_a_at		0.478455	<0.0001	9 p13	CNTFR antisense RNA 1 [Source:HGNC Symbol;Acc:HGNC:48712]
212770_at	TLE3	0.477735	<0.0001	15 q23	transducin like enhancer of split 3 [Source:HGNC Symbol;Acc:HGNC:11839]
229859_at		0.477054	<0.0001	19 p13
206107_at	RGS11	0.477036	<0.0001	16 p13	regulator of G-protein signaling 11 [Source:HGNC Symbol;Acc:HGNC:9993]
235014_at	ILF3-AS1	0.475229	<0.0001	19 p13	ILF3 antisense RNA 1 (head to head) [Source:HGNC Symbol;Acc:HGNC:27115]
240437_at	CASP9	0.47283	<0.0001	1 p36	caspase 9 [Source:HGNC Symbol;Acc:HGNC:1511]
223129_x_at	MYLIP	0.471962	<0.0001	6 p22	myosin regulatory light chain interacting protein [Source:HGNC Symbol;Acc:HGNC:21155]
222041_at	OVCA2	0.470949	<0.0001	17 p13	ovarian tumor suppressor candidate 2 [Source:HGNC Symbol;Acc:HGNC:24203]
1557720_s_at	MYO16	0.470267	<0.0001	13 q33	myosin XVI [Source:HGNC Symbol;Acc:HGNC:29822]
208937_s_at	ID1	0.469889	<0.0001	20 q11	inhibitor of DNA binding 1, HLH protein [Source:HGNC Symbol;Acc:HGNC:5360]
209834_at	CHST3	0.469431	<0.0001	10 q22	carbohydrate sulfotransferase 3 [Source:HGNC Symbol;Acc:HGNC:1971]
231167_at		0.468846	<0.0001
207480_s_at	MEIS2	0.468585	<0.0001	15 q14	Meis homeobox 2 [Source:HGNC Symbol;Acc:HGNC:7001]
242977_at		0.468547	<0.0001	1 q25
1560537_at	FGF13-AS1	0.468139	<0.0001	X q26	FGF13 antisense RNA 1 [Source:HGNC Symbol;Acc:HGNC:44264]
1559712_at	LINC00689	0.466024	<0.0001	7 q36	long intergenic non-protein coding RNA 689 [Source:HGNC Symbol;Acc:HGNC:27217]
235473_at		0.465958	<0.0001
232102_at	METTL6	0.465794	<0.0001	3 p25	methyltransferase like 6 [Source:HGNC Symbol;Acc:HGNC:28343]
221173_at		0.465776	<0.0001
233536_at	ASXL3	0.465184	<0.0001	18 q12	additional sex combs like 3, transcriptional regulator [Source:HGNC Symbol;Acc:HGNC:29357]
215297_at		0.46507	<0.0001
226042_at	EDC3	0.464699	<0.0001	15 q24	enhancer of mRNA decapping 3 [Source:HGNC Symbol;Acc:HGNC:26114]
1560790_at	GOLGA6L2	0.462483	<0.0001	15 q11	golgin A6 family-like 2 [Source:HGNC Symbol;Acc:HGNC:26695]
236753_at		0.461142	<0.0001
1556081_at		0.459809	<0.0001	2 q36
229930_at	LINC01315	0.458138	<0.0001	22 q13	long intergenic non-protein coding RNA 1315 [Source:HGNC Symbol;Acc:HGNC:50513]
239325_at	DNAJC27-AS1	0.457163	<0.0001	2 p23	DNAJC27 antisense RNA 1 [Source:HGNC Symbol;Acc:HGNC:42943]
214857_at	RPARP-AS1	0.456993	<0.0001	10 q24	RPARP antisense RNA 1 [Source:HGNC Symbol;Acc:HGNC:45238]
209550_at	NDN	0.456496	<0.0001	15 q11	necdin, MAGE family member [Source:HGNC Symbol;Acc:HGNC:7675]
1556082_a_at		0.455035	<0.0001	2 q36
207620_s_at	CASK	0.454981	<0.0001	X p11	calcium/calmodulin dependent serine protein kinase [Source:HGNC Symbol;Acc:HGNC:1497]
219889_at	FRAT1	0.453984	<0.0001	10 q24	frequently rearranged in advanced T-cell lymphomas 1 [Source:HGNC Symbol;Acc:HGNC:3944]
208886_at	H1F0	0.452943	<0.0001	22 q13	H1 histone family member 0 [Source:HGNC Symbol;Acc:HGNC:4714]
1557265_at		0.45282	<0.0001	16 p13
224941_at	PAPPA	0.452521	<0.0001	9 q33	pappalysin 1 [Source:HGNC Symbol;Acc:HGNC:8602]
201489_at	PPIF	0.452241	<0.0001	10 q22	peptidylprolyl isomerase F [Source:HGNC Symbol;Acc:HGNC:9259]
232089_at	ZNF263	0.450158	<0.0001	16 p13	zinc finger protein 263 [Source:HGNC Symbol;Acc:HGNC:13056]
215442_s_at	TSHR	0.449441	<0.0001	14 q31	thyroid stimulating hormone receptor [Source:HGNC Symbol;Acc:HGNC:12373]
224940_s_at	PAPPA	0.449238	<0.0001	9 q33	pappalysin 1 [Source:HGNC Symbol;Acc:HGNC:8602]
231029_at		0.447824	<0.0001
228449_at	MORC2	0.447312	<0.0001	22 q12	MORC family CW-type zinc finger 2 [Source:HGNC Symbol;Acc:HGNC:23573]
1560109_s_at		0.446121	<0.0001
1553354_a_at		0.445929	<0.0001	10 q22
1560068_a_at		0.445454	<0.0001
209985_s_at	ASCL1	0.444602	<0.0001	12 q23	achaete-scute family bHLH transcription factor 1 [Source:HGNC Symbol;Acc:HGNC:738]
239537_at	ST8SIA2	0.444379	<0.0001	15 q26	ST8 alpha-N-acetyl-neuraminide alpha-2,8-sialyltransferase 2 [Source:HGNC Symbol;Acc:HGNC:10870]
223422_s_at	ARHGAP24	0.443756	<0.0001	4 q21	Rho GTPase activating protein 24 [Source:HGNC Symbol;Acc:HGNC:25361]
233306_at		0.443512	<0.0001
1553268_at	RHBDL3	0.443486	<0.0001	17 q11	rhomboid like 3 [Source:HGNC Symbol;Acc:HGNC:16502]
216021_s_at	GLRA3	0.44088	<0.0001	4 q34	glycine receptor alpha 3 [Source:HGNC Symbol;Acc:HGNC:4328]
211872_s_at	RGS11	0.440128	<0.0001	16 p13	regulator of G-protein signaling 11 [Source:HGNC Symbol;Acc:HGNC:9993]
1564069_at		0.439589	<0.0001	7 p15	HOXA transcript at the distal tip, conserved region 3 [Source:RFAM;Acc:RF02042]
1553409_at	ADAMTS20	0.439458	<0.0001	12 q12	ADAM metallopeptidase with thrombospondin type 1 motif 20 [Source:HGNC Symbol;Acc:HGNC:17178]
226522_at	PODN	0.437479	<0.0001	1 p32	podocan [Source:HGNC Symbol;Acc:HGNC:23174]
209687_at	CXCL12	0.437215	<0.0001	10 q11	C-X-C motif chemokine ligand 12 [Source:HGNC Symbol;Acc:HGNC:10672]
222902_s_at	EXO5	0.43693	<0.0001	1 p34	exonuclease 5 [Source:HGNC Symbol;Acc:HGNC:26115]
238646_at		0.436664	<0.0001	17 q23
1552726_at	ADAMTS17	0.43618	<0.0001	15 q26	ADAM metallopeptidase with thrombospondin type 1 motif 17 [Source:HGNC Symbol;Acc:HGNC:17109]
227234_at		0.43575	<0.0001	19 p12	importin 5 pseudogene 1 [Source:HGNC Symbol;Acc:HGNC:49687]
203896_s_at	PLCB4	0.435578	<0.0001	20 p12	phospholipase C beta 4 [Source:HGNC Symbol;Acc:HGNC:9059]
213346_at	TEX30	0.435458	<0.0001	13 q33	testis expressed 30 [Source:HGNC Symbol;Acc:HGNC:25188]
211598_x_at	VIPR2	0.435311	<0.0001	7 q36	vasoactive intestinal peptide receptor 2 [Source:HGNC Symbol;Acc:HGNC:12695]
241834_at		0.435271	<0.0001	15 q11	small nucleolar RNA host gene 14 [Source:HGNC Symbol;Acc:HGNC:37462]
225842_at	PHLDA1	0.435057	<0.0001	12 q21	pleckstrin homology like domain family A member 1 [Source:HGNC Symbol;Acc:HGNC:8933]
1569009_s_at	LOC100132249	0.435016	<0.0001	9 p11
205262_at	KCNH2	0.434338	<0.0001	7 q36	potassium voltage-gated channel subfamily H member 2 [Source:HGNC Symbol;Acc:HGNC:6251]
229489_at		0.434287	<0.0001
206993_at	ATP5S	0.433982	<0.0001	14 q21	ATP synthase, H+ transporting, mitochondrial Fo complex subunit s (factor B) [Source:HGNC Symbol;Acc:HGNC:18799]
210130_s_at	TM7SF2	0.433153	<0.0001	11 q13	transmembrane 7 superfamily member 2 [Source:HGNC Symbol;Acc:HGNC:11863]
224275_at	ADGRV1	0.432425	<0.0001	5 q14	adhesion G protein-coupled receptor V1 [Source:HGNC Symbol;Acc:HGNC:17416]
243850_at		0.432377	<0.0001	15 q25
1555979_at	LOC100130417	0.43124	<0.0001	1 p36
1554702_at	NALCN	0.430621	<0.0001	13 q33	sodium leak channel, non-selective [Source:HGNC Symbol;Acc:HGNC:19082]
204438_at	MRC1	0.429448	<0.0001	10 p12	mannose receptor, C type 1 [Source:HGNC Symbol;Acc:HGNC:7228]
234220_at	CADPS	0.427321	<0.0001	3 p14	calcium dependent secretion activator [Source:HGNC Symbol;Acc:HGNC:1426]
221280_s_at	PARD3	0.42442	<0.0001	10 p11	par-3 family cell polarity regulator [Source:HGNC Symbol;Acc:HGNC:16051]
240698_s_at		0.42251	<0.0001
241566_at		0.4213	<0.0001
228128_x_at	PAPPA	0.420707	<0.0001	9 q33	pappalysin 1 [Source:HGNC Symbol;Acc:HGNC:8602]
223523_at	TMEM108	0.419707	<0.0001	3 q22	transmembrane protein 108 [Source:HGNC Symbol;Acc:HGNC:28451]
228602_at	SGCD	0.416121	<0.0001	5 q33	sarcoglycan delta [Source:HGNC Symbol;Acc:HGNC:10807]
242255_at		0.415387	<0.0001
213033_s_at	NFIB	0.415211	<0.0001	9 p22	nuclear factor I B [Source:HGNC Symbol;Acc:HGNC:7785]
207276_at	CDR1	0.414371	<0.0001	X q27	cerebellar degeneration related protein 1 [Source:HGNC Symbol;Acc:HGNC:1798]
221030_s_at	ARHGAP24	0.414365	<0.0001	4 q21	Rho GTPase activating protein 24 [Source:HGNC Symbol;Acc:HGNC:25361]
229487_at	EBF1	0.414053	<0.0001	5 q33	early B-cell factor 1 [Source:HGNC Symbol;Acc:HGNC:3126]
241172_at	GRIA2	0.413402	<0.0001	4 q32	glutamate ionotropic receptor AMPA type subunit 2 [Source:HGNC Symbol;Acc:HGNC:4572]
218789_s_at	C11orf71	0.412371	<0.0001	11 q23	chromosome 11 open reading frame 71 [Source:HGNC Symbol;Acc:HGNC:25937]
1552626_a_at	TMEM163	0.410926	<0.0001	2 q21	transmembrane protein 163 [Source:HGNC Symbol;Acc:HGNC:25380]
1556898_at		0.40923	<0.0001
235115_at	PDE8B	0.409183	<0.0001	5 q13	phosphodiesterase 8B [Source:HGNC Symbol;Acc:HGNC:8794]
204121_at	GADD45G	0.408159	<0.0001	9 q22	growth arrest and DNA damage inducible gamma [Source:HGNC Symbol;Acc:HGNC:4097]
214346_at		0.407412	<0.0001
233148_at	PODN	0.40731	<0.0001	1 p32	podocan [Source:HGNC Symbol;Acc:HGNC:23174]
230776_at		0.405365	<0.0001	17 q25
202887_s_at	DDIT4	0.404622	<0.0001	10 q22	DNA damage inducible transcript 4 [Source:HGNC Symbol;Acc:HGNC:24944]
211113_s_at	ABCG1	0.403597	<0.0001	21 q22	ATP binding cassette subfamily G member 1 [Source:HGNC Symbol;Acc:HGNC:73]
232832_at	LOC93429	0.401063	<0.0001	19 q13
1556573_s_at	LOC286178	0.399887	<0.0001	8 q12
203021_at	SLPI	0.399256	<0.0001	20 q13	secretory leukocyte peptidase inhibitor [Source:HGNC Symbol;Acc:HGNC:11092]
1568868_at	CYP27C1	0.398935	<0.0001	2 q14	cytochrome P450 family 27 subfamily C member 1 [Source:HGNC Symbol;Acc:HGNC:33480]
226133_s_at	TBC1D10A	0.397856	<0.0001	22 q12	TBC1 domain family member 10A [Source:HGNC Symbol;Acc:HGNC:23609]
205138_s_at	UST	0.397251	<0.0001	6 q25	uronyl 2-sulfotransferase [Source:HGNC Symbol;Acc:HGNC:17223]
1554789_a_at	PDE8B	0.396413	<0.0001	5 q13	phosphodiesterase 8B [Source:HGNC Symbol;Acc:HGNC:8794]
219370_at	RPRM	0.39585	<0.0001	2 q23	reprimo, TP53 dependent G2 arrest mediator candidate [Source:HGNC Symbol;Acc:HGNC:24201]
204814_at		0.395506	<0.0001
1552727_s_at	ADAMTS17	0.394601	<0.0001	15 q26	ADAM metallopeptidase with thrombospondin type 1 motif 17 [Source:HGNC Symbol;Acc:HGNC:17109]
1555151_s_at	TDH	0.388065	<0.0001	8 p23	L-threonine dehydrogenase (pseudogene) [Source:HGNC Symbol;Acc:HGNC:15547]
214238_at	GDF7	0.386013	<0.0001	2 p24	growth differentiation factor 7 [Source:HGNC Symbol;Acc:HGNC:4222]
236044_at	PLPP4	0.386011	<0.0001	10 q26	phospholipid phosphatase 4 [Source:HGNC Symbol;Acc:HGNC:23531]
221733_s_at		0.38558	<0.0001	1 q22
243913_at		0.385281	<0.0001
223503_at	TMEM163	0.383589	<0.0001	2 q21	transmembrane protein 163 [Source:HGNC Symbol;Acc:HGNC:25380]
215324_at	SEMA3D	0.379845	<0.0001	7 q21	semaphorin 3D [Source:HGNC Symbol;Acc:HGNC:10726]
235681_at		0.375866	<0.0001
1570039_at		0.375028	<0.0001	X q22
215990_s_at	BCL6	0.374212	<0.0001	3 q27	B-cell CLL/lymphoma 6 [Source:HGNC Symbol;Acc:HGNC:1001]
204714_s_at	F5	0.372096	<0.0001	1 q24	coagulation factor V [Source:HGNC Symbol;Acc:HGNC:3542]
214834_at	PWAR5	0.371098	<0.0001	15 q11	Prader Willi/Angelman region RNA 5 [Source:HGNC Symbol;Acc:HGNC:30090]
228915_at	DACH1	0.37076	<0.0001	13 q21	dachshund family transcription factor 1 [Source:HGNC Symbol;Acc:HGNC:2663]
233502_at		0.370205	<0.0001
231484_at		0.363786	<0.0001
223170_at	TMEM98	0.36075	<0.0001	17 q11	transmembrane protein 98 [Source:HGNC Symbol;Acc:HGNC:24529]
219728_at	PKD2L2	0.360377	<0.0001	5 q31	polycystin 2 like 2, transient receptor potential cation channel [Source:HGNC Symbol;Acc:HGNC:9012]
244114_x_at		0.357476	<0.0001
1559992_a_at	LINC00645	0.356644	<0.0001	14 q12	long intergenic non-protein coding RNA 645 [Source:HGNC Symbol;Acc:HGNC:44299]
241323_at		0.354411	<0.0001
240194_at		0.354162	<0.0001	7 p15
1559827_at	LINC00960	0.353045	<0.0001	3 p12	long intergenic non-protein coding RNA 960 [Source:HGNC Symbol;Acc:HGNC:48710]
213228_at	PDE8B	0.347544	<0.0001	5 q13	phosphodiesterase 8B [Source:HGNC Symbol;Acc:HGNC:8794]
216828_at		0.345655	<0.0001	20 q11	myeloid/lymphoid or mixed-lineage leukemia; translocated to, 10 pseudogene 1 [Source:HGNC Symbol;Acc:HGNC:15794]
1560006_a_at		0.34496	<0.0001
206214_at	PLA2G7	0.343211	<0.0001	6 p12	phospholipase A2 group VII [Source:HGNC Symbol;Acc:HGNC:9040]
209652_s_at	PGF	0.341779	<0.0001	14 q24	placental growth factor [Source:HGNC Symbol;Acc:HGNC:8893]
1553494_at	TDH	0.337362	<0.0001	8 p23	L-threonine dehydrogenase (pseudogene) [Source:HGNC Symbol;Acc:HGNC:15547]
229521_at	CCDC71L	0.335451	<0.0001	7 q22	coiled-coil domain containing 71-like [Source:HGNC Symbol;Acc:HGNC:26685]
244532_x_at		0.334551	<0.0001
1554643_at	RGS11	0.333926	<0.0001	16 p13	regulator of G-protein signaling 11 [Source:HGNC Symbol;Acc:HGNC:9993]
203304_at	BAMBI	0.331046	<0.0001	10 p12	BMP and activin membrane bound inhibitor [Source:HGNC Symbol;Acc:HGNC:30251]
244359_s_at		0.329587	<0.0001
205471_s_at	DACH1	0.326177	<0.0001	13 q21	dachshund family transcription factor 1 [Source:HGNC Symbol;Acc:HGNC:2663]
216594_x_at	AKR1C1	0.326143	<0.0001	10 p15	aldo-keto reductase family 1 member C1 [Source:HGNC Symbol;Acc:HGNC:384]
206159_at	GDF10	0.324718	<0.0001	10 q11	growth differentiation factor 10 [Source:HGNC Symbol;Acc:HGNC:4215]
239827_at		0.320292	<0.0001
1553802_a_at	SOX3	0.317979	<0.0001	X q27	SRY-box 3 [Source:HGNC Symbol;Acc:HGNC:11199]
204151_x_at	AKR1C1	0.315349	<0.0001	10 p15	aldo-keto reductase family 1 member C1 [Source:HGNC Symbol;Acc:HGNC:384]
232481_s_at	SLITRK6	0.314908	<0.0001	13 q31	SLIT and NTRK like family member 6 [Source:HGNC Symbol;Acc:HGNC:23503]
226558_at		0.302509	0.000163513
222347_at		0.297941	0.000203106
229748_x_at		0.292959	0.000256262	GL000194.1
241412_at	BTC	0.291431	0.000274967	4 q13	betacellulin [Source:HGNC Symbol;Acc:HGNC:1121]
229121_at	CMKLR1	0.290653	0.000284978	12 q23	chemerin chemokine-like receptor 1 [Source:HGNC Symbol;Acc:HGNC:2121]
237622_at	ACO1	0.245091	0.00194716	9 p21	aconitase 1 [Source:HGNC Symbol;Acc:HGNC:117]
239624_at		0.231279	0.00327185
216512_s_at	DCT	0.226335	0.0039126	13 q32	dopachrome tautomerase [Source:HGNC Symbol;Acc:HGNC:2709]

## Sheet: Spot C
ID	Gene	correlation	p-value	Chromosome	Description
206014_at	ACTL6B	0.899005	<0.0001	7 q22	actin like 6B [Source:HGNC Symbol;Acc:HGNC:160]
206013_s_at	ACTL6B	0.896566	<0.0001	7 q22	actin like 6B [Source:HGNC Symbol;Acc:HGNC:160]
227690_at	GABRB3	0.889565	<0.0001	15 q12	gamma-aminobutyric acid type A receptor beta3 subunit [Source:HGNC Symbol;Acc:HGNC:4083]
206137_at	RIMS2	0.879199	<0.0001	8 q22	regulating synaptic membrane exocytosis 2 [Source:HGNC Symbol;Acc:HGNC:17283]
227830_at	GABRB3	0.87725	<0.0001	15 q12	gamma-aminobutyric acid type A receptor beta3 subunit [Source:HGNC Symbol;Acc:HGNC:4083]
229823_at	RIMS2	0.873816	<0.0001	8 q22	regulating synaptic membrane exocytosis 2 [Source:HGNC Symbol;Acc:HGNC:17283]
213990_s_at	PAK7	0.867106	<0.0001	20 p12	p21 (RAC1) activated kinase 5 [Source:HGNC Symbol;Acc:HGNC:15916]
230112_at	MARCH4	0.867003	<0.0001	2 q35	membrane associated ring-CH-type finger 4 [Source:HGNC Symbol;Acc:HGNC:29269]
218623_at	HMP19	0.866574	<0.0001	5 q35	HMP19 protein [Source:EntrezGene;Acc:51617]
229201_at	PAK3	0.864644	<0.0001	X q23	p21 (RAC1) activated kinase 3 [Source:HGNC Symbol;Acc:HGNC:8592]
204260_at	CHGB	0.863278	<0.0001	20 p12	chromogranin B [Source:HGNC Symbol;Acc:HGNC:1930]
226269_at	GDAP1	0.862504	<0.0001	8 q21	ganglioside induced differentiation associated protein 1 [Source:HGNC Symbol;Acc:HGNC:15968]
214495_at	CACNG2	0.861681	<0.0001	22 q12	calcium voltage-gated channel auxiliary subunit gamma 2 [Source:HGNC Symbol;Acc:HGNC:1406]
1556941_a_at		0.856822	<0.0001	13 q33
204465_s_at	INA	0.854391	<0.0001	10 q24	internexin neuronal intermediate filament protein alpha [Source:HGNC Symbol;Acc:HGNC:6057]
1558672_at		0.85185	<0.0001
205850_s_at	GABRB3	0.85144	<0.0001	15 q12	gamma-aminobutyric acid type A receptor beta3 subunit [Source:HGNC Symbol;Acc:HGNC:4083]
204584_at	L1CAM	0.850363	<0.0001	X q28	L1 cell adhesion molecule [Source:HGNC Symbol;Acc:HGNC:6470]
205952_at	KCNK3	0.848142	<0.0001	2 p23	potassium two pore domain channel subfamily K member 3 [Source:HGNC Symbol;Acc:HGNC:6278]
1556641_at	SLC7A14	0.84309	<0.0001	3 q26	solute carrier family 7 member 14 [Source:HGNC Symbol;Acc:HGNC:29326]
204723_at	SCN3B	0.841633	<0.0001	11 q24	sodium voltage-gated channel beta subunit 3 [Source:HGNC Symbol;Acc:HGNC:20665]
214839_at	LINC00599	0.841605	<0.0001	8 p23	long intergenic non-protein coding RNA 599 [Source:HGNC Symbol;Acc:HGNC:27231]
229550_at	UNC79	0.841344	<0.0001	14 q32	unc-79 homolog (C. elegans) [Source:HGNC Symbol;Acc:HGNC:19966]
241399_at	FAM19A2	0.840321	<0.0001	12 q14	family with sequence similarity 19 member A2, C-C motif chemokine like [Source:HGNC Symbol;Acc:HGNC:21589]
239293_at	NRSN1	0.839608	<0.0001	6 p22	neurensin 1 [Source:HGNC Symbol;Acc:HGNC:17881]
236638_at	AMER3	0.838729	<0.0001	2 q21	APC membrane recruitment protein 3 [Source:HGNC Symbol;Acc:HGNC:26771]
210721_s_at	PAK7	0.837679	<0.0001	20 p12	p21 (RAC1) activated kinase 5 [Source:HGNC Symbol;Acc:HGNC:15916]
230262_at	ST8SIA3	0.835504	<0.0001	18 q21	ST8 alpha-N-acetyl-neuraminide alpha-2,8-sialyltransferase 3 [Source:HGNC Symbol;Acc:HGNC:14269]
244170_at	RAB3C	0.833439	<0.0001	5 q11	RAB3C, member RAS oncogene family [Source:HGNC Symbol;Acc:HGNC:30269]
1556046_a_at	LINC00599	0.833368	<0.0001	8 p23	long intergenic non-protein coding RNA 599 [Source:HGNC Symbol;Acc:HGNC:27231]
1555958_at	CRTAC1	0.83039	<0.0001	10 q24	cartilage acidic protein 1 [Source:HGNC Symbol;Acc:HGNC:14882]
229724_at	GABRB3	0.830197	<0.0001	15 q12	gamma-aminobutyric acid type A receptor beta3 subunit [Source:HGNC Symbol;Acc:HGNC:4083]
229057_at	SCN2A	0.822131	<0.0001	2 q24	sodium voltage-gated channel alpha subunit 2 [Source:HGNC Symbol;Acc:HGNC:10588]
235957_at	GRIP1	0.8217	<0.0001	12 q14	glutamate receptor interacting protein 1 [Source:HGNC Symbol;Acc:HGNC:18708]
227365_at	ATCAY	0.819368	<0.0001	19 p13	ataxia, cerebellar, Cayman type [Source:HGNC Symbol;Acc:HGNC:779]
236308_at	VSTM2A	0.816531	<0.0001	7 p11	V-set and transmembrane domain containing 2A [Source:HGNC Symbol;Acc:HGNC:28499]
213904_at	FRRS1L	0.815011	<0.0001	9 q31	ferric chelate reductase 1 like [Source:HGNC Symbol;Acc:HGNC:1362]
223727_at	KCNIP2	0.814372	<0.0001	10 q24	potassium voltage-gated channel interacting protein 2 [Source:HGNC Symbol;Acc:HGNC:15522]
230869_at	FAM155A	0.814201	<0.0001	13 q33	family with sequence similarity 155 member A [Source:HGNC Symbol;Acc:HGNC:33877]
213308_at	SHANK2	0.812623	<0.0001	11 q13	SH3 and multiple ankyrin repeat domains 2 [Source:HGNC Symbol;Acc:HGNC:14295]
233220_at	GRIN3A	0.812511	<0.0001	9 q31	glutamate ionotropic receptor NMDA type subunit 3A [Source:HGNC Symbol;Acc:HGNC:16767]
244099_at		0.809329	<0.0001	22 q12
230117_at	VSTM2A	0.809153	<0.0001	7 p11	V-set and transmembrane domain containing 2A [Source:HGNC Symbol;Acc:HGNC:28499]
230447_at	FAXC	0.80788	<0.0001	6 q16	failed axon connections homolog [Source:HGNC Symbol;Acc:HGNC:20742]
204722_at	SCN3B	0.804988	<0.0001	11 q24	sodium voltage-gated channel beta subunit 3 [Source:HGNC Symbol;Acc:HGNC:20665]
230692_at	XKR4	0.80437	<0.0001	8 q12	XK related 4 [Source:HGNC Symbol;Acc:HGNC:29394]
230932_at	RNF130	0.80423	<0.0001	5 q35	ring finger protein 130 [Source:HGNC Symbol;Acc:HGNC:18280]
203389_at	KIF3C	0.80332	<0.0001	2 p23	kinesin family member 3C [Source:HGNC Symbol;Acc:HGNC:6321]
241729_at	DOK6	0.80162	<0.0001	18 q22	docking protein 6 [Source:HGNC Symbol;Acc:HGNC:28301]
208065_at	ST8SIA3	0.801286	<0.0001	18 q21	ST8 alpha-N-acetyl-neuraminide alpha-2,8-sialyltransferase 3 [Source:HGNC Symbol;Acc:HGNC:14269]
243666_at		0.798555	<0.0001
1556940_at		0.797135	<0.0001	13 q33
226864_at	PKIA	0.795828	<0.0001	8 q21	protein kinase (cAMP-dependent, catalytic) inhibitor alpha [Source:HGNC Symbol;Acc:HGNC:9017]
208017_s_at	MCF2	0.79547	<0.0001	X q27	MCF.2 cell line derived transforming sequence [Source:HGNC Symbol;Acc:HGNC:6940]
209755_at	NMNAT2	0.79471	<0.0001	1 q25	nicotinamide nucleotide adenylyltransferase 2 [Source:HGNC Symbol;Acc:HGNC:16789]
213924_at	GNAL	0.793599	<0.0001	18 p11	G protein subunit alpha L [Source:HGNC Symbol;Acc:HGNC:4388]
219685_at	TMEM35A	0.793146	<0.0001	X q22	transmembrane protein 35A [Source:HGNC Symbol;Acc:HGNC:25864]
1555313_a_at	MCF2	0.792016	<0.0001	X q27	MCF.2 cell line derived transforming sequence [Source:HGNC Symbol;Acc:HGNC:6940]
1557098_s_at		0.791251	<0.0001	20 q13	highly accelerated region 1A (non-protein coding) [Source:HGNC Symbol;Acc:HGNC:33117]
244709_at	AMER3	0.790641	<0.0001	2 q21	APC membrane recruitment protein 3 [Source:HGNC Symbol;Acc:HGNC:26771]
204995_at	CDK5R1	0.789308	<0.0001	17 q11	cyclin dependent kinase 5 regulatory subunit 1 [Source:HGNC Symbol;Acc:HGNC:1775]
210471_s_at	KCNAB1	0.78822	<0.0001	3 q25	potassium voltage-gated channel subfamily A member regulatory beta subunit 1 [Source:HGNC Symbol;Acc:HGNC:6228]
204953_at	SNAP91	0.788031	<0.0001	6 q14	synaptosome associated protein 91 [Source:HGNC Symbol;Acc:HGNC:14986]
213386_at	TMEM246	0.787374	<0.0001	9 q31	transmembrane protein 246 [Source:HGNC Symbol;Acc:HGNC:28180]
223458_at	SEZ6L2	0.787082	<0.0001	16 p11	seizure related 6 homolog like 2 [Source:HGNC Symbol;Acc:HGNC:30844]
238815_at	LRRTM1	0.786754	<0.0001	2 p12	leucine rich repeat transmembrane neuronal 1 [Source:HGNC Symbol;Acc:HGNC:19408]
214607_at	PAK3	0.786285	<0.0001	X q23	p21 (RAC1) activated kinase 3 [Source:HGNC Symbol;Acc:HGNC:8592]
214762_at	ATP6V1G2	0.786035	<0.0001	6 p21	ATPase H+ transporting V1 subunit G2 [Source:HGNC Symbol;Acc:HGNC:862]
233337_s_at	SEZ6L2	0.786016	<0.0001	16 p11	seizure related 6 homolog like 2 [Source:HGNC Symbol;Acc:HGNC:30844]
243681_at	SHANK2	0.785221	<0.0001	11 q13	SH3 and multiple ankyrin repeat domains 2 [Source:HGNC Symbol;Acc:HGNC:14295]
1554592_a_at	SLC1A6	0.7846	<0.0001	19 p13	solute carrier family 1 member 6 [Source:HGNC Symbol;Acc:HGNC:10944]
213439_x_at	RUNDC3A	0.784507	<0.0001	17 q21	RUN domain containing 3A [Source:HGNC Symbol;Acc:HGNC:16984]
240841_at	INSM2	0.784428	<0.0001	14 q13	INSM transcriptional repressor 2 [Source:HGNC Symbol;Acc:HGNC:17539]
1554593_s_at	SLC1A6	0.784352	<0.0001	19 p13	solute carrier family 1 member 6 [Source:HGNC Symbol;Acc:HGNC:10944]
239678_at		0.784276	<0.0001
244076_at	KIAA2022	0.783878	<0.0001	X q13	KIAA2022 [Source:HGNC Symbol;Acc:HGNC:29433]
217004_s_at	MCF2	0.783629	<0.0001	X q27	MCF.2 cell line derived transforming sequence [Source:HGNC Symbol;Acc:HGNC:6940]
206355_at	GNAL	0.782062	<0.0001	18 p11	G protein subunit alpha L [Source:HGNC Symbol;Acc:HGNC:4388]
239359_at	MARCH11	0.781732	<0.0001	5 p15	membrane associated ring-CH-type finger 11 [Source:HGNC Symbol;Acc:HGNC:33609]
206356_s_at	GNAL	0.781565	<0.0001	18 p11	G protein subunit alpha L [Source:HGNC Symbol;Acc:HGNC:4388]
219668_at	GDAP1L1	0.781439	<0.0001	20 q13	ganglioside induced differentiation associated protein 1-like 1 [Source:HGNC Symbol;Acc:HGNC:4213]
231980_at	DOK6	0.780984	<0.0001	18 q22	docking protein 6 [Source:HGNC Symbol;Acc:HGNC:28301]
1561642_at		0.780755	<0.0001
227453_at	UNC13A	0.778589	<0.0001	19 p13	unc-13 homolog A (C. elegans) [Source:HGNC Symbol;Acc:HGNC:23150]
1556029_s_at	NMNAT2	0.778468	<0.0001	1 q25	nicotinamide nucleotide adenylyltransferase 2 [Source:HGNC Symbol;Acc:HGNC:16789]
218720_x_at	SEZ6L2	0.778273	<0.0001	16 p11	seizure related 6 homolog like 2 [Source:HGNC Symbol;Acc:HGNC:30844]
214993_at	ASPHD1	0.778024	<0.0001	16 p11	aspartate beta-hydroxylase domain containing 1 [Source:HGNC Symbol;Acc:HGNC:27380]
206973_at	PPFIA2	0.777459	<0.0001	12 q21	PTPRF interacting protein alpha 2 [Source:HGNC Symbol;Acc:HGNC:9246]
1560692_at	VSTM2A	0.77708	<0.0001	7 p11	V-set and transmembrane domain containing 2A [Source:HGNC Symbol;Acc:HGNC:28499]
208427_s_at	ELAVL2	0.777027	<0.0001	9 p21	ELAV like neuron-specific RNA binding protein 2 [Source:HGNC Symbol;Acc:HGNC:3313]
215419_at	ZFR2	0.776193	<0.0001	19 p13	zinc finger RNA binding protein 2 [Source:HGNC Symbol;Acc:HGNC:29189]
1558295_a_at	PPFIA2	0.775821	<0.0001	12 q21	PTPRF interacting protein alpha 2 [Source:HGNC Symbol;Acc:HGNC:9246]
230560_at	STXBP6	0.775351	<0.0001	14 q12	syntaxin binding protein 6 [Source:HGNC Symbol;Acc:HGNC:19666]
230896_at	BEND4	0.773901	<0.0001	4 p13	BEN domain containing 4 [Source:HGNC Symbol;Acc:HGNC:23815]
242694_at		0.773555	<0.0001
202260_s_at	STXBP1	0.772704	<0.0001	9 q34	syntaxin binding protein 1 [Source:HGNC Symbol;Acc:HGNC:11444]
219368_at	NAP1L2	0.772237	<0.0001	X q13	nucleosome assembly protein 1 like 2 [Source:HGNC Symbol;Acc:HGNC:7638]
238661_at		0.77203	<0.0001	8 q12	MIR124-2 host gene [Source:HGNC Symbol;Acc:HGNC:48723]
213172_at	TTC9	0.771393	<0.0001	14 q24	tetratricopeptide repeat domain 9 [Source:HGNC Symbol;Acc:HGNC:20267]
237802_at	XKR4	0.7712	<0.0001	8 q12	XK related 4 [Source:HGNC Symbol;Acc:HGNC:29394]
1556629_a_at		0.769929	<0.0001
1560713_a_at	ELFN2	0.76906	<0.0001	22 q13	extracellular leucine rich repeat and fibronectin type III domain containing 2 [Source:HGNC Symbol;Acc:HGNC:29396]
223543_at	PDZD4	0.768813	<0.0001	X q28	PDZ domain containing 4 [Source:HGNC Symbol;Acc:HGNC:21167]
217231_s_at	MAST1	0.768503	<0.0001	19 p13	microtubule associated serine/threonine kinase 1 [Source:HGNC Symbol;Acc:HGNC:19034]
205390_s_at	ANK1	0.767942	<0.0001	8 p11	ankyrin 1 [Source:HGNC Symbol;Acc:HGNC:492]
227933_at	LINGO1	0.767177	<0.0001	15 q24	leucine rich repeat and Ig domain containing 1 [Source:HGNC Symbol;Acc:HGNC:21205]
205678_at	AP3B2	0.767047	<0.0001	15 q25	adaptor related protein complex 3 beta 2 subunit [Source:HGNC Symbol;Acc:HGNC:567]
229530_at	GUCY1A3	0.766886	<0.0001	4 q32	guanylate cyclase 1, soluble, alpha 3 [Source:HGNC Symbol;Acc:HGNC:4685]
213201_s_at	TNNT1	0.766813	<0.0001	19 q13	troponin T1, slow skeletal type [Source:HGNC Symbol;Acc:HGNC:11948]
228260_at	ELAVL2	0.765857	<0.0001	9 p21	ELAV like neuron-specific RNA binding protein 2 [Source:HGNC Symbol;Acc:HGNC:3313]
220076_at	ANKH	0.764898	<0.0001	5 p15	ANKH inorganic pyrophosphate transport regulator [Source:HGNC Symbol;Acc:HGNC:15492]
213920_at	CUX2	0.764472	<0.0001	12 q24	cut like homeobox 2 [Source:HGNC Symbol;Acc:HGNC:19347]
224393_s_at	CECR6	0.764085	<0.0001	22 q11	cat eye syndrome chromosome region, candidate 6 [Source:HGNC Symbol;Acc:HGNC:1844]
226627_at	2008-09-01	0.763899	<0.0001	5 q31	septin 8 [Source:HGNC Symbol;Acc:HGNC:16511]
213609_s_at	SEZ6L	0.763058	<0.0001	22 q12	seizure related 6 homolog like [Source:HGNC Symbol;Acc:HGNC:10763]
214825_at	FAM155A	0.762457	<0.0001	13 q33	family with sequence similarity 155 member A [Source:HGNC Symbol;Acc:HGNC:33877]
203390_s_at	KIF3C	0.760938	<0.0001	2 p23	kinesin family member 3C [Source:HGNC Symbol;Acc:HGNC:6321]
204749_at	NAP1L3	0.759932	<0.0001	X q21	nucleosome assembly protein 1 like 3 [Source:HGNC Symbol;Acc:HGNC:7639]
223550_s_at	CA10	0.758748	<0.0001	17 q22	carbonic anhydrase 10 [Source:HGNC Symbol;Acc:HGNC:1369]
203680_at	PRKAR2B	0.758193	<0.0001	7 q22	protein kinase cAMP-dependent type II regulatory subunit beta [Source:HGNC Symbol;Acc:HGNC:9392]
1559163_at	INHBA-AS1	0.757685	<0.0001	7 p14	INHBA antisense RNA 1 [Source:HGNC Symbol;Acc:HGNC:40303]
1553997_a_at	ASPHD1	0.757685	<0.0001	16 p11	aspartate beta-hydroxylase domain containing 1 [Source:HGNC Symbol;Acc:HGNC:27380]
213309_at	PLCL2	0.756015	<0.0001	3 p24	phospholipase C like 2 [Source:HGNC Symbol;Acc:HGNC:9064]
236448_at	UNC5A	0.755312	<0.0001	5 q35	unc-5 netrin receptor A [Source:HGNC Symbol;Acc:HGNC:12567]
229313_at	ANO5	0.754286	<0.0001	11 p14	anoctamin 5 [Source:HGNC Symbol;Acc:HGNC:27337]
228051_at	ARFGEF3	0.753675	<0.0001	6 q23	ARFGEF family member 3 [Source:HGNC Symbol;Acc:HGNC:21213]
233064_at	ZFR2	0.752818	<0.0001	19 p13	zinc finger RNA binding protein 2 [Source:HGNC Symbol;Acc:HGNC:29189]
212728_at	DLG3	0.752804	<0.0001	X q13	discs large MAGUK scaffold protein 3 [Source:HGNC Symbol;Acc:HGNC:2902]
227235_at		0.752597	<0.0001	4 q32
215543_s_at	LARGE1	0.752453	<0.0001	22 q12	LARGE xylosyl- and glucuronyltransferase 1 [Source:HGNC Symbol;Acc:HGNC:6511]
219695_at	SMPD3	0.751723	<0.0001	16 q22	sphingomyelin phosphodiesterase 3 [Source:HGNC Symbol;Acc:HGNC:14240]
220994_s_at	STXBP6	0.750134	<0.0001	14 q12	syntaxin binding protein 6 [Source:HGNC Symbol;Acc:HGNC:19666]
229715_at	NCR3LG1	0.749566	<0.0001	11 p15	natural killer cell cytotoxicity receptor 3 ligand 1 [Source:HGNC Symbol;Acc:HGNC:42400]
219301_s_at	CNTNAP2	0.749226	<0.0001	7 q35	contactin associated protein-like 2 [Source:HGNC Symbol;Acc:HGNC:13830]
224458_at	TMEM246	0.748414	<0.0001	9 q31	transmembrane protein 246 [Source:HGNC Symbol;Acc:HGNC:28180]
230551_at	KSR2	0.74746	<0.0001	12 q24	kinase suppressor of ras 2 [Source:HGNC Symbol;Acc:HGNC:18610]
242193_at		0.747394	<0.0001	8 q12	MIR124-2 host gene [Source:HGNC Symbol;Acc:HGNC:48723]
227923_at	SHANK3	0.747153	<0.0001	22 q13	SH3 and multiple ankyrin repeat domains 3 [Source:HGNC Symbol;Acc:HGNC:14294]
228761_at	SCRT1	0.74712	<0.0001	8 q24	scratch family transcriptional repressor 1 [Source:HGNC Symbol;Acc:HGNC:15950]
209915_s_at	NRXN1	0.746819	<0.0001	2 p16	neurexin 1 [Source:HGNC Symbol;Acc:HGNC:8008]
213307_at	SHANK2	0.746517	<0.0001	11 q13	SH3 and multiple ankyrin repeat domains 2 [Source:HGNC Symbol;Acc:HGNC:14295]
220889_s_at	CA10	0.745226	<0.0001	17 q22	carbonic anhydrase 10 [Source:HGNC Symbol;Acc:HGNC:1369]
204548_at	STAR	0.745115	<0.0001	8 p11	steroidogenic acute regulatory protein [Source:HGNC Symbol;Acc:HGNC:11359]
236290_at	DOK6	0.745035	<0.0001	18 q22	docking protein 6 [Source:HGNC Symbol;Acc:HGNC:28301]
213486_at		0.744469	<0.0001
220915_s_at		0.744344	<0.0001
243339_at		0.743696	<0.0001
205747_at	CBLN1	0.743314	<0.0001	16 q12	cerebellin 1 precursor [Source:HGNC Symbol;Acc:HGNC:1543]
1555250_a_at	CPEB3	0.742794	<0.0001	10 q23	cytoplasmic polyadenylation element binding protein 3 [Source:HGNC Symbol;Acc:HGNC:21746]
226271_at	GDAP1	0.742614	<0.0001	8 q21	ganglioside induced differentiation associated protein 1 [Source:HGNC Symbol;Acc:HGNC:15968]
213171_s_at	MMP24	0.742267	<0.0001	20 q11	matrix metallopeptidase 24 [Source:HGNC Symbol;Acc:HGNC:7172]
239580_at		0.742027	<0.0001	4 q32
1554530_at	VSTM2A	0.741889	<0.0001	7 p11	V-set and transmembrane domain containing 2A [Source:HGNC Symbol;Acc:HGNC:28499]
202391_at	BASP1	0.741476	<0.0001	5 p15	brain abundant membrane attached signal protein 1 [Source:HGNC Symbol;Acc:HGNC:957]
235333_at	B4GALT6	0.740605	<0.0001	18 q12	beta-1,4-galactosyltransferase 6 [Source:HGNC Symbol;Acc:HGNC:929]
236714_at		0.740496	<0.0001
221942_s_at	GUCY1A3	0.739537	<0.0001	4 q32	guanylate cyclase 1, soluble, alpha 3 [Source:HGNC Symbol;Acc:HGNC:4685]
204134_at	PDE2A	0.737693	<0.0001	11 q13	phosphodiesterase 2A [Source:HGNC Symbol;Acc:HGNC:8777]
220188_at	JPH3	0.736925	<0.0001	16 q24	junctophilin 3 [Source:HGNC Symbol;Acc:HGNC:14203]
205737_at	KCNQ2	0.73681	<0.0001	20 q13	potassium voltage-gated channel subfamily Q member 2 [Source:HGNC Symbol;Acc:HGNC:6296]
215423_at	MARCH6	0.73618	<0.0001	5 p15	membrane associated ring-CH-type finger 6 [Source:HGNC Symbol;Acc:HGNC:30550]
221321_s_at	KCNIP2	0.735661	<0.0001	10 q24	potassium voltage-gated channel interacting protein 2 [Source:HGNC Symbol;Acc:HGNC:15522]
244680_at	GLRB	0.735634	<0.0001	4 q32	glycine receptor beta [Source:HGNC Symbol;Acc:HGNC:4329]
235018_at	CSRNP3	0.7356	<0.0001	2 q24	cysteine and serine rich nuclear protein 3 [Source:HGNC Symbol;Acc:HGNC:30729]
236420_s_at	ANO4	0.735554	<0.0001	12 q23	anoctamin 4 [Source:HGNC Symbol;Acc:HGNC:23837]
236734_at	SLITRK1	0.735429	<0.0001	13 q31	SLIT and NTRK like family member 1 [Source:HGNC Symbol;Acc:HGNC:20297]
242098_at	ARFGEF3	0.734029	<0.0001	6 q23	ARFGEF family member 3 [Source:HGNC Symbol;Acc:HGNC:21213]
231856_at	ARFGEF3	0.733356	<0.0001	6 q23	ARFGEF family member 3 [Source:HGNC Symbol;Acc:HGNC:21213]
205638_at	ADGRB3	0.732028	<0.0001	6 q12	adhesion G protein-coupled receptor B3 [Source:HGNC Symbol;Acc:HGNC:945]
1557746_at		0.73161	<0.0001	4 q22
244370_at	KIAA2022	0.731144	<0.0001	X q13	KIAA2022 [Source:HGNC Symbol;Acc:HGNC:29433]
222918_at	RAB9B	0.728176	<0.0001	X q22	RAB9B, member RAS oncogene family [Source:HGNC Symbol;Acc:HGNC:14090]
232904_at	SLC7A14	0.727798	<0.0001	3 q26	solute carrier family 7 member 14 [Source:HGNC Symbol;Acc:HGNC:29326]
230217_at	CLVS1	0.727204	<0.0001	8 q12	clavesin 1 [Source:HGNC Symbol;Acc:HGNC:23139]
201962_s_at	RNF41	0.727082	<0.0001	12 q13	ring finger protein 41 [Source:HGNC Symbol;Acc:HGNC:18401]
232054_at	PCDH20	0.727069	<0.0001	13 q21	protocadherin 20 [Source:HGNC Symbol;Acc:HGNC:14257]
227769_at	GPR27	0.726993	<0.0001	3 p13	G protein-coupled receptor 27 [Source:HGNC Symbol;Acc:HGNC:4482]
228182_at	ADCY5	0.726378	<0.0001	3 q21	adenylate cyclase 5 [Source:HGNC Symbol;Acc:HGNC:236]
244184_at	ADGRB3	0.726078	<0.0001	6 q12	adhesion G protein-coupled receptor B3 [Source:HGNC Symbol;Acc:HGNC:945]
236902_at		0.725992	<0.0001
205937_at	CGREF1	0.724831	<0.0001	2 p23	cell growth regulator with EF-hand domain 1 [Source:HGNC Symbol;Acc:HGNC:16962]
206280_at	CDH18	0.724819	<0.0001	5 p14	cadherin 18 [Source:HGNC Symbol;Acc:HGNC:1757]
206232_s_at	B4GALT6	0.724785	<0.0001	18 q12	beta-1,4-galactosyltransferase 6 [Source:HGNC Symbol;Acc:HGNC:929]
1556047_s_at	MAGEE1	0.724411	<0.0001	X q13	MAGE family member E1 [Source:HGNC Symbol;Acc:HGNC:24934]
1556927_at	KCNK10	0.72431	<0.0001	14 q31	potassium two pore domain channel subfamily K member 10 [Source:HGNC Symbol;Acc:HGNC:6273]
206882_at	SLC1A6	0.723826	<0.0001	19 p13	solute carrier family 1 member 6 [Source:HGNC Symbol;Acc:HGNC:10944]
236013_at	CACNA1E	0.72379	<0.0001	1 q25	calcium voltage-gated channel subunit alpha1 E [Source:HGNC Symbol;Acc:HGNC:1392]
235230_at	PLCXD2	0.723039	<0.0001	3 q13	phosphatidylinositol specific phospholipase C X domain containing 2 [Source:HGNC Symbol;Acc:HGNC:26462]
208213_s_at	KCNAB1	0.72208	<0.0001	3 q25	potassium voltage-gated channel subfamily A member regulatory beta subunit 1 [Source:HGNC Symbol;Acc:HGNC:6228]
1555230_a_at	KCNIP2	0.721911	<0.0001	10 q24	potassium voltage-gated channel interacting protein 2 [Source:HGNC Symbol;Acc:HGNC:15522]
214111_at	OPCML	0.721251	<0.0001	11 q25	opioid binding protein/cell adhesion molecule-like [Source:HGNC Symbol;Acc:HGNC:8143]
204612_at	PKIA	0.720821	<0.0001	8 q21	protein kinase (cAMP-dependent, catalytic) inhibitor alpha [Source:HGNC Symbol;Acc:HGNC:9017]
240713_s_at		0.720604	<0.0001
1568617_a_at	MIR6792	0.720213	<0.0001	19 p13	microRNA 6792 [Source:HGNC Symbol;Acc:HGNC:50054]
210252_s_at	MADD	0.719579	<0.0001	11 p11	MAP kinase activating death domain [Source:HGNC Symbol;Acc:HGNC:6766]
214408_s_at		0.718618	<0.0001	22 q12	RFPL3 antisense [Source:HGNC Symbol;Acc:HGNC:9981]
228962_at	PDE4D	0.718313	<0.0001	5 q12	phosphodiesterase 4D [Source:HGNC Symbol;Acc:HGNC:8783]
1559072_a_at	ELFN2	0.718212	<0.0001	22 q13	extracellular leucine rich repeat and fibronectin type III domain containing 2 [Source:HGNC Symbol;Acc:HGNC:29396]
1553350_at	AMER3	0.717669	<0.0001	2 q21	APC membrane recruitment protein 3 [Source:HGNC Symbol;Acc:HGNC:26771]
220914_at		0.717487	<0.0001
226918_at	JPH4	0.717374	<0.0001	14 q11	junctophilin 4 [Source:HGNC Symbol;Acc:HGNC:20156]
207195_at	CNTN6	0.716747	<0.0001	3 p26	contactin 6 [Source:HGNC Symbol;Acc:HGNC:2176]
238073_at	ELAVL4	0.716373	<0.0001	1 p33	ELAV like neuron-specific RNA binding protein 4 [Source:HGNC Symbol;Acc:HGNC:3315]
236705_at	TMEM196	0.716355	<0.0001	7 p21	transmembrane protein 196 [Source:HGNC Symbol;Acc:HGNC:22431]
210222_s_at	RTN1	0.715903	<0.0001	14 q23	reticulon 1 [Source:HGNC Symbol;Acc:HGNC:10467]
243244_at	CACNB4	0.715784	<0.0001	2 q23	calcium voltage-gated channel auxiliary subunit beta 4 [Source:HGNC Symbol;Acc:HGNC:1404]
244113_at	KCNJ9	0.715757	<0.0001	1 q23	potassium voltage-gated channel subfamily J member 9 [Source:HGNC Symbol;Acc:HGNC:6270]
206039_at	RAB33A	0.715407	<0.0001	X q26	RAB33A, member RAS oncogene family [Source:HGNC Symbol;Acc:HGNC:9773]
226462_at	STXBP6	0.715145	<0.0001	14 q12	syntaxin binding protein 6 [Source:HGNC Symbol;Acc:HGNC:19666]
203029_s_at	PTPRN2	0.714777	<0.0001	7 q36	protein tyrosine phosphatase, receptor type N2 [Source:HGNC Symbol;Acc:HGNC:9677]
1558105_a_at	SLC9A7	0.714115	<0.0001	X p11	solute carrier family 9 member A7 [Source:HGNC Symbol;Acc:HGNC:17123]
234303_s_at	GPR85	0.71346	<0.0001	7 q31	G protein-coupled receptor 85 [Source:HGNC Symbol;Acc:HGNC:4536]
230497_at	CELF5	0.713296	<0.0001	19 p13	CUGBP, Elav-like family member 5 [Source:HGNC Symbol;Acc:HGNC:14058]
206233_at	B4GALT6	0.7123	<0.0001	18 q12	beta-1,4-galactosyltransferase 6 [Source:HGNC Symbol;Acc:HGNC:929]
222963_s_at	IL1RAPL1	0.712238	<0.0001	X p21	interleukin 1 receptor accessory protein like 1 [Source:HGNC Symbol;Acc:HGNC:5996]
227176_at	SLC2A13	0.712102	<0.0001	12 q12	solute carrier family 2 member 13 [Source:HGNC Symbol;Acc:HGNC:15956]
230826_at	MMD2	0.71209	<0.0001	7 p22	monocyte to macrophage differentiation associated 2 [Source:HGNC Symbol;Acc:HGNC:30133]
232416_at	CELF5	0.711383	<0.0001	19 p13	CUGBP, Elav-like family member 5 [Source:HGNC Symbol;Acc:HGNC:14058]
220345_at	LRRTM4	0.71117	<0.0001	2 p12	leucine rich repeat transmembrane neuronal 4 [Source:HGNC Symbol;Acc:HGNC:19411]
230231_at	FGF14	0.709663	<0.0001	13 q33	fibroblast growth factor 14 [Source:HGNC Symbol;Acc:HGNC:3671]
207873_x_at	SEZ6L	0.709568	<0.0001	22 q12	seizure related 6 homolog like [Source:HGNC Symbol;Acc:HGNC:10763]
229294_at	JPH3	0.708893	<0.0001	16 q24	junctophilin 3 [Source:HGNC Symbol;Acc:HGNC:14203]
204585_s_at	L1CAM	0.708644	<0.0001	X q28	L1 cell adhesion molecule [Source:HGNC Symbol;Acc:HGNC:6470]
221310_at	FGF14	0.70864	<0.0001	13 q33	fibroblast growth factor 14 [Source:HGNC Symbol;Acc:HGNC:3671]
205280_at	GLRB	0.708351	<0.0001	4 q32	glycine receptor beta [Source:HGNC Symbol;Acc:HGNC:4329]
219532_at	ELOVL4	0.70731	<0.0001	6 q14	ELOVL fatty acid elongase 4 [Source:HGNC Symbol;Acc:HGNC:14415]
235355_at	CSRNP3	0.707188	<0.0001	2 q24	cysteine and serine rich nuclear protein 3 [Source:HGNC Symbol;Acc:HGNC:30729]
226751_at	CNRIP1	0.706567	<0.0001	2 p14	cannabinoid receptor interacting protein 1 [Source:HGNC Symbol;Acc:HGNC:24546]
216096_s_at	NRXN1	0.706526	<0.0001	2 p16	neurexin 1 [Source:HGNC Symbol;Acc:HGNC:8008]
214071_at	GNAL	0.706005	<0.0001	18 p11	G protein subunit alpha L [Source:HGNC Symbol;Acc:HGNC:4388]
211894_x_at	SEZ6L	0.705436	<0.0001	22 q12	seizure related 6 homolog like [Source:HGNC Symbol;Acc:HGNC:10763]
212906_at	GRAMD1B	0.704936	<0.0001	11 q24	GRAM domain containing 1B [Source:HGNC Symbol;Acc:HGNC:29214]
243743_at		0.704517	<0.0001
227550_at	GFRA1	0.704482	<0.0001	10 q25	GDNF family receptor alpha 1 [Source:HGNC Symbol;Acc:HGNC:4243]
215045_at	CELF3	0.704362	<0.0001	1 q21	CUGBP, Elav-like family member 3 [Source:HGNC Symbol;Acc:HGNC:11967]
236089_at	HECW2	0.703792	<0.0001	2 q32	HECT, C2 and WW domain containing E3 ubiquitin protein ligase 2 [Source:HGNC Symbol;Acc:HGNC:29853]
231650_s_at		0.703744	<0.0001
214781_at		0.703642	<0.0001
225871_at	STEAP2	0.703501	<0.0001	7 q21	STEAP2 metalloreductase [Source:HGNC Symbol;Acc:HGNC:17885]
208603_s_at	MAPK8IP2	0.702839	<0.0001	22 q13	mitogen-activated protein kinase 8 interacting protein 2 [Source:HGNC Symbol;Acc:HGNC:6883]
212727_at	DLG3	0.701335	<0.0001	X q13	discs large MAGUK scaffold protein 3 [Source:HGNC Symbol;Acc:HGNC:2902]
1554675_a_at	SYCE1	0.701324	<0.0001	10 q26	synaptonemal complex central element protein 1 [Source:HGNC Symbol;Acc:HGNC:28852]
239221_at	ADGRA1	0.70106	<0.0001	10 q26	adhesion G protein-coupled receptor A1 [Source:HGNC Symbol;Acc:HGNC:13838]
214078_at		0.701	<0.0001
233944_at		0.700205	<0.0001
242571_at	REPS2	0.699974	<0.0001	X p22	RALBP1 associated Eps domain containing 2 [Source:HGNC Symbol;Acc:HGNC:9963]
210078_s_at	KCNAB1	0.699859	<0.0001	3 q25	potassium voltage-gated channel subfamily A member regulatory beta subunit 1 [Source:HGNC Symbol;Acc:HGNC:6228]
235375_x_at	TTC9B	0.699821	<0.0001	19 q13	tetratricopeptide repeat domain 9B [Source:HGNC Symbol;Acc:HGNC:26395]
216047_x_at	SEZ6L	0.699398	<0.0001	22 q12	seizure related 6 homolog like [Source:HGNC Symbol;Acc:HGNC:10763]
226550_at	SLC9A7	0.699263	<0.0001	X p11	solute carrier family 9 member A7 [Source:HGNC Symbol;Acc:HGNC:17123]
218935_at	EHD3	0.698613	<0.0001	2 p23	EH domain containing 3 [Source:HGNC Symbol;Acc:HGNC:3244]
235801_at	TUSC3	0.697603	<0.0001	8 p22	tumor suppressor candidate 3 [Source:HGNC Symbol;Acc:HGNC:30242]
236391_at		0.697138	<0.0001	20 q11
1555902_at		0.696633	<0.0001	X q22	ARMCX5-GPRASP2 readthrough [Source:HGNC Symbol;Acc:HGNC:42000]
235486_at	KIAA1549L	0.696617	<0.0001	11 p13	KIAA1549-like [Source:HGNC Symbol;Acc:HGNC:24836]
229749_at	ANO4	0.696436	<0.0001	12 q23	anoctamin 4 [Source:HGNC Symbol;Acc:HGNC:23837]
219302_s_at	CNTNAP2	0.696077	<0.0001	7 q35	contactin associated protein-like 2 [Source:HGNC Symbol;Acc:HGNC:13830]
203485_at	RTN1	0.695659	<0.0001	14 q23	reticulon 1 [Source:HGNC Symbol;Acc:HGNC:10467]
230280_at	TRIM9	0.695173	<0.0001	14 q22	tripartite motif containing 9 [Source:HGNC Symbol;Acc:HGNC:16288]
206385_s_at	ANK3	0.695158	<0.0001	10 q21	ankyrin 3, node of Ranvier (ankyrin G) [Source:HGNC Symbol;Acc:HGNC:494]
223290_at	SH3BP1	0.695151	<0.0001	22 q13	SH3 domain binding protein 1 [Source:HGNC Symbol;Acc:HGNC:10824]
226494_at	MIR6792	0.694869	<0.0001	19 p13	microRNA 6792 [Source:HGNC Symbol;Acc:HGNC:50054]
203146_s_at	GABBR1	0.694392	<0.0001	6 p22	gamma-aminobutyric acid type B receptor subunit 1 [Source:HGNC Symbol;Acc:HGNC:4070]
225066_at	PPP2R2D	0.693253	<0.0001	10 q26	protein phosphatase 2 regulatory subunit Bdelta [Source:HGNC Symbol;Acc:HGNC:23732]
227425_at	REPS2	0.692665	<0.0001	X p22	RALBP1 associated Eps domain containing 2 [Source:HGNC Symbol;Acc:HGNC:9963]
214434_at	HSPA12A	0.692514	<0.0001	10 q25	heat shock protein family A (Hsp70) member 12A [Source:HGNC Symbol;Acc:HGNC:19022]
210246_s_at	ABCC8	0.691981	<0.0001	11 p15	ATP binding cassette subfamily C member 8 [Source:HGNC Symbol;Acc:HGNC:59]
229875_at	ZDHHC22	0.691742	<0.0001	14 q24	zinc finger DHHC-type containing 22 [Source:HGNC Symbol;Acc:HGNC:20106]
218332_at	BEX1	0.691693	<0.0001	X q22	brain expressed X-linked 1 [Source:HGNC Symbol;Acc:HGNC:1036]
209227_at	TUSC3	0.691662	<0.0001	8 p22	tumor suppressor candidate 3 [Source:HGNC Symbol;Acc:HGNC:30242]
209767_s_at	GP1BB	0.691603	<0.0001	22 q11	glycoprotein Ib platelet beta subunit [Source:HGNC Symbol;Acc:HGNC:4440]
1556261_a_at		0.691455	<0.0001
231223_at	CSMD1	0.691328	<0.0001	8 p23	CUB and Sushi multiple domains 1 [Source:HGNC Symbol;Acc:HGNC:14026]
232192_at	RNF130	0.691215	<0.0001	5 q35	ring finger protein 130 [Source:HGNC Symbol;Acc:HGNC:18280]
213411_at	ADAM22	0.689655	<0.0001	7 q21	ADAM metallopeptidase domain 22 [Source:HGNC Symbol;Acc:HGNC:201]
213106_at	ATP8A1	0.689392	<0.0001	4 p13	ATPase phospholipid transporting 8A1 [Source:HGNC Symbol;Acc:HGNC:13531]
218550_s_at	LRRC20	0.688768	<0.0001	10 q22	leucine rich repeat containing 20 [Source:HGNC Symbol;Acc:HGNC:23421]
220112_at	ANKRD55	0.688581	<0.0001	5 q11	ankyrin repeat domain 55 [Source:HGNC Symbol;Acc:HGNC:25681]
243881_at	SHC3	0.68846	<0.0001	9 q22	SHC adaptor protein 3 [Source:HGNC Symbol;Acc:HGNC:18181]
216218_s_at	PLCL2	0.688115	<0.0001	3 p24	phospholipase C like 2 [Source:HGNC Symbol;Acc:HGNC:9064]
239726_at		0.688001	<0.0001
220999_s_at	CYFIP2	0.687291	<0.0001	5 q33	cytoplasmic FMR1 interacting protein 2 [Source:HGNC Symbol;Acc:HGNC:13760]
226649_at	PANK1	0.686839	<0.0001	10 q23	pantothenate kinase 1 [Source:HGNC Symbol;Acc:HGNC:8598]
229286_at	MAGEE1	0.686793	<0.0001	X q13	MAGE family member E1 [Source:HGNC Symbol;Acc:HGNC:24934]
1559256_at		0.686612	<0.0001	3 p14
206282_at	NEUROD1	0.686563	<0.0001	2 q31	neuronal differentiation 1 [Source:HGNC Symbol;Acc:HGNC:7762]
223093_at	ANKH	0.685281	<0.0001	5 p15	ANKH inorganic pyrophosphate transport regulator [Source:HGNC Symbol;Acc:HGNC:15492]
226397_s_at	PHACTR1	0.685017	<0.0001	6 p24	phosphatase and actin regulator 1 [Source:HGNC Symbol;Acc:HGNC:20990]
1556057_s_at	NEUROD1	0.684619	<0.0001	2 q31	neuronal differentiation 1 [Source:HGNC Symbol;Acc:HGNC:7762]
241365_at	SATB1	0.684439	<0.0001	3 p24	SATB homeobox 1 [Source:HGNC Symbol;Acc:HGNC:10541]
230620_at	USP27X	0.684372	<0.0001	X p11	ubiquitin specific peptidase 27, X-linked [Source:HGNC Symbol;Acc:HGNC:13486]
1562403_a_at	SLC8A3	0.684205	<0.0001	14 q24	solute carrier family 8 member A3 [Source:HGNC Symbol;Acc:HGNC:11070]
235916_at	YPEL4	0.683895	<0.0001	11 q12	yippee like 4 [Source:HGNC Symbol;Acc:HGNC:18328]
204754_at	HLF	0.683852	<0.0001	17 q22	HLF, PAR bZIP transcription factor [Source:HGNC Symbol;Acc:HGNC:4977]
1559257_a_at		0.683663	<0.0001	3 p14
210349_at	CAMK4	0.683343	<0.0001	5 q22	calcium/calmodulin dependent protein kinase IV [Source:HGNC Symbol;Acc:HGNC:1464]
221236_s_at	STMN4	0.683042	<0.0001	8 p21	stathmin 4 [Source:HGNC Symbol;Acc:HGNC:16078]
202652_at	APBB1	0.682157	<0.0001	11 p15	amyloid beta precursor protein binding family B member 1 [Source:HGNC Symbol;Acc:HGNC:581]
230288_at	FGF14	0.682082	<0.0001	13 q33	fibroblast growth factor 14 [Source:HGNC Symbol;Acc:HGNC:3671]
1554797_at	SYT16	0.681859	<0.0001	14 q23	synaptotagmin 16 [Source:HGNC Symbol;Acc:HGNC:23142]
243665_s_at		0.681546	<0.0001
1553013_at	CNTNAP5	0.680754	<0.0001	2 q14	contactin associated protein like 5 [Source:HGNC Symbol;Acc:HGNC:18748]
204811_s_at	CACNA2D2	0.680297	<0.0001	3 p21	calcium voltage-gated channel auxiliary subunit alpha2delta 2 [Source:HGNC Symbol;Acc:HGNC:1400]
205948_at	PTPRT	0.68026	<0.0001	20 q13	protein tyrosine phosphatase, receptor type T [Source:HGNC Symbol;Acc:HGNC:9682]
213066_at	RUSC2	0.680027	<0.0001	9 p13	RUN and SH3 domain containing 2 [Source:HGNC Symbol;Acc:HGNC:23625]
236468_at	TMEM132B	0.679839	<0.0001	12 q24	transmembrane protein 132B [Source:HGNC Symbol;Acc:HGNC:29397]
1560698_a_at		0.679678	<0.0001	12 q21	TRHDE antisense RNA 1 [Source:HGNC Symbol;Acc:HGNC:27471]
227585_at	ATAD1	0.679402	<0.0001	10 q23	ATPase family, AAA domain containing 1 [Source:HGNC Symbol;Acc:HGNC:25903]
228547_at	NRXN1	0.679333	<0.0001	2 p16	neurexin 1 [Source:HGNC Symbol;Acc:HGNC:8008]
221901_at	KIAA1644	0.679024	<0.0001	22 q13	KIAA1644 [Source:HGNC Symbol;Acc:HGNC:29335]
239738_at	DACH2	0.678768	<0.0001	X q21	dachshund family transcription factor 2 [Source:HGNC Symbol;Acc:HGNC:16814]
204755_x_at	HLF	0.67784	<0.0001	17 q22	HLF, PAR bZIP transcription factor [Source:HGNC Symbol;Acc:HGNC:4977]
228127_at	KCNK3	0.677825	<0.0001	2 p23	potassium two pore domain channel subfamily K member 3 [Source:HGNC Symbol;Acc:HGNC:6278]
1555281_x_at	ARMC8	0.677813	<0.0001	3 q22	armadillo repeat containing 8 [Source:HGNC Symbol;Acc:HGNC:24999]
204365_s_at	REEP1	0.676613	<0.0001	2 p11	receptor accessory protein 1 [Source:HGNC Symbol;Acc:HGNC:25786]
224579_at	SLC38A1	0.675995	<0.0001	12 q13	solute carrier family 38 member 1 [Source:HGNC Symbol;Acc:HGNC:13447]
1555385_at	B4GALNT1	0.675951	<0.0001	12 q13	beta-1,4-N-acetyl-galactosaminyltransferase 1 [Source:HGNC Symbol;Acc:HGNC:4117]
1553654_at	SYT14	0.67546	<0.0001	1 q32	synaptotagmin 14 [Source:HGNC Symbol;Acc:HGNC:23143]
233084_s_at	SYCE1	0.675398	<0.0001	10 q26	synaptonemal complex central element protein 1 [Source:HGNC Symbol;Acc:HGNC:28852]
205050_s_at	MAPK8IP2	0.675383	<0.0001	22 q13	mitogen-activated protein kinase 8 interacting protein 2 [Source:HGNC Symbol;Acc:HGNC:6883]
241585_at	LRRC4C	0.674738	<0.0001	11 p12	leucine rich repeat containing 4C [Source:HGNC Symbol;Acc:HGNC:29317]
230859_at		0.674537	<0.0001
206489_s_at	DLGAP1	0.673685	<0.0001	18 p11	DLG associated protein 1 [Source:HGNC Symbol;Acc:HGNC:2905]
228955_at	LRP8	0.67352	<0.0001	1 p32	LDL receptor related protein 8 [Source:HGNC Symbol;Acc:HGNC:6700]
216992_s_at	GRM8	0.673326	<0.0001	7 q31	glutamate metabotropic receptor 8 [Source:HGNC Symbol;Acc:HGNC:4600]
224964_s_at	GNG2	0.672313	<0.0001	14 q22	G protein subunit gamma 2 [Source:HGNC Symbol;Acc:HGNC:4404]
213423_x_at	TUSC3	0.67174	<0.0001	8 p22	tumor suppressor candidate 3 [Source:HGNC Symbol;Acc:HGNC:30242]
219225_at	PGBD5	0.671531	<0.0001	1 q42	piggyBac transposable element derived 5 [Source:HGNC Symbol;Acc:HGNC:19405]
219300_s_at	CNTNAP2	0.671478	<0.0001	7 q35	contactin associated protein-like 2 [Source:HGNC Symbol;Acc:HGNC:13830]
210079_x_at	KCNAB1	0.67107	<0.0001	3 q25	potassium voltage-gated channel subfamily A member regulatory beta subunit 1 [Source:HGNC Symbol;Acc:HGNC:6228]
220663_at	IL1RAPL1	0.670668	<0.0001	X p21	interleukin 1 receptor accessory protein like 1 [Source:HGNC Symbol;Acc:HGNC:5996]
212729_at	DLG3	0.67033	<0.0001	X q13	discs large MAGUK scaffold protein 3 [Source:HGNC Symbol;Acc:HGNC:2902]
206051_at	ELAVL4	0.668589	<0.0001	1 p33	ELAV like neuron-specific RNA binding protein 4 [Source:HGNC Symbol;Acc:HGNC:3315]
217979_at	TSPAN13	0.667677	<0.0001	7 p21	tetraspanin 13 [Source:HGNC Symbol;Acc:HGNC:21643]
236935_at	PTPN4	0.667186	<0.0001	2 q14	protein tyrosine phosphatase, non-receptor type 4 [Source:HGNC Symbol;Acc:HGNC:9656]
233185_at	FGF14	0.667146	<0.0001	13 q33	fibroblast growth factor 14 [Source:HGNC Symbol;Acc:HGNC:3671]
204364_s_at	REEP1	0.666865	<0.0001	2 p11	receptor accessory protein 1 [Source:HGNC Symbol;Acc:HGNC:25786]
242999_at	ARHGEF7	0.666315	<0.0001	13 q34	Rho guanine nucleotide exchange factor 7 [Source:HGNC Symbol;Acc:HGNC:15607]
227975_at	GPRIN1	0.666291	<0.0001	5 q35	G protein regulated inducer of neurite outgrowth 1 [Source:HGNC Symbol;Acc:HGNC:24835]
242651_at		0.66624	<0.0001
229463_at	NTRK2	0.666193	<0.0001	9 q21	neurotrophic receptor tyrosine kinase 2 [Source:HGNC Symbol;Acc:HGNC:8032]
1560525_at		0.665683	<0.0001
206711_at	TMEM257	0.665681	<0.0001	X q27	transmembrane protein 257 [Source:HGNC Symbol;Acc:HGNC:2562]
230547_at	KCNC1	0.665337	<0.0001	11 p15	potassium voltage-gated channel subfamily C member 1 [Source:HGNC Symbol;Acc:HGNC:6233]
236824_at	TMEM132B	0.664942	<0.0001	12 q24	transmembrane protein 132B [Source:HGNC Symbol;Acc:HGNC:29397]
219989_s_at	ANKS1B	0.664919	<0.0001	12 q23	ankyrin repeat and sterile alpha motif domain containing 1B [Source:HGNC Symbol;Acc:HGNC:24600]
209582_s_at	CD200	0.663486	<0.0001	3 q13	CD200 molecule [Source:HGNC Symbol;Acc:HGNC:7203]
208352_x_at	ANK1	0.663285	<0.0001	8 p11	ankyrin 1 [Source:HGNC Symbol;Acc:HGNC:492]
204967_at	SHROOM2	0.662888	<0.0001	X p22	shroom family member 2 [Source:HGNC Symbol;Acc:HGNC:630]
243452_at		0.662299	<0.0001	18 q12
211534_x_at	PTPRN2	0.662176	<0.0001	7 q36	protein tyrosine phosphatase, receptor type N2 [Source:HGNC Symbol;Acc:HGNC:9677]
213901_x_at	RBFOX2	0.662148	<0.0001	22 q12	RNA binding protein, fox-1 homolog 2 [Source:HGNC Symbol;Acc:HGNC:9906]
228146_at		0.661994	<0.0001	17 p11
240614_at	KCNC2	0.661602	<0.0001	12 q21	potassium voltage-gated channel subfamily C member 2 [Source:HGNC Symbol;Acc:HGNC:6234]
205165_at	CELSR3	0.660361	<0.0001	3 p21	cadherin EGF LAG seven-pass G-type receptor 3 [Source:HGNC Symbol;Acc:HGNC:3230]
228882_at	TUB	0.66036	<0.0001	11 p15	tubby bipartite transcription factor [Source:HGNC Symbol;Acc:HGNC:12406]
215314_at		0.6594	<0.0001
244724_at		0.658738	<0.0001
203865_s_at	ADARB1	0.658411	<0.0001	21 q22	adenosine deaminase, RNA specific B1 [Source:HGNC Symbol;Acc:HGNC:226]
229234_at	ZC3H12B	0.658243	<0.0001	X q11	zinc finger CCCH-type containing 12B [Source:HGNC Symbol;Acc:HGNC:17407]
236838_at	SRCIN1	0.657799	<0.0001	17 q12	SRC kinase signaling inhibitor 1 [Source:HGNC Symbol;Acc:HGNC:29506]
236302_at	PPM1E	0.657711	<0.0001	17 q22	protein phosphatase, Mg2+/Mn2+ dependent 1E [Source:HGNC Symbol;Acc:HGNC:19322]
212425_at	SCAMP1	0.657448	<0.0001	5 q14	secretory carrier membrane protein 1 [Source:HGNC Symbol;Acc:HGNC:10563]
205839_s_at	TSPOAP1	0.657312	<0.0001	17 q22	TSPO associated protein 1 [Source:HGNC Symbol;Acc:HGNC:16831]
202539_s_at	HMGCR	0.656025	<0.0001	5 q13	3-hydroxy-3-methylglutaryl-CoA reductase [Source:HGNC Symbol;Acc:HGNC:5006]
1552695_a_at	SLC2A13	0.656019	<0.0001	12 q12	solute carrier family 2 member 13 [Source:HGNC Symbol;Acc:HGNC:15956]
232080_at	HECW2	0.655878	<0.0001	2 q32	HECT, C2 and WW domain containing E3 ubiquitin protein ligase 2 [Source:HGNC Symbol;Acc:HGNC:29853]
231972_at		0.655462	<0.0001
228509_at	SPHKAP	0.655313	<0.0001	2 q36	SPHK1 interactor, AKAP domain containing [Source:HGNC Symbol;Acc:HGNC:30619]
215321_at	RUNDC3B	0.654964	<0.0001	7 q21	RUN domain containing 3B [Source:HGNC Symbol;Acc:HGNC:30286]
205391_x_at	ANK1	0.654675	<0.0001	8 p11	ankyrin 1 [Source:HGNC Symbol;Acc:HGNC:492]
206215_at	OPCML	0.653784	<0.0001	11 q25	opioid binding protein/cell adhesion molecule-like [Source:HGNC Symbol;Acc:HGNC:8143]
241389_at	CHRNB2	0.653635	<0.0001	1 q21	cholinergic receptor nicotinic beta 2 subunit [Source:HGNC Symbol;Acc:HGNC:1962]
202540_s_at	HMGCR	0.653008	<0.0001	5 q13	3-hydroxy-3-methylglutaryl-CoA reductase [Source:HGNC Symbol;Acc:HGNC:5006]
228987_at	FAM49B	0.652505	<0.0001	8 q24	family with sequence similarity 49 member B [Source:HGNC Symbol;Acc:HGNC:25216]
1557644_at		0.651479	<0.0001	17 q21	RUNDC3A antisense RNA 1 [Source:HGNC Symbol;Acc:HGNC:51344]
242063_s_at		0.651384	<0.0001
205818_at	BRINP1	0.651206	<0.0001	9 q33	BMP/retinoic acid inducible neural specific 1 [Source:HGNC Symbol;Acc:HGNC:2687]
234261_at		0.651139	<0.0001
223715_at	BRSK2	0.650985	<0.0001	11 p15	BR serine/threonine kinase 2 [Source:HGNC Symbol;Acc:HGNC:11405]
208353_x_at	ANK1	0.650017	<0.0001	8 p11	ankyrin 1 [Source:HGNC Symbol;Acc:HGNC:492]
207087_x_at	ANK1	0.649972	<0.0001	8 p11	ankyrin 1 [Source:HGNC Symbol;Acc:HGNC:492]
213869_x_at	THY1	0.649931	<0.0001	11 q23	Thy-1 cell surface antigen [Source:HGNC Symbol;Acc:HGNC:11801]
213744_at	ATRNL1	0.649696	<0.0001	10 q25	attractin like 1 [Source:HGNC Symbol;Acc:HGNC:29063]
209228_x_at	TUSC3	0.649684	<0.0001	8 p22	tumor suppressor candidate 3 [Source:HGNC Symbol;Acc:HGNC:30242]
231465_at		0.649636	<0.0001
230287_at	SGSM1	0.64957	<0.0001	22 q11	small G protein signaling modulator 1 [Source:HGNC Symbol;Acc:HGNC:29410]
219528_s_at	BCL11B	0.648917	<0.0001	14 q32	B-cell CLL/lymphoma 11B [Source:HGNC Symbol;Acc:HGNC:13222]
237839_at		0.648566	<0.0001
232073_at	PPFIA2	0.646326	<0.0001	12 q21	PTPRF interacting protein alpha 2 [Source:HGNC Symbol;Acc:HGNC:9246]
236333_at		0.645937	<0.0001
236440_at		0.645788	<0.0001	18 q22
214376_at		0.645608	<0.0001	4 q21
223603_at	RNF112	0.645407	<0.0001	17 p11	ring finger protein 112 [Source:HGNC Symbol;Acc:HGNC:12968]
1566772_at		0.644975	<0.0001
231397_at	PLPPR5	0.644878	<0.0001	1 p21	phospholipid phosphatase related 5 [Source:HGNC Symbol;Acc:HGNC:31703]
204414_at	LARGE1	0.64469	<0.0001	22 q12	LARGE xylosyl- and glucuronyltransferase 1 [Source:HGNC Symbol;Acc:HGNC:6511]
1556627_at	DRP2	0.644596	<0.0001	X q22	dystrophin related protein 2 [Source:HGNC Symbol;Acc:HGNC:3032]
1552694_at	SLC2A13	0.644264	<0.0001	12 q12	solute carrier family 2 member 13 [Source:HGNC Symbol;Acc:HGNC:15956]
217452_s_at	B3GALT2	0.644205	<0.0001	1 q31	beta-1,3-galactosyltransferase 2 [Source:HGNC Symbol;Acc:HGNC:917]
239068_at	GNL1	0.643463	<0.0001	6 p21	G protein nucleolar 1 (putative) [Source:HGNC Symbol;Acc:HGNC:4413]
236024_at	GPM6A	0.64289	<0.0001	4 q34	glycoprotein M6A [Source:HGNC Symbol;Acc:HGNC:4460]
1557113_at	RPS6KA5	0.642737	<0.0001	14 q32	ribosomal protein S6 kinase A5 [Source:HGNC Symbol;Acc:HGNC:10434]
215167_at	MED14	0.642012	<0.0001	X p11	mediator complex subunit 14 [Source:HGNC Symbol;Acc:HGNC:2370]
230919_at	ZNF233	0.641975	<0.0001	19 q13	zinc finger protein 233 [Source:HGNC Symbol;Acc:HGNC:30946]
227491_at	ELOVL6	0.641562	<0.0001	4 q25	ELOVL fatty acid elongase 6 [Source:HGNC Symbol;Acc:HGNC:15829]
204901_at	BTRC	0.640938	<0.0001	10 q24	beta-transducin repeat containing E3 ubiquitin protein ligase [Source:HGNC Symbol;Acc:HGNC:1144]
223435_s_at	PCDHA7	0.640871	<0.0001	5 q31	protocadherin alpha 7 [Source:HGNC Symbol;Acc:HGNC:8673]
205152_at	SLC6A1	0.640724	<0.0001	3 p25	solute carrier family 6 member 1 [Source:HGNC Symbol;Acc:HGNC:11042]
218938_at	FBXL15	0.640266	<0.0001	10 q24	F-box and leucine rich repeat protein 15 [Source:HGNC Symbol;Acc:HGNC:28155]
213482_at	DOCK3	0.640177	<0.0001	3 p21	dedicator of cytokinesis 3 [Source:HGNC Symbol;Acc:HGNC:2989]
230691_at	STX1B	0.639984	<0.0001	16 p11	syntaxin 1B [Source:HGNC Symbol;Acc:HGNC:18539]
244584_at	KIAA1549L	0.639091	<0.0001	11 p13	KIAA1549-like [Source:HGNC Symbol;Acc:HGNC:24836]
232643_at	POLR2F	0.638206	<0.0001	22 q13	polymerase (RNA) II subunit F [Source:HGNC Symbol;Acc:HGNC:9193]
219144_at	DUSP26	0.638044	<0.0001	8 p12	dual specificity phosphatase 26 (putative) [Source:HGNC Symbol;Acc:HGNC:28161]
1552301_a_at	CORO6	0.637989	<0.0001	17 q11	coronin 6 [Source:HGNC Symbol;Acc:HGNC:21356]
208851_s_at	THY1	0.637977	<0.0001	11 q23	Thy-1 cell surface antigen [Source:HGNC Symbol;Acc:HGNC:11801]
1553797_a_at		0.637279	<0.0001	2 p25	long intergenic non-protein coding RNA 1105 [Source:HGNC Symbol;Acc:HGNC:26403]
1557280_s_at	ITSN1	0.636846	<0.0001	21 q22	intersectin 1 [Source:HGNC Symbol;Acc:HGNC:6183]
205051_s_at	KIT	0.636732	<0.0001	4 q12	KIT proto-oncogene receptor tyrosine kinase [Source:HGNC Symbol;Acc:HGNC:6342]
244071_at		0.636241	<0.0001	5 q34	fibrillarin-like 1 [Source:HGNC Symbol;Acc:HGNC:35458]
218237_s_at	SLC38A1	0.635377	<0.0001	12 q13	solute carrier family 38 member 1 [Source:HGNC Symbol;Acc:HGNC:13447]
243804_at	MTMR7	0.635057	<0.0001	8 p22	myotubularin related protein 7 [Source:HGNC Symbol;Acc:HGNC:7454]
231608_at		0.634099	<0.0001
205110_s_at	FGF13	0.632274	<0.0001	X q26	Fibroblast growth factor 13 [Source:UniProtKB/Swiss-Prot;Acc:Q92913]
219894_at	MAGEL2	0.632117	<0.0001	15 q11	MAGE family member L2 [Source:HGNC Symbol;Acc:HGNC:6814]
236294_at	HUWE1	0.631858	<0.0001	X p11	HECT, UBA and WWE domain containing 1, E3 ubiquitin protein ligase [Source:HGNC Symbol;Acc:HGNC:30892]
243594_x_at	SPIRE2	0.631299	<0.0001	16 q24	spire type actin nucleation factor 2 [Source:HGNC Symbol;Acc:HGNC:30623]
232986_at	ZNF233	0.631279	<0.0001	19 q13	zinc finger protein 233 [Source:HGNC Symbol;Acc:HGNC:30946]
209914_s_at	NRXN1	0.630853	<0.0001	2 p16	neurexin 1 [Source:HGNC Symbol;Acc:HGNC:8008]
223530_at	TDRKH	0.630642	<0.0001	1 q21	tudor and KH domain containing [Source:HGNC Symbol;Acc:HGNC:11713]
235108_at	KCNK3	0.630443	<0.0001	2 p23	potassium two pore domain channel subfamily K member 3 [Source:HGNC Symbol;Acc:HGNC:6278]
228044_at	SERP2	0.63037	<0.0001	13 q14	stress-associated endoplasmic reticulum protein family member 2 [Source:HGNC Symbol;Acc:HGNC:20607]
1553796_at		0.630184	<0.0001	2 p25	long intergenic non-protein coding RNA 1105 [Source:HGNC Symbol;Acc:HGNC:26403]
1552712_a_at	NMNAT2	0.629584	<0.0001	1 q25	nicotinamide nucleotide adenylyltransferase 2 [Source:HGNC Symbol;Acc:HGNC:16789]
235880_at	SRRM3	0.62876	<0.0001	7 q11	serine/arginine repetitive matrix 3 [Source:HGNC Symbol;Acc:HGNC:26729]
205389_s_at	ANK1	0.62766	<0.0001	8 p11	ankyrin 1 [Source:HGNC Symbol;Acc:HGNC:492]
225211_at	NECTIN1	0.627542	<0.0001	11 q23	nectin cell adhesion molecule 1 [Source:HGNC Symbol;Acc:HGNC:9706]
229824_at	SHC3	0.627472	<0.0001	9 q22	SHC adaptor protein 3 [Source:HGNC Symbol;Acc:HGNC:18181]
224580_at	SLC38A1	0.626647	<0.0001	12 q13	solute carrier family 38 member 1 [Source:HGNC Symbol;Acc:HGNC:13447]
208064_s_at	ST8SIA3	0.626549	<0.0001	18 q21	ST8 alpha-N-acetyl-neuraminide alpha-2,8-sialyltransferase 3 [Source:HGNC Symbol;Acc:HGNC:14269]
207210_at	GABRA3	0.626197	<0.0001	X q28	gamma-aminobutyric acid type A receptor alpha3 subunit [Source:HGNC Symbol;Acc:HGNC:4077]
214884_at		0.625361	<0.0001
210121_at	B3GALT2	0.625222	<0.0001	1 q31	beta-1,3-galactosyltransferase 2 [Source:HGNC Symbol;Acc:HGNC:917]
214597_at	SSTR2	0.624613	<0.0001	17 q25	somatostatin receptor 2 [Source:HGNC Symbol;Acc:HGNC:11331]
1556619_at	SHISA9	0.62454	<0.0001	16 p13	shisa family member 9 [Source:HGNC Symbol;Acc:HGNC:37231]
226375_at	LMTK2	0.623634	<0.0001	7 q21	lemur tyrosine kinase 2 [Source:HGNC Symbol;Acc:HGNC:17880]
203586_s_at	ARL4D	0.623061	<0.0001	17 q21	ADP ribosylation factor like GTPase 4D [Source:HGNC Symbol;Acc:HGNC:656]
233310_at	SSTR2	0.622435	<0.0001	17 q25	somatostatin receptor 2 [Source:HGNC Symbol;Acc:HGNC:11331]
220405_at	SNTG1	0.621698	<0.0001	8 q11	syntrophin gamma 1 [Source:HGNC Symbol;Acc:HGNC:13740]
227154_at	IGSF21	0.621203	<0.0001	1 p36	immunoglobin superfamily member 21 [Source:HGNC Symbol;Acc:HGNC:28246]
207235_s_at	GRM5	0.621117	<0.0001	11 q14	glutamate metabotropic receptor 5 [Source:HGNC Symbol;Acc:HGNC:4597]
206408_at	LRRTM2	0.621021	<0.0001	5 q31	leucine rich repeat transmembrane neuronal 2 [Source:HGNC Symbol;Acc:HGNC:19409]
230417_at	GALNT16	0.62012	<0.0001	14 q24	polypeptide N-acetylgalactosaminyltransferase 16 [Source:HGNC Symbol;Acc:HGNC:23233]
220773_s_at	GPHN	0.620093	<0.0001	14 q23	gephyrin [Source:HGNC Symbol;Acc:HGNC:15465]
232067_at	FAXC	0.620078	<0.0001	6 q16	failed axon connections homolog [Source:HGNC Symbol;Acc:HGNC:20742]
231186_at		0.619811	<0.0001	14 q23	long intergenic non-protein coding RNA 643 [Source:HGNC Symbol;Acc:HGNC:44296]
208850_s_at	THY1	0.61959	<0.0001	11 q23	Thy-1 cell surface antigen [Source:HGNC Symbol;Acc:HGNC:11801]
1558225_at		0.618912	<0.0001	4 p12
238871_at	MLLT4	0.618796	<0.0001	6 q27	myeloid/lymphoid or mixed-lineage leukemia; translocated to, 4 [Source:HGNC Symbol;Acc:HGNC:7137]
40020_at	CELSR3	0.618412	<0.0001	3 p21	cadherin EGF LAG seven-pass G-type receptor 3 [Source:HGNC Symbol;Acc:HGNC:3230]
239031_at	SSTR2	0.618207	<0.0001	17 q25	somatostatin receptor 2 [Source:HGNC Symbol;Acc:HGNC:11331]
213533_at	NSG1	0.617236	<0.0001	4 p16	neuron specific gene family member 1 [Source:EntrezGene;Acc:27065]
206490_at	DLGAP1	0.617084	<0.0001	18 p11	DLG associated protein 1 [Source:HGNC Symbol;Acc:HGNC:2905]
209683_at	FAM49A	0.616966	<0.0001	2 p24	family with sequence similarity 49 member A [Source:HGNC Symbol;Acc:HGNC:25373]
236812_at	STMN4	0.616276	<0.0001	8 p21	stathmin 4 [Source:HGNC Symbol;Acc:HGNC:16078]
207732_s_at	DLG3	0.616002	<0.0001	X q13	discs large MAGUK scaffold protein 3 [Source:HGNC Symbol;Acc:HGNC:2902]
207383_s_at	RHBDL1	0.615908	<0.0001	16 p13	rhomboid like 1 [Source:HGNC Symbol;Acc:HGNC:10007]
1553405_a_at	CSMD1	0.615578	<0.0001	8 p23	CUB and Sushi multiple domains 1 [Source:HGNC Symbol;Acc:HGNC:14026]
220803_at		0.61517	<0.0001
228081_at	CCNG2	0.61513	<0.0001	4 q21	cyclin G2 [Source:HGNC Symbol;Acc:HGNC:1593]
243533_x_at		0.614373	<0.0001
205496_at	KIAA0408	0.612828	<0.0001	6 q22	KIAA0408 [Source:HGNC Symbol;Acc:HGNC:21636]
226634_at	METTL10	0.612797	<0.0001	10 q26	methyltransferase like 10 [Source:HGNC Symbol;Acc:HGNC:33787]
242825_at	PLPPR5	0.612163	<0.0001	1 p21	phospholipid phosphatase related 5 [Source:HGNC Symbol;Acc:HGNC:31703]
210124_x_at	SEMA4F	0.611935	<0.0001	2 p13	ssemaphorin 4F [Source:HGNC Symbol;Acc:HGNC:10734]
235591_at	SSTR1	0.611537	<0.0001	14 q21	somatostatin receptor 1 [Source:HGNC Symbol;Acc:HGNC:11330]
206435_at	B4GALNT1	0.609998	<0.0001	12 q13	beta-1,4-N-acetyl-galactosaminyltransferase 1 [Source:HGNC Symbol;Acc:HGNC:4117]
233688_at		0.609822	<0.0001
213745_at	ATRNL1	0.608818	<0.0001	10 q25	attractin like 1 [Source:HGNC Symbol;Acc:HGNC:29063]
1558293_at		0.608773	<0.0001
1558724_at		0.608659	<0.0001	16 q22
243357_at	NEGR1	0.60705	<0.0001	1 p31	neuronal growth regulator 1 [Source:HGNC Symbol;Acc:HGNC:17302]
214772_at	KIAA1549L	0.60645	<0.0001	11 p13	KIAA1549-like [Source:HGNC Symbol;Acc:HGNC:24836]
241761_at		0.606185	<0.0001
204726_at		0.606135	<0.0001
206774_at	FRMPD1	0.606071	<0.0001	9 p13	FERM and PDZ domain containing 1 [Source:HGNC Symbol;Acc:HGNC:29159]
221908_at	RNFT2	0.605335	<0.0001	12 q24	ring finger protein, transmembrane 2 [Source:HGNC Symbol;Acc:HGNC:25905]
229725_at	ACSL6	0.605236	<0.0001	5 q31	acyl-CoA synthetase long-chain family member 6 [Source:HGNC Symbol;Acc:HGNC:16496]
204633_s_at	RPS6KA5	0.605186	<0.0001	14 q32	ribosomal protein S6 kinase A5 [Source:HGNC Symbol;Acc:HGNC:10434]
206425_s_at	TRPC3	0.605069	<0.0001	4 q27	transient receptor potential cation channel subfamily C member 3 [Source:HGNC Symbol;Acc:HGNC:12335]
207981_s_at	ESRRG	0.604882	<0.0001	1 q41	estrogen related receptor gamma [Source:HGNC Symbol;Acc:HGNC:3474]
242203_at		0.603974	<0.0001
1556001_at	MAPK8IP2	0.603786	<0.0001	22 q13	mitogen-activated protein kinase 8 interacting protein 2 [Source:HGNC Symbol;Acc:HGNC:6883]
228660_x_at	SEMA4F	0.603519	<0.0001	2 p13	ssemaphorin 4F [Source:HGNC Symbol;Acc:HGNC:10734]
212695_at	CRY2	0.603486	<0.0001	11 p11	cryptochrome circadian clock 2 [Source:HGNC Symbol;Acc:HGNC:2385]
214933_at	CACNA1A	0.603046	<0.0001	19 p13	calcium voltage-gated channel subunit alpha1 A [Source:HGNC Symbol;Acc:HGNC:1388]
209569_x_at	NSG1	0.602644	<0.0001	4 p16	neuron specific gene family member 1 [Source:EntrezGene;Acc:27065]
241083_at		0.602364	<0.0001
223567_at	SEMA6B	0.602266	<0.0001	19 p13	semaphorin 6B [Source:HGNC Symbol;Acc:HGNC:10739]
203129_s_at	KIF5C	0.602131	<0.0001	2 q23	kinesin family member 5C [Source:HGNC Symbol;Acc:HGNC:6325]
1558170_at		0.601952	<0.0001
236385_at	CHRNA7	0.60187	<0.0001	15 q13	cholinergic receptor nicotinic alpha 7 subunit [Source:HGNC Symbol;Acc:HGNC:1960]
213683_at	ACSL6	0.601118	<0.0001	5 q31	acyl-CoA synthetase long-chain family member 6 [Source:HGNC Symbol;Acc:HGNC:16496]
227623_at	CACNA2D1	0.600981	<0.0001	7 q21	calcium voltage-gated channel auxiliary subunit alpha2delta 1 [Source:HGNC Symbol;Acc:HGNC:1399]
238029_s_at	SLC16A14	0.60089	<0.0001	2 q36	solute carrier family 16 member 14 [Source:HGNC Symbol;Acc:HGNC:26417]
227168_at	MIAT	0.59978	<0.0001	22 q12	myocardial infarction associated transcript (non-protein coding) [Source:HGNC Symbol;Acc:HGNC:33425]
203030_s_at	PTPRN2	0.599368	<0.0001	7 q36	protein tyrosine phosphatase, receptor type N2 [Source:HGNC Symbol;Acc:HGNC:9677]
223319_at	GPHN	0.599332	<0.0001	14 q23	gephyrin [Source:HGNC Symbol;Acc:HGNC:15465]
233433_at		0.599079	<0.0001
238487_at	GNL1	0.598933	<0.0001	6 p21	G protein nucleolar 1 (putative) [Source:HGNC Symbol;Acc:HGNC:4413]
206865_at	HRK	0.598301	<0.0001	12 q24	harakiri, BCL2 interacting protein [Source:HGNC Symbol;Acc:HGNC:5185]
209570_s_at	NSG1	0.597117	<0.0001	4 p16	neuron specific gene family member 1 [Source:EntrezGene;Acc:27065]
215010_s_at	BRSK2	0.596863	<0.0001	11 p15	BR serine/threonine kinase 2 [Source:HGNC Symbol;Acc:HGNC:11405]
243430_at	SEZ6	0.596741	<0.0001	17 q11	seizure related 6 homolog [Source:HGNC Symbol;Acc:HGNC:15955]
1558725_at		0.596141	<0.0001
1556763_at		0.595783	<0.0001
211520_s_at	GRIA1	0.595519	<0.0001	5 q33	glutamate ionotropic receptor AMPA type subunit 1 [Source:HGNC Symbol;Acc:HGNC:4571]
242328_at	RAB3C	0.594208	<0.0001	5 q11	RAB3C, member RAS oncogene family [Source:HGNC Symbol;Acc:HGNC:30269]
230418_s_at	GALNT16	0.59372	<0.0001	14 q24	polypeptide N-acetylgalactosaminyltransferase 16 [Source:HGNC Symbol;Acc:HGNC:23233]
226096_at	FNDC5	0.592804	<0.0001	1 p35	fibronectin type III domain containing 5 [Source:HGNC Symbol;Acc:HGNC:20240]
237007_at		0.592588	<0.0001
234480_at		0.592489	<0.0001
227189_at	CPNE5	0.59208	<0.0001	6 p21	copine 5 [Source:HGNC Symbol;Acc:HGNC:2318]
219440_at	RAI2	0.591829	<0.0001	X p22	retinoic acid induced 2 [Source:HGNC Symbol;Acc:HGNC:9835]
236037_at	ARFGEF3	0.591721	<0.0001	6 q23	ARFGEF family member 3 [Source:HGNC Symbol;Acc:HGNC:21213]
243273_at		0.591254	<0.0001
235541_at	LAS1L	0.59104	<0.0001	X q12	LAS1-like, ribosome biogenesis factor [Source:HGNC Symbol;Acc:HGNC:25726]
1555935_s_at	HUNK	0.59094	<0.0001	21 q22	hormonally up-regulated Neu-associated kinase [Source:HGNC Symbol;Acc:HGNC:13326]
222895_s_at	BCL11B	0.590857	<0.0001	14 q32	B-cell CLL/lymphoma 11B [Source:HGNC Symbol;Acc:HGNC:13222]
233035_at		0.590856	<0.0001
229461_x_at	NEGR1	0.590793	<0.0001	1 p31	neuronal growth regulator 1 [Source:HGNC Symbol;Acc:HGNC:17302]
236131_at		0.588968	<0.0001	7 q32
1562473_at		0.587777	<0.0001
235068_at	ZDHHC21	0.587661	<0.0001	9 p22	zinc finger DHHC-type containing 21 [Source:HGNC Symbol;Acc:HGNC:20750]
236204_at	COPS8	0.587342	<0.0001	2 q37	COP9 signalosome subunit 8 [Source:HGNC Symbol;Acc:HGNC:24335]
1563721_at		0.586923	<0.0001
229793_at	ASAH2	0.586605	<0.0001	10 q11	N-acylsphingosine amidohydrolase (non-lysosomal ceramidase) 2 [Source:HGNC Symbol;Acc:HGNC:18860]
1569074_at	SRRM3	0.585438	<0.0001	7 q11	serine/arginine repetitive matrix 3 [Source:HGNC Symbol;Acc:HGNC:26729]
226653_at	MARK1	0.585197	<0.0001	1 q41	microtubule affinity regulating kinase 1 [Source:HGNC Symbol;Acc:HGNC:6896]
212092_at	PEG10	0.585069	<0.0001	7 q21	paternally expressed 10 [Source:HGNC Symbol;Acc:HGNC:14005]
230030_at	HS6ST2	0.585048	<0.0001	X q26	heparan sulfate 6-O-sulfotransferase 2 [Source:HGNC Symbol;Acc:HGNC:19133]
227181_at	LNP1	0.584426	<0.0001	3 q12	leukemia NUP98 fusion partner 1 [Source:HGNC Symbol;Acc:HGNC:28014]
238136_at	SHISA7	0.583836	<0.0001	19 q13	shisa family member 7 [Source:HGNC Symbol;Acc:HGNC:35409]
1568803_at		0.583728	<0.0001
220041_at	PIGZ	0.58323	<0.0001	3 q29	phosphatidylinositol glycan anchor biosynthesis class Z [Source:HGNC Symbol;Acc:HGNC:30596]
217681_at	WNT7B	0.583144	<0.0001	22 q13	Wnt family member 7B [Source:HGNC Symbol;Acc:HGNC:12787]
1555867_at	GNG4	0.582814	<0.0001	1 q42	G protein subunit gamma 4 [Source:HGNC Symbol;Acc:HGNC:4407]
239533_at	GPR155	0.581637	<0.0001	2 q31	G protein-coupled receptor 155 [Source:HGNC Symbol;Acc:HGNC:22951]
236771_at	RIPPLY2	0.581568	<0.0001	6 q14	ripply transcriptional repressor 2 [Source:HGNC Symbol;Acc:HGNC:21390]
210814_at	TRPC3	0.581418	<0.0001	4 q27	transient receptor potential cation channel subfamily C member 3 [Source:HGNC Symbol;Acc:HGNC:12335]
213686_at	VPS13A	0.581032	<0.0001	9 q21	vacuolar protein sorting 13 homolog A [Source:HGNC Symbol;Acc:HGNC:1908]
210056_at	RND1	0.580769	<0.0001	12 q13	Rho family GTPase 1 [Source:HGNC Symbol;Acc:HGNC:18314]
239178_at	FGF9	0.580725	<0.0001	13 q12	fibroblast growth factor 9 [Source:HGNC Symbol;Acc:HGNC:3687]
228329_at	DAB1	0.580453	<0.0001	1 p32	DAB1, reelin adaptor protein [Source:HGNC Symbol;Acc:HGNC:2661]
231230_at	KCNK10	0.580399	<0.0001	14 q31	potassium two pore domain channel subfamily K member 10 [Source:HGNC Symbol;Acc:HGNC:6273]
226415_at	VAT1L	0.580249	<0.0001	16 q23	vesicle amine transport 1-like [Source:HGNC Symbol;Acc:HGNC:29315]
1554717_a_at	PDE4D	0.580204	<0.0001	5 q12	phosphodiesterase 4D [Source:HGNC Symbol;Acc:HGNC:8783]
201626_at	INSIG1	0.580143	<0.0001	7 q36	insulin induced gene 1 [Source:HGNC Symbol;Acc:HGNC:6083]
208092_s_at	FAM49A	0.580004	<0.0001	2 p24	family with sequence similarity 49 member A [Source:HGNC Symbol;Acc:HGNC:25373]
205278_at	GAD1	0.579896	<0.0001	2 q31	glutamate decarboxylase 1 [Source:HGNC Symbol;Acc:HGNC:4092]
241355_at	HR	0.579495	<0.0001	8 p21	hair growth associated [Source:HGNC Symbol;Acc:HGNC:5172]
208037_s_at	MADCAM1	0.579446	<0.0001	19 p13	mucosal vascular addressin cell adhesion molecule 1 [Source:HGNC Symbol;Acc:HGNC:6765]
206655_s_at	GP1BB	0.579294	<0.0001	22 q11	glycoprotein Ib platelet beta subunit [Source:HGNC Symbol;Acc:HGNC:4440]
229651_at	SEZ6	0.579142	<0.0001	17 q11	seizure related 6 homolog [Source:HGNC Symbol;Acc:HGNC:15955]
213960_at	NTRK3	0.578593	<0.0001	15 q25	neurotrophic receptor tyrosine kinase 3 [Source:HGNC Symbol;Acc:HGNC:8033]
236180_at		0.57806	<0.0001
1558122_s_at	CSRNP3	0.577679	<0.0001	2 q24	cysteine and serine rich nuclear protein 3 [Source:HGNC Symbol;Acc:HGNC:30729]
244467_at	SHISA8	0.577168	<0.0001	22 q13	shisa family member 8 [Source:HGNC Symbol;Acc:HGNC:18351]
1553114_a_at	PTK6	0.57705	<0.0001	20 q13	protein tyrosine kinase 6 [Source:HGNC Symbol;Acc:HGNC:9617]
239725_at	PGAP1	0.576739	<0.0001	2 q33	post-GPI attachment to proteins 1 [Source:HGNC Symbol;Acc:HGNC:25712]
1562443_at	CLVS2	0.576687	<0.0001	6 q22	clavesin 2 [Source:HGNC Symbol;Acc:HGNC:23046]
243549_at		0.576622	<0.0001
223823_at	KCNMB2	0.575618	<0.0001	3 q26	potassium calcium-activated channel subfamily M regulatory beta subunit 2 [Source:HGNC Symbol;Acc:HGNC:6286]
219928_s_at	CABYR	0.573662	<0.0001	18 q11	calcium binding tyrosine phosphorylation regulated [Source:HGNC Symbol;Acc:HGNC:15569]
206691_s_at	PDIA2	0.573173	<0.0001	16 p13	protein disulfide isomerase family A member 2 [Source:HGNC Symbol;Acc:HGNC:14180]
228285_at	TDRD9	0.573044	<0.0001	14 q32	tudor domain containing 9 [Source:HGNC Symbol;Acc:HGNC:20122]
233916_at	NYAP2	0.572898	<0.0001	2 q36	neuronal tyrosine-phosphorylated phosphoinositide-3-kinase adaptor 2 [Source:HGNC Symbol;Acc:HGNC:29291]
244509_at	GPR155	0.57256	<0.0001	2 q31	G protein-coupled receptor 155 [Source:HGNC Symbol;Acc:HGNC:22951]
241986_at	BMPER	0.572527	<0.0001	7 p14	BMP binding endothelial regulator [Source:HGNC Symbol;Acc:HGNC:24154]
215976_at		0.572365	<0.0001
208221_s_at	SLIT1	0.572341	<0.0001	10 q24	slit guidance ligand 1 [Source:HGNC Symbol;Acc:HGNC:11085]
1556764_s_at		0.571443	<0.0001
220675_s_at	PNPLA3	0.570922	<0.0001	22 q13	patatin like phospholipase domain containing 3 [Source:HGNC Symbol;Acc:HGNC:18590]
219152_at	PODXL2	0.570807	<0.0001	3 q21	podocalyxin like 2 [Source:HGNC Symbol;Acc:HGNC:17936]
243101_x_at	XKR7	0.570666	<0.0001	20 q11	XK related 7 [Source:HGNC Symbol;Acc:HGNC:23062]
217455_s_at	SSTR2	0.570513	<0.0001	17 q25	somatostatin receptor 2 [Source:HGNC Symbol;Acc:HGNC:11331]
1552767_a_at	HS6ST2	0.570474	<0.0001	X q26	heparan sulfate 6-O-sulfotransferase 2 [Source:HGNC Symbol;Acc:HGNC:19133]
214954_at	SUSD5	0.570157	<0.0001	3 p22	sushi domain containing 5 [Source:HGNC Symbol;Acc:HGNC:29061]
237322_at		0.569529	<0.0001	22 q12	Myocardial infarction associated transcript exon 5 conserved region 1 [Source:RFAM;Acc:RF01875]
203408_s_at	SATB1	0.569096	<0.0001	3 p24	SATB homeobox 1 [Source:HGNC Symbol;Acc:HGNC:10541]
211382_s_at	TACC2	0.568802	<0.0001	10 q26	transforming acidic coiled-coil containing protein 2 [Source:HGNC Symbol;Acc:HGNC:11523]
206404_at	FGF9	0.568745	<0.0001	13 q12	fibroblast growth factor 9 [Source:HGNC Symbol;Acc:HGNC:3687]
232166_at	CEP126	0.568696	<0.0001	11 q22	centrosomal protein 126 [Source:HGNC Symbol;Acc:HGNC:29264]
206105_at	AFF2	0.568592	<0.0001	X q28	AF4/FMR2 family member 2 [Source:HGNC Symbol;Acc:HGNC:3776]
220595_at	PDZRN4	0.568394	<0.0001	12 q12	PDZ domain containing ring finger 4 [Source:HGNC Symbol;Acc:HGNC:30552]
1553611_s_at	KLHL35	0.568147	<0.0001	11 q13	kelch like family member 35 [Source:HGNC Symbol;Acc:HGNC:26597]
207950_s_at	ANK3	0.567923	<0.0001	10 q21	ankyrin 3, node of Ranvier (ankyrin G) [Source:HGNC Symbol;Acc:HGNC:494]
241966_at	MYO5A	0.567758	<0.0001	15 q21	myosin VA [Source:HGNC Symbol;Acc:HGNC:7602]
242826_at		0.567537	<0.0001
216286_at		0.567103	<0.0001
226069_at	PRICKLE1	0.567018	<0.0001	12 q12	prickle planar cell polarity protein 1 [Source:HGNC Symbol;Acc:HGNC:17019]
204996_s_at	CDK5R1	0.566803	<0.0001	17 q11	cyclin dependent kinase 5 regulatory subunit 1 [Source:HGNC Symbol;Acc:HGNC:1775]
219389_at	SUSD4	0.566767	<0.0001	1 q41	sushi domain containing 4 [Source:HGNC Symbol;Acc:HGNC:25470]
1552922_at	RIMS1	0.566389	<0.0001	6 q13	regulating synaptic membrane exocytosis 1 [Source:HGNC Symbol;Acc:HGNC:17282]
240138_at		0.565685	<0.0001
229978_at	SHISA9	0.564264	<0.0001	16 p13	shisa family member 9 [Source:HGNC Symbol;Acc:HGNC:37231]
205056_s_at	GPR162	0.564204	<0.0001	12 p13	G protein-coupled receptor 162 [Source:HGNC Symbol;Acc:HGNC:16693]
213725_x_at	XYLT1	0.563956	<0.0001	16 p12	xylosyltransferase 1 [Source:HGNC Symbol;Acc:HGNC:15516]
227929_at	LIN7A	0.563549	<0.0001	12 q21	lin-7 homolog A, crumbs cell polarity complex component [Source:HGNC Symbol;Acc:HGNC:17787]
213913_s_at	TBC1D30	0.563382	<0.0001	12 q14	TBC1 domain family member 30 [Source:HGNC Symbol;Acc:HGNC:29164]
228433_at		0.562821	<0.0001
217637_at	KCNB1	0.562527	<0.0001	20 q13	potassium voltage-gated channel subfamily B member 1 [Source:HGNC Symbol;Acc:HGNC:6231]
206045_s_at	NOL4	0.562024	<0.0001	18 q12	nucleolar protein 4 [Source:HGNC Symbol;Acc:HGNC:7870]
232770_at		0.561783	<0.0001
229370_at		0.56084	<0.0001	7 q36
210448_s_at	P2RX5	0.560834	<0.0001	17 p13	purinergic receptor P2X 5 [Source:HGNC Symbol;Acc:HGNC:8536]
228658_at	MIAT	0.560036	<0.0001	22 q12	myocardial infarction associated transcript (non-protein coding) [Source:HGNC Symbol;Acc:HGNC:33425]
225217_s_at	BRPF3	0.559862	<0.0001	6 p21	bromodomain and PHD finger containing 3 [Source:HGNC Symbol;Acc:HGNC:14256]
243586_at		0.559746	<0.0001
210770_s_at	CACNA1A	0.559692	<0.0001	19 p13	calcium voltage-gated channel subunit alpha1 A [Source:HGNC Symbol;Acc:HGNC:1388]
214798_at	ATP2C2	0.559534	<0.0001	16 q24	ATPase secretory pathway Ca2+ transporting 2 [Source:HGNC Symbol;Acc:HGNC:29103]
207152_at	NTRK2	0.559065	<0.0001	9 q21	neurotrophic receptor tyrosine kinase 2 [Source:HGNC Symbol;Acc:HGNC:8032]
238344_at		0.559022	<0.0001
220584_at	PRR36	0.558911	<0.0001	19 p13	proline rich 36 [Source:HGNC Symbol;Acc:HGNC:26172]
209691_s_at	DOK4	0.557989	<0.0001	16 q21	docking protein 4 [Source:HGNC Symbol;Acc:HGNC:19868]
1560265_at	GRIK2	0.557531	<0.0001	6 q16	glutamate ionotropic receptor kainate type subunit 2 [Source:HGNC Symbol;Acc:HGNC:4580]
228640_at	PCDH7	0.557059	<0.0001	4 p15	protocadherin 7 [Source:HGNC Symbol;Acc:HGNC:8659]
223721_s_at	DNAJC12	0.55703	<0.0001	10 q21	DnaJ heat shock protein family (Hsp40) member C12 [Source:HGNC Symbol;Acc:HGNC:28908]
238914_at	DCC	0.556598	<0.0001	18 q21	DCC netrin 1 receptor [Source:HGNC Symbol;Acc:HGNC:2701]
232195_at	GPR158	0.556465	<0.0001	10 p12	G protein-coupled receptor 158 [Source:HGNC Symbol;Acc:HGNC:23689]
233030_at	PNPLA3	0.556451	<0.0001	22 q13	patatin like phospholipase domain containing 3 [Source:HGNC Symbol;Acc:HGNC:18590]
217605_at	USP27X	0.556226	<0.0001	X p11	ubiquitin specific peptidase 27, X-linked [Source:HGNC Symbol;Acc:HGNC:13486]
228060_at	SLC35F1	0.555852	<0.0001	6 q22	solute carrier family 35 member F1 [Source:HGNC Symbol;Acc:HGNC:21483]
1558226_a_at		0.55577	<0.0001	4 p12
204035_at	SCG2	0.555458	<0.0001	2 q36	secretogranin II [Source:HGNC Symbol;Acc:HGNC:10575]
238985_at		0.554583	<0.0001
1556694_a_at		0.553712	<0.0001
207747_s_at	DOK4	0.553169	<0.0001	16 q21	docking protein 4 [Source:HGNC Symbol;Acc:HGNC:19868]
219090_at	SLC24A3	0.553054	<0.0001	20 p11	solute carrier family 24 member 3 [Source:HGNC Symbol;Acc:HGNC:10977]
228296_at	YPEL1	0.55225	<0.0001	22 q11	yippee like 1 [Source:HGNC Symbol;Acc:HGNC:12845]
227706_at	SPIRE2	0.550006	<0.0001	16 q24	spire type actin nucleation factor 2 [Source:HGNC Symbol;Acc:HGNC:30623]
217077_s_at	GABBR2	0.549389	<0.0001	9 q22	gamma-aminobutyric acid type B receptor subunit 2 [Source:HGNC Symbol;Acc:HGNC:4507]
230163_at	GFRA1	0.549304	<0.0001	10 q25	GDNF family receptor alpha 1 [Source:HGNC Symbol;Acc:HGNC:4243]
209991_x_at	GABBR2	0.549173	<0.0001	9 q22	gamma-aminobutyric acid type B receptor subunit 2 [Source:HGNC Symbol;Acc:HGNC:4507]
1557133_at	LINC00632	0.548944	<0.0001	X q27	long intergenic non-protein coding RNA 632 [Source:HGNC Symbol;Acc:HGNC:27865]
208861_s_at	ATRX	0.548643	<0.0001	X q21	ATRX, chromatin remodeler [Source:HGNC Symbol;Acc:HGNC:886]
203263_s_at	ARHGEF9	0.548619	<0.0001	X q11	Cdc42 guanine nucleotide exchange factor 9 [Source:HGNC Symbol;Acc:HGNC:14561]
206249_at	MAP3K13	0.548614	<0.0001	3 q27	mitogen-activated protein kinase kinase kinase 13 [Source:HGNC Symbol;Acc:HGNC:6852]
227282_at	PCDH19	0.548258	<0.0001	X q22	protocadherin 19 [Source:HGNC Symbol;Acc:HGNC:14270]
233622_x_at		0.547003	<0.0001
213497_at	ABTB2	0.546339	<0.0001	11 p13	ankyrin repeat and BTB domain containing 2 [Source:HGNC Symbol;Acc:HGNC:23842]
205282_at	LRP8	0.544821	<0.0001	1 p32	LDL receptor related protein 8 [Source:HGNC Symbol;Acc:HGNC:6700]
220727_at	KCNK10	0.544286	<0.0001	14 q31	potassium two pore domain channel subfamily K member 10 [Source:HGNC Symbol;Acc:HGNC:6273]
210319_x_at	MSX2	0.543682	<0.0001	5 q35	msh homeobox 2 [Source:HGNC Symbol;Acc:HGNC:7392]
241960_at	CSMD1	0.543394	<0.0001	8 p23	CUB and Sushi multiple domains 1 [Source:HGNC Symbol;Acc:HGNC:14026]
201627_s_at	INSIG1	0.54215	<0.0001	7 q36	insulin induced gene 1 [Source:HGNC Symbol;Acc:HGNC:6083]
208860_s_at	ATRX	0.540631	<0.0001	X q21	ATRX, chromatin remodeler [Source:HGNC Symbol;Acc:HGNC:886]
230495_at	LINC01102	0.540606	<0.0001	2 q12	long intergenic non-protein coding RNA 1102 [Source:HGNC Symbol;Acc:HGNC:27165]
228708_at	RAB27B	0.540403	<0.0001	18 q21	RAB27B, member RAS oncogene family [Source:HGNC Symbol;Acc:HGNC:9767]
225619_at	SLAIN1	0.540178	<0.0001	13 q22	SLAIN motif family member 1 [Source:HGNC Symbol;Acc:HGNC:26387]
207050_at	CACNA2D1	0.539977	<0.0001	7 q21	calcium voltage-gated channel auxiliary subunit alpha2delta 1 [Source:HGNC Symbol;Acc:HGNC:1399]
233210_at		0.539879	<0.0001
214713_at	YLPM1	0.539501	<0.0001	14 q24	YLP motif containing 1 [Source:HGNC Symbol;Acc:HGNC:17798]
228981_at	TMEM169	0.53915	<0.0001	2 q35	transmembrane protein 169 [Source:HGNC Symbol;Acc:HGNC:25130]
206728_at	ECE2	0.538779	<0.0001	3 q27	endothelin converting enzyme 2 [Source:HGNC Symbol;Acc:HGNC:13275]
1556269_at	MYT1	0.53835	<0.0001	20 q13	myelin transcription factor 1 [Source:HGNC Symbol;Acc:HGNC:7622]
216672_s_at	MYT1L	0.537993	<0.0001	2 p25	myelin transcription factor 1 like [Source:HGNC Symbol;Acc:HGNC:7623]
1556331_a_at		0.537943	<0.0001
221750_at	HMGCS1	0.537466	<0.0001	5 p12	3-hydroxy-3-methylglutaryl-CoA synthase 1 [Source:HGNC Symbol;Acc:HGNC:5007]
237933_at		0.537225	<0.0001
209793_at	GRIA1	0.536696	<0.0001	5 q33	glutamate ionotropic receptor AMPA type subunit 1 [Source:HGNC Symbol;Acc:HGNC:4571]
205663_at	PCBP3	0.536253	<0.0001	21 q22	poly(rC) binding protein 3 [Source:HGNC Symbol;Acc:HGNC:8651]
1561242_at		0.536133	<0.0001
230003_at	SLC16A7	0.535998	<0.0001	12 q14	solute carrier family 16 member 7 [Source:HGNC Symbol;Acc:HGNC:10928]
239787_at	KCTD4	0.535683	<0.0001	13 q14	potassium channel tetramerization domain containing 4 [Source:HGNC Symbol;Acc:HGNC:23227]
201248_s_at	SREBF2	0.532879	<0.0001	22 q13	sterol regulatory element binding transcription factor 2 [Source:HGNC Symbol;Acc:HGNC:11290]
1559745_at		0.532739	<0.0001
228277_at		0.532738	<0.0001	16 p11
230129_at	PSTK	0.532576	<0.0001	10 q26	phosphoseryl-tRNA kinase [Source:HGNC Symbol;Acc:HGNC:28578]
213369_at	CDHR1	0.532472	<0.0001	10 q23	cadherin related family member 1 [Source:HGNC Symbol;Acc:HGNC:14550]
234839_at		0.532433	<0.0001	1 p21
202289_s_at	TACC2	0.531171	<0.0001	10 q26	transforming acidic coiled-coil containing protein 2 [Source:HGNC Symbol;Acc:HGNC:11523]
212960_at	TBC1D9	0.530986	<0.0001	4 q31	TBC1 domain family member 9 [Source:HGNC Symbol;Acc:HGNC:21710]
229245_at	PLEKHA6	0.530735	<0.0001	1 q32	pleckstrin homology domain containing A6 [Source:HGNC Symbol;Acc:HGNC:17053]
230249_at	KHDRBS3	0.530264	<0.0001	8 q24	KH RNA binding domain containing, signal transduction associated 3 [Source:HGNC Symbol;Acc:HGNC:18117]
57588_at	SLC24A3	0.530185	<0.0001	20 p11	solute carrier family 24 member 3 [Source:HGNC Symbol;Acc:HGNC:10977]
228855_at	NUDT7	0.530151	<0.0001	16 q23	nudix hydrolase 7 [Source:HGNC Symbol;Acc:HGNC:8054]
227340_s_at	RGMB	0.52926	<0.0001	5 q15	repulsive guidance molecule family member b [Source:HGNC Symbol;Acc:HGNC:26896]
240512_x_at	KCTD4	0.528164	<0.0001	13 q14	potassium channel tetramerization domain containing 4 [Source:HGNC Symbol;Acc:HGNC:23227]
223885_at	CALN1	0.528127	<0.0001	7 q11	calneuron 1 [Source:HGNC Symbol;Acc:HGNC:13248]
236132_at		0.527442	<0.0001
235956_at	CEP126	0.526555	<0.0001	11 q22	centrosomal protein 126 [Source:HGNC Symbol;Acc:HGNC:29264]
244008_at	PARP8	0.52651	<0.0001	5 q11	poly(ADP-ribose) polymerase family member 8 [Source:HGNC Symbol;Acc:HGNC:26124]
1569746_s_at		0.525937	<0.0001
1569445_at		0.525098	<0.0001
1563488_at	TMEM132B	0.525095	<0.0001	12 q24	transmembrane protein 132B [Source:HGNC Symbol;Acc:HGNC:29397]
229579_s_at	DISP2	0.524733	<0.0001	15 q15	dispatched RND transporter family member 2 [Source:HGNC Symbol;Acc:HGNC:19712]
208806_at	CHD3	0.524503	<0.0001	17 p13	chromodomain helicase DNA binding protein 3 [Source:HGNC Symbol;Acc:HGNC:1918]
203889_at	SCG5	0.524345	<0.0001	15 q13	secretogranin V [Source:HGNC Symbol;Acc:HGNC:10816]
222853_at	FLRT3	0.524195	<0.0001	20 p12	fibronectin leucine rich transmembrane protein 3 [Source:HGNC Symbol;Acc:HGNC:3762]
1562713_a_at	NETO1	0.523907	<0.0001	18 q22	neuropilin and tolloid like 1 [Source:HGNC Symbol;Acc:HGNC:13823]
235017_s_at	CSRNP3	0.523838	<0.0001	2 q24	cysteine and serine rich nuclear protein 3 [Source:HGNC Symbol;Acc:HGNC:30729]
244873_s_at		0.523094	<0.0001
215783_s_at	ALPL	0.522082	<0.0001	1 p36	alkaline phosphatase, liver/bone/kidney [Source:HGNC Symbol;Acc:HGNC:438]
214860_at	SLC9A7	0.521852	<0.0001	X p11	solute carrier family 9 member A7 [Source:HGNC Symbol;Acc:HGNC:17123]
207381_at	ALOX12B	0.521617	<0.0001	17 p13	arachidonate 12-lipoxygenase, 12R type [Source:HGNC Symbol;Acc:HGNC:430]
209794_at	SRGAP3	0.521542	<0.0001	3 p25	SLIT-ROBO Rho GTPase activating protein 3 [Source:HGNC Symbol;Acc:HGNC:19744]
232313_at	TMEM132C	0.521404	<0.0001	12 q24	transmembrane protein 132C [Source:HGNC Symbol;Acc:HGNC:25436]
1553415_at	SLC17A8	0.521341	<0.0001	12 q23	solute carrier family 17 member 8 [Source:HGNC Symbol;Acc:HGNC:20151]
223821_s_at	SUSD4	0.520995	<0.0001	1 q41	sushi domain containing 4 [Source:HGNC Symbol;Acc:HGNC:25470]
211207_s_at	ACSL6	0.520838	<0.0001	5 q31	acyl-CoA synthetase long-chain family member 6 [Source:HGNC Symbol;Acc:HGNC:16496]
214076_at	GFOD2	0.520643	<0.0001	16 q22	glucose-fructose oxidoreductase domain containing 2 [Source:HGNC Symbol;Acc:HGNC:28159]
1566528_at	CUX2	0.520446	<0.0001	12 q24	cut like homeobox 2 [Source:HGNC Symbol;Acc:HGNC:19347]
233357_at	TRIM67	0.520299	<0.0001	1 q42	tripartite motif containing 67 [Source:HGNC Symbol;Acc:HGNC:31859]
1570176_at		0.519632	<0.0001
238975_at	MMAB	0.519537	<0.0001	12 q24	methylmalonic aciduria (cobalamin deficiency) cblB type [Source:HGNC Symbol;Acc:HGNC:19331]
205751_at	SH3GL2	0.519437	<0.0001	9 p22	SH3 domain containing GRB2 like 2, endophilin A1 [Source:HGNC Symbol;Acc:HGNC:10831]
211679_x_at	GABBR2	0.519151	<0.0001	9 q22	gamma-aminobutyric acid type B receptor subunit 2 [Source:HGNC Symbol;Acc:HGNC:4507]
237187_at	HRK	0.51834	<0.0001	12 q24	harakiri, BCL2 interacting protein [Source:HGNC Symbol;Acc:HGNC:5185]
229266_at	SHISA6	0.518303	<0.0001	17 p12	shisa family member 6 [Source:HGNC Symbol;Acc:HGNC:34491]
1564190_x_at	ZNF519	0.518179	<0.0001	18 p11	zinc finger protein 519 [Source:HGNC Symbol;Acc:HGNC:30574]
232105_at		0.518141	<0.0001	1 q32	bladder cancer associated transcript 1 (non-protein coding) [Source:HGNC Symbol;Acc:HGNC:48597]
209874_x_at	CNNM2	0.51751	<0.0001	10 q24	cyclin and CBS domain divalent metal cation transport mediator 2 [Source:HGNC Symbol;Acc:HGNC:103]
210292_s_at	PCDH11X	0.517001	<0.0001	X q21	protocadherin 11 X-linked [Source:HGNC Symbol;Acc:HGNC:8656]
224327_s_at	DGAT2	0.516769	<0.0001	11 q13	diacylglycerol O-acyltransferase 2 [Source:HGNC Symbol;Acc:HGNC:16940]
222298_at		0.516421	<0.0001
204302_s_at	CTIF	0.515918	<0.0001	18 q21	cap binding complex dependent translation initiation factor [Source:HGNC Symbol;Acc:HGNC:23925]
235343_at	VASH2	0.515864	<0.0001	1 q32	vasohibin 2 [Source:HGNC Symbol;Acc:HGNC:25723]
219250_s_at	FLRT3	0.515683	<0.0001	20 p12	fibronectin leucine rich transmembrane protein 3 [Source:HGNC Symbol;Acc:HGNC:3762]
1555123_at	ST6GAL2	0.515682	<0.0001	2 q12	ST6 beta-galactoside alpha-2,6-sialyltransferase 2 [Source:HGNC Symbol;Acc:HGNC:10861]
238452_at	FCRLB	0.515587	<0.0001	1 q23	Fc receptor like B [Source:HGNC Symbol;Acc:HGNC:26431]
233562_at	LINC00839	0.515035	<0.0001	10 q11	long intergenic non-protein coding RNA 839 [Source:HGNC Symbol;Acc:HGNC:28269]
230643_at	WNT9A	0.514203	<0.0001	1 q42	Wnt family member 9A [Source:HGNC Symbol;Acc:HGNC:12778]
221097_s_at	KCNMB2	0.514003	<0.0001	3 q26
208433_s_at	LRP8	0.513222	<0.0001	1 p32	LDL receptor related protein 8 [Source:HGNC Symbol;Acc:HGNC:6700]
1563187_at		0.511905	<0.0001
209608_s_at	ACAT2	0.511498	<0.0001	6 q25	acetyl-CoA acetyltransferase 2 [Source:HGNC Symbol;Acc:HGNC:94]
205143_at	NCAN	0.510572	<0.0001	19 p13	neurocan [Source:HGNC Symbol;Acc:HGNC:2465]
233602_at		0.510367	<0.0001	18 q12
227987_at	VPS13A	0.509843	<0.0001	9 q21	vacuolar protein sorting 13 homolog A [Source:HGNC Symbol;Acc:HGNC:1908]
223472_at	WHSC1	0.509308	<0.0001	4 p16	Wolf-Hirschhorn syndrome candidate 1 [Source:HGNC Symbol;Acc:HGNC:12766]
234871_at	ADGRV1	0.508725	<0.0001	5 q14	adhesion G protein-coupled receptor V1 [Source:HGNC Symbol;Acc:HGNC:17416]
1556794_at		0.508154	<0.0001	21 p11
230356_at	NKX1-2	0.508139	<0.0001	10 q26	NK1 homeobox 2 [Source:HGNC Symbol;Acc:HGNC:31652]
209763_at	CHRDL1	0.507464	<0.0001	X q23	chordin-like 1 [Source:HGNC Symbol;Acc:HGNC:29861]
243734_x_at	VWC2	0.507173	<0.0001	7 p12	von Willebrand factor C domain containing 2 [Source:HGNC Symbol;Acc:HGNC:30200]
235586_at		0.506497	<0.0001
219170_at	FSD1	0.506004	<0.0001	19 p13	fibronectin type III and SPRY domain containing 1 [Source:HGNC Symbol;Acc:HGNC:13745]
213996_at	YPEL1	0.503021	<0.0001	22 q11	yippee like 1 [Source:HGNC Symbol;Acc:HGNC:12845]
1563114_at		0.502903	<0.0001
201213_at	PPP1R7	0.502548	<0.0001	2 q37	protein phosphatase 1 regulatory subunit 7 [Source:HGNC Symbol;Acc:HGNC:9295]
219663_s_at	TMEM121	0.501576	<0.0001	14 q32	transmembrane protein 121 [Source:HGNC Symbol;Acc:HGNC:20511]
206106_at	MAPK12	0.500582	<0.0001	22 q13	mitogen-activated protein kinase 12 [Source:HGNC Symbol;Acc:HGNC:6874]
236610_at		0.500277	<0.0001
229552_at	HRK	0.498844	<0.0001	12 q24	harakiri, BCL2 interacting protein [Source:HGNC Symbol;Acc:HGNC:5185]
237400_at		0.498782	<0.0001	14 q21
231392_at		0.498595	<0.0001
207070_at	RGR	0.498035	<0.0001	10 q23	retinal G protein coupled receptor [Source:HGNC Symbol;Acc:HGNC:9990]
205031_at	EFNB3	0.496585	<0.0001	17 p13	ephrin B3 [Source:HGNC Symbol;Acc:HGNC:3228]
242342_at	GUCY1A2	0.494575	<0.0001	11 q22	guanylate cyclase 1, soluble, alpha 2 [Source:HGNC Symbol;Acc:HGNC:4684]
238617_at	KIF26B	0.492877	<0.0001	1 q44	kinesin family member 26B [Source:HGNC Symbol;Acc:HGNC:25484]
213896_x_at	FAM149B1	0.492586	<0.0001	10 q22	family with sequence similarity 149 member B1 [Source:HGNC Symbol;Acc:HGNC:29162]
242206_at		0.490622	<0.0001
1559545_at		0.49047	<0.0001	15 q11	small nucleolar RNA host gene 14 [Source:HGNC Symbol;Acc:HGNC:37462]
236739_at		0.490124	<0.0001
226064_s_at	DGAT2	0.490124	<0.0001	11 q13	diacylglycerol O-acyltransferase 2 [Source:HGNC Symbol;Acc:HGNC:16940]
235278_at	MACROD2	0.489343	<0.0001	20 p12	MACRO domain containing 2 [Source:HGNC Symbol;Acc:HGNC:16126]
226486_at	MTERF4	0.489314	<0.0001	2 q37	mitochondrial transcription termination factor 4 [Source:HGNC Symbol;Acc:HGNC:28785]
207693_at	CACNB4	0.486725	<0.0001	2 q23	calcium voltage-gated channel auxiliary subunit beta 4 [Source:HGNC Symbol;Acc:HGNC:1404]
235512_at	CDKL1	0.486359	<0.0001	14 q22	cyclin dependent kinase like 1 [Source:HGNC Symbol;Acc:HGNC:1781]
228422_at	LHFPL4	0.484214	<0.0001	3 p25	lipoma HMGIC fusion partner-like 4 [Source:HGNC Symbol;Acc:HGNC:29568]
236369_at		0.483463	<0.0001	20 q11	testis specific protein, Y-linked 26, pseudogene [Source:HGNC Symbol;Acc:HGNC:16256]
241883_x_at		0.482971	<0.0001
207658_s_at	FOXG1	0.482951	<0.0001	14 q12	forkhead box G1 [Source:HGNC Symbol;Acc:HGNC:3811]
1553418_a_at	CNTNAP5	0.482923	<0.0001	2 q14	contactin associated protein like 5 [Source:HGNC Symbol;Acc:HGNC:18748]
204918_s_at	MLLT3	0.481521	<0.0001	9 p21	myeloid/lymphoid or mixed-lineage leukemia; translocated to, 3 [Source:HGNC Symbol;Acc:HGNC:7136]
210261_at	KCNK2	0.481322	<0.0001	1 q41	potassium two pore domain channel subfamily K member 2 [Source:HGNC Symbol;Acc:HGNC:6277]
206322_at	SYN3	0.481204	<0.0001	22 q12	synapsin III [Source:HGNC Symbol;Acc:HGNC:11496]
239690_at		0.480926	<0.0001	14 q24
226829_at	AFAP1L2	0.479967	<0.0001	10 q25	actin filament associated protein 1 like 2 [Source:HGNC Symbol;Acc:HGNC:25901]
206144_at	MAGI1	0.47857	<0.0001	3 p14	membrane associated guanylate kinase, WW and PDZ domain containing 1 [Source:HGNC Symbol;Acc:HGNC:946]
209966_x_at	ESRRG	0.477389	<0.0001	1 q41	estrogen related receptor gamma [Source:HGNC Symbol;Acc:HGNC:3474]
236901_at	ADAMTS2	0.477093	<0.0001	5 q35	ADAM metallopeptidase with thrombospondin type 1 motif 2 [Source:HGNC Symbol;Acc:HGNC:218]
231774_at	KCNIP3	0.47697	<0.0001	2 q11	potassium voltage-gated channel interacting protein 3 [Source:HGNC Symbol;Acc:HGNC:15523]
235437_at		0.476389	<0.0001	16 p13
228692_at	PREX2	0.475261	<0.0001	8 q13	phosphatidylinositol-3,4,5-trisphosphate dependent Rac exchange factor 2 [Source:HGNC Symbol;Acc:HGNC:22950]
241652_x_at	LIN7A	0.474015	<0.0001	12 q21	lin-7 homolog A, crumbs cell polarity complex component [Source:HGNC Symbol;Acc:HGNC:17787]
215634_at		0.471902	<0.0001
230622_at	MLLT4	0.471667	<0.0001	6 q27	myeloid/lymphoid or mixed-lineage leukemia; translocated to, 4 [Source:HGNC Symbol;Acc:HGNC:7137]
231254_at		0.471604	<0.0001
238636_at	CACNA1C	0.471559	<0.0001	12 p13	calcium voltage-gated channel subunit alpha1 C [Source:HGNC Symbol;Acc:HGNC:1390]
235474_at	NEU3	0.471391	<0.0001	11 q13	neuraminidase 3 (membrane sialidase) [Source:HGNC Symbol;Acc:HGNC:7760]
205344_at	CSPG5	0.470883	<0.0001	3 p21	chondroitin sulfate proteoglycan 5 [Source:HGNC Symbol;Acc:HGNC:2467]
227988_s_at	VPS13A	0.470158	<0.0001	9 q21	vacuolar protein sorting 13 homolog A [Source:HGNC Symbol;Acc:HGNC:1908]
209460_at	ABAT	0.468988	<0.0001	16 p13	4-aminobutyrate aminotransferase [Source:HGNC Symbol;Acc:HGNC:23]
238282_at		0.467811	<0.0001
233051_at	SLITRK2	0.467705	<0.0001	X q27	SLIT and NTRK like family member 2 [Source:HGNC Symbol;Acc:HGNC:13449]
217562_at	BRINP3	0.46639	<0.0001	1 q31	BMP/retinoic acid inducible neural specific 3 [Source:HGNC Symbol;Acc:HGNC:22393]
228821_at	ST6GAL2	0.465223	<0.0001	2 q12	ST6 beta-galactoside alpha-2,6-sialyltransferase 2 [Source:HGNC Symbol;Acc:HGNC:10861]
1560697_at		0.465094	<0.0001	12 q21	TRHDE antisense RNA 1 [Source:HGNC Symbol;Acc:HGNC:27471]
243969_at	SLC24A4	0.464113	<0.0001	14 q32	solute carrier family 24 member 4 [Source:HGNC Symbol;Acc:HGNC:10978]
1568870_at	SLC24A4	0.464017	<0.0001	14 q32	solute carrier family 24 member 4 [Source:HGNC Symbol;Acc:HGNC:10978]
230708_at	PRICKLE1	0.463821	<0.0001	12 q12	prickle planar cell polarity protein 1 [Source:HGNC Symbol;Acc:HGNC:17019]
236748_at	RASGEF1C	0.463323	<0.0001	5 q35	RasGEF domain family member 1C [Source:HGNC Symbol;Acc:HGNC:27400]
244117_at		0.461306	<0.0001
238105_x_at	WNT7B	0.461009	<0.0001	22 q13	Wnt family member 7B [Source:HGNC Symbol;Acc:HGNC:12787]
201625_s_at	INSIG1	0.459504	<0.0001	7 q36	insulin induced gene 1 [Source:HGNC Symbol;Acc:HGNC:6083]
227721_at	CPAMD8	0.459491	<0.0001	19 p13	C3 and PZP like, alpha-2-macroglobulin domain containing 8 [Source:HGNC Symbol;Acc:HGNC:23228]
243061_at	LINC01551	0.458797	<0.0001	14 q12	long intergenic non-protein coding RNA 1551 [Source:HGNC Symbol;Acc:HGNC:19828]
205555_s_at	MSX2	0.458603	<0.0001	5 q35	msh homeobox 2 [Source:HGNC Symbol;Acc:HGNC:7392]
244387_at		0.458059	<0.0001
209957_s_at	NPPA	0.455857	<0.0001	1 p36	natriuretic peptide A [Source:HGNC Symbol;Acc:HGNC:7939]
226506_at	THSD4	0.455744	<0.0001	15 q23	thrombospondin type 1 domain containing 4 [Source:HGNC Symbol;Acc:HGNC:25835]
235666_at	ITGA8	0.455629	<0.0001	10 p13	integrin subunit alpha 8 [Source:HGNC Symbol;Acc:HGNC:6144]
219271_at	GALNT14	0.455141	<0.0001	2 p23	polypeptide N-acetylgalactosaminyltransferase 14 [Source:HGNC Symbol;Acc:HGNC:22946]
223532_at	ANKRD39	0.454114	<0.0001	2 q11	ankyrin repeat domain 39 [Source:HGNC Symbol;Acc:HGNC:28640]
1557232_at		0.452077	<0.0001
227614_at	HKDC1	0.451515	<0.0001	10 q22	hexokinase domain containing 1 [Source:HGNC Symbol;Acc:HGNC:23302]
227522_at	CMBL	0.450944	<0.0001	5 p15	carboxymethylenebutenolidase homolog (Pseudomonas) [Source:HGNC Symbol;Acc:HGNC:25090]
211592_s_at	CACNA1C	0.450162	<0.0001	12 p13	calcium voltage-gated channel subunit alpha1 C [Source:HGNC Symbol;Acc:HGNC:1390]
211489_at	ADRA1A	0.449281	<0.0001	8 p21	adrenoceptor alpha 1A [Source:HGNC Symbol;Acc:HGNC:277]
227320_at	FAM101A	0.448812	<0.0001	12 q24	family with sequence similarity 101 member A [Source:HGNC Symbol;Acc:HGNC:27051]
235452_at		0.447411	<0.0001	15 q15
229839_at	SCARA5	0.447342	<0.0001	8 p21	scavenger receptor class A member 5 [Source:HGNC Symbol;Acc:HGNC:28701]
206043_s_at	ATP2C2	0.446969	<0.0001	16 q24	ATPase secretory pathway Ca2+ transporting 2 [Source:HGNC Symbol;Acc:HGNC:29103]
230158_at	DPY19L2	0.445704	<0.0001	12 q14	dpy-19 like 2 [Source:HGNC Symbol;Acc:HGNC:19414]
204917_s_at	MLLT3	0.445686	<0.0001	9 p21	myeloid/lymphoid or mixed-lineage leukemia; translocated to, 3 [Source:HGNC Symbol;Acc:HGNC:7136]
206023_at	NMU	0.445639	<0.0001	4 q12	neuromedin U [Source:HGNC Symbol;Acc:HGNC:7859]
237675_at		0.444755	<0.0001	1 q31	long intergenic non-protein coding RNA 1351 [Source:HGNC Symbol;Acc:HGNC:50577]
227775_at	CELF6	0.444472	<0.0001	15 q23	CUGBP, Elav-like family member 6 [Source:HGNC Symbol;Acc:HGNC:14059]
214822_at	BRINP2	0.444461	<0.0001	1 q25	BMP/retinoic acid inducible neural specific 2 [Source:HGNC Symbol;Acc:HGNC:13746]
208131_s_at	PTGIS	0.444442	<0.0001	20 q13	prostaglandin I2 (prostacyclin) synthase [Source:HGNC Symbol;Acc:HGNC:9603]
232045_at	PHACTR1	0.443735	<0.0001	6 p24	phosphatase and actin regulator 1 [Source:HGNC Symbol;Acc:HGNC:20990]
229034_at	SOBP	0.440555	<0.0001	6 q21	sine oculis binding protein homolog [Source:HGNC Symbol;Acc:HGNC:29256]
1553400_a_at	CRHR1-IT1	0.440239	<0.0001	17 q21	CRHR1 intronic transcript 1 [Source:HGNC Symbol;Acc:HGNC:26327]
219778_at	ZFPM2	0.4395	<0.0001	8 q22	zinc finger protein, FOG family member 2 [Source:HGNC Symbol;Acc:HGNC:16700]
221909_at	RNFT2	0.438456	<0.0001	12 q24	ring finger protein, transmembrane 2 [Source:HGNC Symbol;Acc:HGNC:25905]
1557283_a_at	ZNF519	0.437589	<0.0001	18 p11	zinc finger protein 519 [Source:HGNC Symbol;Acc:HGNC:30574]
206326_at	GRP	0.436813	<0.0001	18 q21	gastrin releasing peptide [Source:HGNC Symbol;Acc:HGNC:4605]
204491_at	PDE4D	0.436799	<0.0001	5 q12	phosphodiesterase 4D [Source:HGNC Symbol;Acc:HGNC:8783]
241998_at	C2orf80	0.435633	<0.0001	2 q33	chromosome 2 open reading frame 80 [Source:HGNC Symbol;Acc:HGNC:34352]
237245_at	BUB3	0.43243	<0.0001	10 q26	BUB3, mitotic checkpoint protein [Source:HGNC Symbol;Acc:HGNC:1151]
239330_at	DCAF12L2	0.429578	<0.0001	X q25	DDB1 and CUL4 associated factor 12-like 2 [Source:HGNC Symbol;Acc:HGNC:32950]
237203_at		0.426465	<0.0001	1 q32
1556789_a_at	PAXBP1-AS1	0.425377	<0.0001	21 q22	PAXBP1 antisense RNA 1 [Source:HGNC Symbol;Acc:HGNC:39603]
209559_at	HIP1R	0.424295	<0.0001	12 q24	huntingtin interacting protein 1 related [Source:HGNC Symbol;Acc:HGNC:18415]
1557422_at		0.423562	<0.0001
230988_at	ADD2	0.423146	<0.0001	2 p13	adducin 2 [Source:HGNC Symbol;Acc:HGNC:244]
244091_at		0.422978	<0.0001
204624_at	ATP7B	0.42132	<0.0001	13 q14	ATPase copper transporting beta [Source:HGNC Symbol;Acc:HGNC:870]
230834_at	RUBCN	0.419404	<0.0001	3 q29	RUN and cysteine rich domain containing beclin 1 interacting protein [Source:HGNC Symbol;Acc:HGNC:28991]
1557439_at	ARHGEF7-AS2	0.418469	<0.0001	13 q34	ARHGEF7 antisense RNA 2 [Source:HGNC Symbol;Acc:HGNC:40717]
239358_at		0.418382	<0.0001
207177_at	PTGFR	0.417668	<0.0001	1 p31	prostaglandin F receptor [Source:HGNC Symbol;Acc:HGNC:9600]
1559817_at		0.414481	<0.0001	12 q13
219564_at	KCNJ16	0.413621	<0.0001	17 q24	potassium voltage-gated channel subfamily J member 16 [Source:HGNC Symbol;Acc:HGNC:6262]
228653_at	SAMD5	0.411275	<0.0001	6 q24	sterile alpha motif domain containing 5 [Source:HGNC Symbol;Acc:HGNC:21180]
234126_at		0.40885	<0.0001
219726_at	NLGN3	0.408496	<0.0001	X q13	neuroligin 3 [Source:HGNC Symbol;Acc:HGNC:14289]
243543_at		0.408247	<0.0001
222835_at	THSD4	0.407679	<0.0001	15 q23	thrombospondin type 1 domain containing 4 [Source:HGNC Symbol;Acc:HGNC:25835]
1561324_at		0.406877	<0.0001
205679_x_at	ACAN	0.40578	<0.0001	15 q26	aggrecan [Source:HGNC Symbol;Acc:HGNC:319]
212768_s_at	OLFM4	0.404852	<0.0001	13 q14	olfactomedin 4 [Source:HGNC Symbol;Acc:HGNC:17190]
215304_at		0.404665	<0.0001
205862_at	GREB1	0.40446	<0.0001	2 p25	growth regulation by estrogen in breast cancer 1 [Source:HGNC Symbol;Acc:HGNC:24885]
205777_at	DUSP9	0.402597	<0.0001	X q28	dual specificity phosphatase 9 [Source:HGNC Symbol;Acc:HGNC:3076]
209706_at	NKX3-1	0.402234	<0.0001	8 p21	NK3 homeobox 1 [Source:HGNC Symbol;Acc:HGNC:7838]
238123_at	GABRQ	0.400648	<0.0001	X q28	gamma-aminobutyric acid type A receptor theta subunit [Source:HGNC Symbol;Acc:HGNC:14454]
230204_at	HAPLN1	0.398577	<0.0001	5 q14	hyaluronan and proteoglycan link protein 1 [Source:HGNC Symbol;Acc:HGNC:2380]
202036_s_at	SFRP1	0.397866	<0.0001	8 p11	secreted frizzled related protein 1 [Source:HGNC Symbol;Acc:HGNC:10776]
207928_s_at	GLRA3	0.397787	<0.0001	4 q34	glycine receptor alpha 3 [Source:HGNC Symbol;Acc:HGNC:4328]
221307_at	KCNIP1	0.393485	<0.0001	5 q35	potassium voltage-gated channel interacting protein 1 [Source:HGNC Symbol;Acc:HGNC:15521]
1559790_at		0.392196	<0.0001	5 p15
217130_at		0.391786	<0.0001
228162_at	ESD	0.391736	<0.0001	13 q14	esterase D [Source:HGNC Symbol;Acc:HGNC:3465]
206018_at	FOXG1	0.389098	<0.0001	14 q12	forkhead box G1 [Source:HGNC Symbol;Acc:HGNC:3811]
1552283_s_at	ZDHHC11	0.38872	<0.0001	5 p15	zinc finger DHHC-type containing 11 [Source:HGNC Symbol;Acc:HGNC:19158]
241783_at		0.388299	<0.0001
237311_at		0.387849	<0.0001
1553436_at		0.387402	<0.0001	12 q12	mucin 19, oligomeric [Source:HGNC Symbol;Acc:HGNC:14362]
243173_at	CABP7	0.385518	<0.0001	22 q12	calcium binding protein 7 [Source:HGNC Symbol;Acc:HGNC:20834]
1560425_s_at		0.382817	<0.0001	9 p24	PTPRD antisense RNA 1 [Source:HGNC Symbol;Acc:HGNC:49753]
202068_s_at	LDLR	0.381069	<0.0001	19 p13	low density lipoprotein receptor [Source:HGNC Symbol;Acc:HGNC:6547]
242082_at	MMAB	0.381034	<0.0001	12 q24	methylmalonic aciduria (cobalamin deficiency) cblB type [Source:HGNC Symbol;Acc:HGNC:19331]
227486_at		0.380349	<0.0001
236111_at	LOC102723927	0.379712	<0.0001	2 q37
215119_at	MYO16	0.379283	<0.0001	13 q33	myosin XVI [Source:HGNC Symbol;Acc:HGNC:29822]
205523_at	HAPLN1	0.377778	<0.0001	5 q14	hyaluronan and proteoglycan link protein 1 [Source:HGNC Symbol;Acc:HGNC:2380]
236065_at		0.376495	<0.0001	12 q12
230755_at	RHBDL3	0.375134	<0.0001	17 q11	rhomboid like 3 [Source:HGNC Symbol;Acc:HGNC:16502]
1556474_a_at		0.374852	<0.0001	2 q37
238194_at	DGKK	0.373714	<0.0001	X p11	diacylglycerol kinase kappa [Source:HGNC Symbol;Acc:HGNC:32395]
215233_at	JMJD6	0.372669	<0.0001	17 q25	arginine demethylase and lysine hydroxylase [Source:HGNC Symbol;Acc:HGNC:19355]
235719_at		0.370203	<0.0001
242626_at	SAMD5	0.370086	<0.0001	6 q24	sterile alpha motif domain containing 5 [Source:HGNC Symbol;Acc:HGNC:21180]
1556236_at		0.368787	<0.0001
1552509_a_at	CD300LG	0.366066	<0.0001	17 q21	CD300 molecule like family member g [Source:HGNC Symbol;Acc:HGNC:30455]
230757_at		0.362148	<0.0001
217161_x_at	ACAN	0.36186	<0.0001	15 q26	aggrecan [Source:HGNC Symbol;Acc:HGNC:319]
1555993_at	CACNA1D	0.358001	<0.0001	3 p21	calcium voltage-gated channel subunit alpha1 D [Source:HGNC Symbol;Acc:HGNC:1391]
238360_s_at		0.354693	<0.0001	17 q12	long intergenic non-protein coding RNA 672 [Source:HGNC Symbol;Acc:HGNC:44353]
237064_x_at		0.352512	<0.0001
236120_at		0.35188	<0.0001
229838_at	NUCB2	0.347858	<0.0001	11 p15	nucleobindin 2 [Source:HGNC Symbol;Acc:HGNC:8044]
217085_at		0.346637	<0.0001	18 q12
1557542_at		0.343057	<0.0001	9 p13
244435_at	FAM196A	0.342581	<0.0001	10 q26	family with sequence similarity 196 member A [Source:HGNC Symbol;Acc:HGNC:33859]
233675_s_at		0.340004	<0.0001	13 q12
203609_s_at	ALDH5A1	0.336983	<0.0001	6 p22	aldehyde dehydrogenase 5 family member A1 [Source:HGNC Symbol;Acc:HGNC:408]
1556473_at		0.326832	<0.0001	2 q37
222901_s_at	KCNJ16	0.318326	<0.0001	17 q24	potassium voltage-gated channel subfamily J member 16 [Source:HGNC Symbol;Acc:HGNC:6262]
1555097_a_at	PTGFR	0.316619	<0.0001	1 p31	prostaglandin F receptor [Source:HGNC Symbol;Acc:HGNC:9600]
235182_at	ISM1	0.310749	0.000109583	20 p12	isthmin 1, angiogenesis inhibitor [Source:HGNC Symbol;Acc:HGNC:16213]
235843_at		0.305436	0.000142033
215396_at		0.295438	0.000228386

## Sheet: Spot D
ID	Symbol	correlation	p-value	Chromosome	Description
225111_s_at	NAPB	0.961175	<0.0001	20 p11	NSF attachment protein beta [Source:HGNC Symbol;Acc:HGNC:15751]
206384_at	CACNG3	0.958209	<0.0001	16 p12	calcium voltage-gated channel auxiliary subunit gamma 3 [Source:HGNC Symbol;Acc:HGNC:1407]
205635_at	KALRN	0.956177	<0.0001	3 q21	kalirin, RhoGEF kinase [Source:HGNC Symbol;Acc:HGNC:4814]
224650_at	MAL2	0.951892	<0.0001	8 q24	mal, T-cell differentiation protein 2 (gene/pseudogene) [Source:HGNC Symbol;Acc:HGNC:13634]
232426_at	SV2B	0.950673	<0.0001	15 q26	synaptic vesicle glycoprotein 2B [Source:HGNC Symbol;Acc:HGNC:16874]
205531_s_at	GLS2	0.946858	<0.0001	12 q13	glutaminase 2 [Source:HGNC Symbol;Acc:HGNC:29570]
239290_at	FRMPD4	0.946601	<0.0001	X p22	FERM and PDZ domain containing 4 [Source:HGNC Symbol;Acc:HGNC:29007]
206084_at	PTPRR	0.944617	<0.0001	12 q15	protein tyrosine phosphatase, receptor type R [Source:HGNC Symbol;Acc:HGNC:9680]
1556351_at	HCN1	0.943475	<0.0001	5 p12	hyperpolarization activated cyclic nucleotide gated potassium channel 1 [Source:HGNC Symbol;Acc:HGNC:4845]
210675_s_at	PTPRR	0.942307	<0.0001	12 q15	protein tyrosine phosphatase, receptor type R [Source:HGNC Symbol;Acc:HGNC:9680]
214044_at	RYR2	0.941763	<0.0001	1 q43	ryanodine receptor 2 [Source:HGNC Symbol;Acc:HGNC:10484]
1557181_s_at	C11orf87	0.941671	<0.0001	11 q22	chromosome 11 open reading frame 87 [Source:HGNC Symbol;Acc:HGNC:33788]
238100_at	AAK1	0.94108	<0.0001	2 p13	AP2 associated kinase 1 [Source:HGNC Symbol;Acc:HGNC:19679]
236532_at	C11orf87	0.93967	<0.0001	11 q22	chromosome 11 open reading frame 87 [Source:HGNC Symbol;Acc:HGNC:33788]
219425_at	SULT4A1	0.939633	<0.0001	22 q13	sulfotransferase family 4A member 1 [Source:HGNC Symbol;Acc:HGNC:14903]
215161_at	CAMK1G	0.938599	<0.0001	1 q32	calcium/calmodulin dependent protein kinase IG [Source:HGNC Symbol;Acc:HGNC:14585]
213636_at	PHF24	0.938041	<0.0001	9 p13	PHD finger protein 24 [Source:HGNC Symbol;Acc:HGNC:29180]
215052_at	FRMPD4	0.937426	<0.0001	X p22	FERM and PDZ domain containing 4 [Source:HGNC Symbol;Acc:HGNC:29007]
207149_at	CDH12	0.936542	<0.0001	5 p14	cadherin 12 [Source:HGNC Symbol;Acc:HGNC:1751]
243998_at	KRT222	0.935969	<0.0001	17 q21	keratin 222 [Source:HGNC Symbol;Acc:HGNC:28695]
214998_at	AAK1	0.935425	<0.0001	2 p13	AP2 associated kinase 1 [Source:HGNC Symbol;Acc:HGNC:19679]
207548_at	GRM7	0.934238	<0.0001	3 p26	glutamate metabotropic receptor 7 [Source:HGNC Symbol;Acc:HGNC:4599]
204729_s_at	STX1A	0.933943	<0.0001	7 q11	syntaxin 1A [Source:HGNC Symbol;Acc:HGNC:11433]
206275_s_at	MICAL2	0.933922	<0.0001	11 p15	microtubule associated monooxygenase, calponin and LIM domain containing 2 [Source:HGNC Symbol;Acc:HGNC:24693]
1553422_s_at	RBFOX1	0.933824	<0.0001	16 p13	RNA binding protein, fox-1 homolog 1 [Source:HGNC Symbol;Acc:HGNC:18222]
213558_at	PCLO	0.93316	<0.0001	7 q21	piccolo presynaptic cytomatrix protein [Source:HGNC Symbol;Acc:HGNC:13406]
203159_at	GLS	0.930431	<0.0001	2 q32	glutaminase [Source:HGNC Symbol;Acc:HGNC:4331]
1554524_a_at	OLFM3	0.930071	<0.0001	1 p21	olfactomedin 3 [Source:HGNC Symbol;Acc:HGNC:17990]
219896_at	CALY	0.929715	<0.0001	10 q26	calcyon neuron specific vesicular protein [Source:HGNC Symbol;Acc:HGNC:17938]
231783_at	CHRM1	0.929516	<0.0001	11 q12	cholinergic receptor muscarinic 1 [Source:HGNC Symbol;Acc:HGNC:1950]
229118_at	PRRG3	0.929421	<0.0001	X q28	proline rich and Gla domain 3 [Source:HGNC Symbol;Acc:HGNC:30798]
220359_s_at	ARPP21	0.92899	<0.0001	3 p22	cAMP regulated phosphoprotein 21 [Source:HGNC Symbol;Acc:HGNC:16968]
214956_at	AAK1	0.928936	<0.0001	2 p13	AP2 associated kinase 1 [Source:HGNC Symbol;Acc:HGNC:19679]
229925_at	SLC6A17	0.928924	<0.0001	1 p13	solute carrier family 6 member 17 [Source:HGNC Symbol;Acc:HGNC:31399]
224209_s_at	GDA	0.928565	<0.0001	9 q21	guanine deaminase [Source:HGNC Symbol;Acc:HGNC:4212]
205551_at	SV2B	0.928084	<0.0001	15 q26	synaptic vesicle glycoprotein 2B [Source:HGNC Symbol;Acc:HGNC:16874]
230137_at	TMEM155	0.927372	<0.0001	4 q27	transmembrane protein 155 [Source:HGNC Symbol;Acc:HGNC:26418]
232275_s_at	HS6ST3	0.925879	<0.0001	13 q32	heparan sulfate 6-O-sulfotransferase 3 [Source:HGNC Symbol;Acc:HGNC:19134]
217128_s_at	CAMK1G	0.924784	<0.0001	1 q32	calcium/calmodulin dependent protein kinase IG [Source:HGNC Symbol;Acc:HGNC:14585]
207853_s_at	SNCB	0.924672	<0.0001	5 q35	synuclein beta [Source:HGNC Symbol;Acc:HGNC:11140]
210315_at	SYN2	0.923419	<0.0001	3 p25	synapsin II [Source:HGNC Symbol;Acc:HGNC:11495]
214811_at	RIMBP2	0.92255	<0.0001	12 q24	RIMS binding protein 2 [Source:HGNC Symbol;Acc:HGNC:30339]
229770_at	GLT1D1	0.922256	<0.0001	12 q24	glycosyltransferase 1 domain containing 1 [Source:HGNC Symbol;Acc:HGNC:26483]
210381_s_at	CCKBR	0.922074	<0.0001	11 p15	cholecystokinin B receptor [Source:HGNC Symbol;Acc:HGNC:1571]
204337_at	RGS4	0.922057	<0.0001	1 q23	regulator of G-protein signaling 4 [Source:HGNC Symbol;Acc:HGNC:10000]
214961_at	MTUS2	0.921705	<0.0001	13 q12	microtubule associated tumor suppressor candidate 2 [Source:HGNC Symbol;Acc:HGNC:20595]
37566_at	PHF24	0.921008	<0.0001	9 p13	PHD finger protein 24 [Source:HGNC Symbol;Acc:HGNC:29180]
1559760_at		0.920359	<0.0001
206456_at	GABRA5	0.920212	<0.0001	15 q12	gamma-aminobutyric acid type A receptor alpha5 subunit [Source:HGNC Symbol;Acc:HGNC:4079]
204675_at	SRD5A1	0.920124	<0.0001	5 p15	steroid 5 alpha-reductase 1 [Source:HGNC Symbol;Acc:HGNC:11284]
214945_at	FAM153A	0.919841	<0.0001	5 q35	family with sequence similarity 153 member A [Source:HGNC Symbol;Acc:HGNC:29940]
229714_at	HS6ST3	0.919295	<0.0001	13 q32	heparan sulfate 6-O-sulfotransferase 3 [Source:HGNC Symbol;Acc:HGNC:19134]
227702_at	CYP4X1	0.918506	<0.0001	1 p33	cytochrome P450 family 4 subfamily X member 1 [Source:HGNC Symbol;Acc:HGNC:20244]
231489_x_at	CREG2	0.918405	<0.0001	2 q11	cellular repressor of E1A stimulated genes 2 [Source:HGNC Symbol;Acc:HGNC:14272]
232401_at	KCNS2	0.918365	<0.0001	8 q22	potassium voltage-gated channel modifier subfamily S member 2 [Source:HGNC Symbol;Acc:HGNC:6301]
239765_at	CPEB3	0.91797	<0.0001	10 q23	cytoplasmic polyadenylation element binding protein 3 [Source:HGNC Symbol;Acc:HGNC:21746]
204339_s_at	RGS4	0.917666	<0.0001	1 q23	regulator of G-protein signaling 4 [Source:HGNC Symbol;Acc:HGNC:10000]
230765_at	NWD2	0.917028	<0.0001	4 p14	NACHT and WD repeat domain containing 2 [Source:HGNC Symbol;Acc:HGNC:29229]
229254_at	MFSD4A	0.916441	<0.0001	1 q32	major facilitator superfamily domain containing 4A [Source:HGNC Symbol;Acc:HGNC:25433]
230973_at	SH2D5	0.916219	<0.0001	1 p36	SH2 domain containing 5 [Source:HGNC Symbol;Acc:HGNC:28819]
225792_at	HOOK1	0.916125	<0.0001	1 p32	hook microtubule-tethering protein 1 [Source:HGNC Symbol;Acc:HGNC:19884]
238426_at	TMEM130	0.915852	<0.0001	7 q22	transmembrane protein 130 [Source:HGNC Symbol;Acc:HGNC:25429]
205827_at	CCK	0.915515	<0.0001	3 p22	cholecystokinin [Source:HGNC Symbol;Acc:HGNC:1569]
204230_s_at	SLC17A7	0.915186	<0.0001	19 q13	solute carrier family 17 member 7 [Source:HGNC Symbol;Acc:HGNC:16704]
221288_at	GPR22	0.915131	<0.0001	7 q22	G protein-coupled receptor 22 [Source:HGNC Symbol;Acc:HGNC:4477]
219140_s_at	RBP4	0.915037	<0.0001	10 q23	retinol binding protein 4 [Source:HGNC Symbol;Acc:HGNC:9922]
205744_at	DOC2A	0.914373	<0.0001	16 p11	double C2 domain alpha [Source:HGNC Symbol;Acc:HGNC:2985]
1564841_at		0.914371	<0.0001
203999_at	SYT1	0.913603	<0.0001	12 q21	synaptotagmin 1 [Source:HGNC Symbol;Acc:HGNC:11509]
235070_at	RBFOX1	0.913429	<0.0001	16 p13	RNA binding protein, fox-1 homolog 1 [Source:HGNC Symbol;Acc:HGNC:18222]
205113_at	NEFM	0.912075	<0.0001	8 p21	neurofilament, medium polypeptide [Source:HGNC Symbol;Acc:HGNC:7734]
244118_at	GABRA1	0.911092	<0.0001	5 q34	gamma-aminobutyric acid type A receptor alpha1 subunit [Source:HGNC Symbol;Acc:HGNC:4075]
237509_at	LINC01616	0.911028	<0.0001	11 p14	long intergenic non-protein coding RNA 1616 [Source:HGNC Symbol;Acc:HGNC:51900]
210040_at	SLC12A5	0.910971	<0.0001	20 q13	solute carrier family 12 member 5 [Source:HGNC Symbol;Acc:HGNC:13818]
203797_at	VSNL1	0.910791	<0.0001	2 p24	visinin like 1 [Source:HGNC Symbol;Acc:HGNC:12722]
228262_at	MAP7D2	0.910699	<0.0001	X p22	MAP7 domain containing 2 [Source:HGNC Symbol;Acc:HGNC:25899]
1566040_at		0.91064	<0.0001
231170_at	CDKL5	0.910063	<0.0001	X p22	cyclin dependent kinase like 5 [Source:HGNC Symbol;Acc:HGNC:11411]
239352_at	SLC6A15	0.909922	<0.0001	12 q21	solute carrier family 6 member 15 [Source:HGNC Symbol;Acc:HGNC:13621]
244111_at		0.909775	<0.0001	17 q21
220025_at	TBR1	0.909682	<0.0001	2 q24	T-box, brain 1 [Source:HGNC Symbol;Acc:HGNC:11590]
1552953_a_at	NEUROD2	0.909624	<0.0001	17 q12	neuronal differentiation 2 [Source:HGNC Symbol;Acc:HGNC:7763]
207557_s_at	RYR2	0.909402	<0.0001	1 q43	ryanodine receptor 2 [Source:HGNC Symbol;Acc:HGNC:10484]
204718_at	EPHB6	0.908466	<0.0001	7 q34	EPH receptor B6 [Source:HGNC Symbol;Acc:HGNC:3396]
220045_at	NEUROD6	0.908269	<0.0001	7 p14	neuronal differentiation 6 [Source:HGNC Symbol;Acc:HGNC:13804]
220294_at	KCNV1	0.9082	<0.0001	8 q23	potassium voltage-gated channel modifier subfamily V member 1 [Source:HGNC Symbol;Acc:HGNC:18861]
238862_at	MFSD4A	0.908061	<0.0001	1 q32	major facilitator superfamily domain containing 4A [Source:HGNC Symbol;Acc:HGNC:25433]
205591_at	OLFM1	0.907565	<0.0001	9 q34	olfactomedin 1 [Source:HGNC Symbol;Acc:HGNC:17187]
241672_at	SERTM1	0.907524	<0.0001	13 q13	serine rich and transmembrane domain containing 1 [Source:HGNC Symbol;Acc:HGNC:33792]
238017_at	SDR16C5	0.907224	<0.0001	8 q12	short chain dehydrogenase/reductase family 16C, member 5 [Source:HGNC Symbol;Acc:HGNC:30311]
229065_at	SLC35F3	0.907183	<0.0001	1 q42	solute carrier family 35 member F3 [Source:HGNC Symbol;Acc:HGNC:23616]
206731_at	CNKSR2	0.906268	<0.0001	X p22	connector enhancer of kinase suppressor of Ras 2 [Source:HGNC Symbol;Acc:HGNC:19701]
222953_at	GPR83	0.906153	<0.0001	11 q21	G protein-coupled receptor 83 [Source:HGNC Symbol;Acc:HGNC:4523]
1557180_at	C11orf87	0.905843	<0.0001	11 q22	chromosome 11 open reading frame 87 [Source:HGNC Symbol;Acc:HGNC:33788]
222900_at	NRIP3	0.905654	<0.0001	11 p15	nuclear receptor interacting protein 3 [Source:HGNC Symbol;Acc:HGNC:1167]
210650_s_at	PCLO	0.905426	<0.0001	7 q21	piccolo presynaptic cytomatrix protein [Source:HGNC Symbol;Acc:HGNC:13406]
204338_s_at	RGS4	0.905361	<0.0001	1 q23	regulator of G-protein signaling 4 [Source:HGNC Symbol;Acc:HGNC:10000]
242372_s_at	MFSD4A	0.904986	<0.0001	1 q32	major facilitator superfamily domain containing 4A [Source:HGNC Symbol;Acc:HGNC:25433]
236456_at	PTPN5	0.904803	<0.0001	11 p15	protein tyrosine phosphatase, non-receptor type 5 [Source:HGNC Symbol;Acc:HGNC:9657]
229406_at		0.90468	<0.0001
1553865_a_at	GPR26	0.904445	<0.0001	10 q26	G protein-coupled receptor 26 [Source:HGNC Symbol;Acc:HGNC:4481]
229039_at	SYN2	0.903446	<0.0001	3 p25	synapsin II [Source:HGNC Symbol;Acc:HGNC:11495]
203798_s_at	VSNL1	0.903445	<0.0001	2 p24	visinin like 1 [Source:HGNC Symbol;Acc:HGNC:12722]
220030_at	STYK1	0.902939	<0.0001	12 p13	serine/threonine/tyrosine kinase 1 [Source:HGNC Symbol;Acc:HGNC:18889]
1556366_s_at	LY86-AS1	0.902349	<0.0001	6 p25	LY86 antisense RNA 1 [Source:HGNC Symbol;Acc:HGNC:26593]
1557107_at	SLC26A4-AS1	0.90213	<0.0001	7 q22	SLC26A4 antisense RNA 1 [Source:HGNC Symbol;Acc:HGNC:22385]
206191_at	ENTPD3	0.902096	<0.0001	3 p22	ectonucleoside triphosphate diphosphohydrolase 3 [Source:HGNC Symbol;Acc:HGNC:3365]
219884_at	LHX6	0.901142	<0.0001	9 q33	LIM homeobox 6 [Source:HGNC Symbol;Acc:HGNC:21735]
235468_at	RBFOX3	0.900878	<0.0001	17 q25	RNA binding protein, fox-1 homolog 3 [Source:HGNC Symbol;Acc:HGNC:27097]
206780_at	GAD2	0.900494	<0.0001	10 p12	glutamate decarboxylase 2 [Source:HGNC Symbol;Acc:HGNC:4093]
212624_s_at	CHN1	0.900417	<0.0001	2 q31	chimerin 1 [Source:HGNC Symbol;Acc:HGNC:1943]
213927_at	MAP3K9	0.899878	<0.0001	14 q24	mitogen-activated protein kinase kinase kinase 9 [Source:HGNC Symbol;Acc:HGNC:6861]
204229_at	SLC17A7	0.899825	<0.0001	19 q13	solute carrier family 17 member 7 [Source:HGNC Symbol;Acc:HGNC:16704]
210232_at	CDC42	0.899653	<0.0001	1 p36	cell division cycle 42 [Source:HGNC Symbol;Acc:HGNC:1736]
233437_at	GABRA4	0.899349	<0.0001	4 p12	gamma-aminobutyric acid type A receptor alpha4 subunit [Source:HGNC Symbol;Acc:HGNC:4078]
229944_at	OPRK1	0.898801	<0.0001	8 q11	opioid receptor kappa 1 [Source:HGNC Symbol;Acc:HGNC:8154]
218546_at	C1orf115	0.898632	<0.0001	1 q41	chromosome 1 open reading frame 115 [Source:HGNC Symbol;Acc:HGNC:25873]
242524_at	CBLN4	0.89814	<0.0001	20 q13	cerebellin 4 precursor [Source:HGNC Symbol;Acc:HGNC:16231]
226086_at	SYT13	0.898117	<0.0001	11 p11	synaptotagmin 13 [Source:HGNC Symbol;Acc:HGNC:14962]
206906_at	ICAM5	0.897967	<0.0001	19 p13	intercellular adhesion molecule 5 [Source:HGNC Symbol;Acc:HGNC:5348]
236331_at		0.897367	<0.0001
241500_at	CDH8	0.897002	<0.0001	16 q21	cadherin 8 [Source:HGNC Symbol;Acc:HGNC:1767]
1554526_at	OLFM3	0.896445	<0.0001	1 p21	olfactomedin 3 [Source:HGNC Symbol;Acc:HGNC:17990]
1553864_at	GPR26	0.896378	<0.0001	10 q26	G protein-coupled receptor 26 [Source:HGNC Symbol;Acc:HGNC:4481]
232276_at	HS6ST3	0.896332	<0.0001	13 q32	heparan sulfate 6-O-sulfotransferase 3 [Source:HGNC Symbol;Acc:HGNC:19134]
223460_at	CAMKK1	0.896234	<0.0001	17 p13	calcium/calmodulin dependent protein kinase kinase 1 [Source:HGNC Symbol;Acc:HGNC:1469]
213108_at	CAMK2A	0.896124	<0.0001	5 q32	calcium/calmodulin dependent protein kinase II alpha [Source:HGNC Symbol;Acc:HGNC:1460]
206678_at	GABRA1	0.895948	<0.0001	5 q34	gamma-aminobutyric acid type A receptor alpha1 subunit [Source:HGNC Symbol;Acc:HGNC:4075]
242344_at	GABRB2	0.895824	<0.0001	5 q34	gamma-aminobutyric acid type A receptor beta2 subunit [Source:HGNC Symbol;Acc:HGNC:4082]
203998_s_at	SYT1	0.895678	<0.0001	12 q21	synaptotagmin 1 [Source:HGNC Symbol;Acc:HGNC:11509]
210227_at	DLGAP2	0.89557	<0.0001	8 p23	DLG associated protein 2 [Source:HGNC Symbol;Acc:HGNC:2906]
221801_x_at	NEFL	0.894815	<0.0001	8 p21	neurofilament, light polypeptide [Source:HGNC Symbol;Acc:HGNC:7739]
237250_at		0.89422	<0.0001	4 p12
239357_at	ATP2B2	0.893718	<0.0001	3 p25	ATPase plasma membrane Ca2+ transporting 2 [Source:HGNC Symbol;Acc:HGNC:815]
236738_at	C3orf80	0.89315	<0.0001	3 q25	chromosome 3 open reading frame 80 [Source:HGNC Symbol;Acc:HGNC:40048]
219937_at	TRHDE	0.892679	<0.0001	12 q21	thyrotropin releasing hormone degrading enzyme [Source:HGNC Symbol;Acc:HGNC:30748]
222005_s_at	GNG3	0.892673	<0.0001	11 q12	G protein subunit gamma 3 [Source:HGNC Symbol;Acc:HGNC:4405]
1557122_s_at	GABRB2	0.89172	<0.0001	5 q34	gamma-aminobutyric acid type A receptor beta2 subunit [Source:HGNC Symbol;Acc:HGNC:4082]
238673_at		0.890634	<0.0001
213280_at	RAP1GAP2	0.890486	<0.0001	17 p13	RAP1 GTPase activating protein 2 [Source:HGNC Symbol;Acc:HGNC:29176]
241382_at	PCP4L1	0.88929	<0.0001	1 q23	Purkinje cell protein 4 like 1 [Source:HGNC Symbol;Acc:HGNC:20448]
231257_at	TCERG1L	0.889171	<0.0001	10 q26	transcription elongation regulator 1 like [Source:HGNC Symbol;Acc:HGNC:23533]
226507_at	PAK1	0.888338	<0.0001	11 q14	p21 (RAC1) activated kinase 1 [Source:HGNC Symbol;Acc:HGNC:8590]
1552714_at	CREG2	0.888285	<0.0001	2 q11	cellular repressor of E1A stimulated genes 2 [Source:HGNC Symbol;Acc:HGNC:14272]
232411_at	KCNJ6	0.88799	<0.0001	21 q22	potassium voltage-gated channel subfamily J member 6 [Source:HGNC Symbol;Acc:HGNC:6267]
236081_at	SNCA	0.887986	<0.0001	4 q22	synuclein alpha [Source:HGNC Symbol;Acc:HGNC:11138]
242036_x_at	ATP2B3	0.88703	<0.0001	X q28	ATPase plasma membrane Ca2+ transporting 3 [Source:HGNC Symbol;Acc:HGNC:816]
227824_at	PRKCB	0.886896	<0.0001	16 p12	protein kinase C beta [Source:HGNC Symbol;Acc:HGNC:9395]
1558587_at	LOC100996385	0.886869	<0.0001	5 q35
201341_at	ENC1	0.886842	<0.0001	5 q13	ectodermal-neural cortex 1 [Source:HGNC Symbol;Acc:HGNC:3345]
214788_x_at	DDN	0.886805	<0.0001	12 q13	dendrin [Source:HGNC Symbol;Acc:HGNC:24458]
203157_s_at	GLS	0.886744	<0.0001	2 q32	glutaminase [Source:HGNC Symbol;Acc:HGNC:4331]
240532_at	SLC32A1	0.886627	<0.0001	20 q11	solute carrier family 32 member 1 [Source:HGNC Symbol;Acc:HGNC:11018]
205454_at	HPCA	0.88649	<0.0001	1 p35	hippocalcin [Source:HGNC Symbol;Acc:HGNC:5144]
205489_at	CRYM	0.886388	<0.0001	16 p12	crystallin mu [Source:HGNC Symbol;Acc:HGNC:2418]
230846_at	AKAP5	0.885776	<0.0001	14 q23	A-kinase anchoring protein 5 [Source:HGNC Symbol;Acc:HGNC:375]
220979_s_at	ST6GALNAC5	0.885541	<0.0001	1 p31	ST6 N-acetylgalactosaminide alpha-2,6-sialyltransferase 5 [Source:HGNC Symbol;Acc:HGNC:19342]
1554012_at	RSPO2	0.885384	<0.0001	8 q23	R-spondin 2 [Source:HGNC Symbol;Acc:HGNC:28583]
214230_at	CDC42	0.88537	<0.0001	1 p36	cell division cycle 42 [Source:HGNC Symbol;Acc:HGNC:1736]
230482_at	ST6GALNAC5	0.884819	<0.0001	1 p31	ST6 N-acetylgalactosaminide alpha-2,6-sialyltransferase 5 [Source:HGNC Symbol;Acc:HGNC:19342]
204081_at	NRGN	0.884599	<0.0001	11 q24	neurogranin [Source:HGNC Symbol;Acc:HGNC:8000]
219992_at	TAC3	0.884075	<0.0001	12 q13	tachykinin 3 [Source:HGNC Symbol;Acc:HGNC:11521]
222920_s_at	TESPA1	0.883771	<0.0001	12 q13	thymocyte expressed, positive selection associated 1 [Source:HGNC Symbol;Acc:HGNC:29109]
219752_at	RASAL1	0.883726	<0.0001	12 q24	RAS protein activator like 1 [Source:HGNC Symbol;Acc:HGNC:9873]
237384_x_at	KCTD16	0.883697	<0.0001	5 q31	potassium channel tetramerization domain containing 16 [Source:HGNC Symbol;Acc:HGNC:29244]
233471_at	PTPN5	0.883659	<0.0001	11 p15	protein tyrosine phosphatase, non-receptor type 5 [Source:HGNC Symbol;Acc:HGNC:9657]
206690_at	ASIC2	0.883337	<0.0001	17 q12	acid sensing ion channel subunit 2 [Source:HGNC Symbol;Acc:HGNC:99]
215972_at	PART1	0.883062	<0.0001	5 q12	prostate androgen-regulated transcript 1 (non-protein coding) [Source:HGNC Symbol;Acc:HGNC:17263]
219976_at	HOOK1	0.882426	<0.0001	1 p32	hook microtubule-tethering protein 1 [Source:HGNC Symbol;Acc:HGNC:19884]
217250_s_at	CHD5	0.882338	<0.0001	1 p36	chromodomain helicase DNA binding protein 5 [Source:HGNC Symbol;Acc:HGNC:16816]
219461_at	BUB1B-PAK6	0.882233	<0.0001	15 q15	BUB1B-PAK6 readthrough [Source:EntrezGene;Acc:106821730]
230700_at	RTN4RL1	0.882189	<0.0001	17 p13	reticulon 4 receptor like 1 [Source:HGNC Symbol;Acc:HGNC:21329]
230839_at	PRMT8	0.881937	<0.0001	12 p13	protein arginine methyltransferase 8 [Source:HGNC Symbol;Acc:HGNC:5188]
229019_at	ZNF385B	0.881798	<0.0001	2 q31	zinc finger protein 385B [Source:HGNC Symbol;Acc:HGNC:26332]
221805_at	NEFL	0.881732	<0.0001	8 p21	neurofilament, light polypeptide [Source:HGNC Symbol;Acc:HGNC:7739]
230303_at	SYNPR	0.881533	<0.0001	3 p14	synaptoporin [Source:HGNC Symbol;Acc:HGNC:16507]
212473_s_at	MICAL2	0.881346	<0.0001	11 p15	microtubule associated monooxygenase, calponin and LIM domain containing 2 [Source:HGNC Symbol;Acc:HGNC:24693]
241758_at	NUP93	0.881297	<0.0001	16 q13	nucleoporin 93 [Source:HGNC Symbol;Acc:HGNC:28958]
202507_s_at	SNAP25	0.880909	<0.0001	20 p12	synaptosome associated protein 25 [Source:HGNC Symbol;Acc:HGNC:11132]
244493_at	GPR22	0.880762	<0.0001	7 q22	G protein-coupled receptor 22 [Source:HGNC Symbol;Acc:HGNC:4477]
239767_at	LRRC7	0.880406	<0.0001	1 p31	leucine rich repeat containing 7 [Source:HGNC Symbol;Acc:HGNC:18531]
204505_s_at	DMTN	0.880295	<0.0001	8 p21	dematin actin binding protein [Source:HGNC Symbol;Acc:HGNC:3382]
1557203_at	PABPC1L2B	0.880158	<0.0001	X q13	poly(A) binding protein cytoplasmic 1 like 2B [Source:HGNC Symbol;Acc:HGNC:31852]
238966_at	CELF4	0.879988	<0.0001	18 q12	CUGBP, Elav-like family member 4 [Source:HGNC Symbol;Acc:HGNC:14015]
205325_at	PHYHIP	0.879344	<0.0001	8 p21	phytanoyl-CoA 2-hydroxylase interacting protein [Source:HGNC Symbol;Acc:HGNC:16865]
205414_s_at	ARHGAP44	0.878869	<0.0001	17 p12	Rho GTPase activating protein 44 [Source:HGNC Symbol;Acc:HGNC:29096]
213276_at	CAMK2B	0.878657	<0.0001	7 p13	calcium/calmodulin dependent protein kinase II beta [Source:HGNC Symbol;Acc:HGNC:1461]
219308_s_at	AK5	0.878558	<0.0001	1 p31	adenylate kinase 5 [Source:HGNC Symbol;Acc:HGNC:365]
227226_at	MRAP2	0.878296	<0.0001	6 q14	melanocortin 2 receptor accessory protein 2 [Source:HGNC Symbol;Acc:HGNC:21232]
1564706_s_at	GLS2	0.878086	<0.0001	12 q13	glutaminase 2 [Source:HGNC Symbol;Acc:HGNC:29570]
219660_s_at	ATP8A2	0.878078	<0.0001	13 q12	ATPase phospholipid transporting 8A2 [Source:HGNC Symbol;Acc:HGNC:13533]
226167_at	SYT7	0.87721	<0.0001	11 q12	synaptotagmin 7 [Source:HGNC Symbol;Acc:HGNC:11514]
210408_s_at	CPNE6	0.877188	<0.0001	14 q11	copine 6 [Source:HGNC Symbol;Acc:HGNC:2319]
1555801_s_at	ZNF385B	0.876457	<0.0001	2 q31	zinc finger protein 385B [Source:HGNC Symbol;Acc:HGNC:26332]
239579_at	EPHX4	0.87632	<0.0001	1 p22	epoxide hydrolase 4 [Source:HGNC Symbol;Acc:HGNC:23758]
230849_at	KCNA1	0.8763	<0.0001	12 p13	potassium voltage-gated channel subfamily A member 1 [Source:HGNC Symbol;Acc:HGNC:6218]
228795_at	PRKCB	0.876292	<0.0001	16 p12	protein kinase C beta [Source:HGNC Symbol;Acc:HGNC:9395]
242674_at	EIF4E	0.875836	<0.0001	4 q23	eukaryotic translation initiation factor 4E [Source:HGNC Symbol;Acc:HGNC:3287]
1554755_a_at	MTUS2	0.87577	<0.0001	13 q12	microtubule associated tumor suppressor candidate 2 [Source:HGNC Symbol;Acc:HGNC:20595]
205019_s_at	VIPR1	0.875567	<0.0001	3 p22	vasoactive intestinal peptide receptor 1 [Source:HGNC Symbol;Acc:HGNC:12694]
223653_x_at	CELF4	0.875218	<0.0001	18 q12	CUGBP, Elav-like family member 4 [Source:HGNC Symbol;Acc:HGNC:14015]
207772_s_at	PRMT8	0.875161	<0.0001	12 p13	protein arginine methyltransferase 8 [Source:HGNC Symbol;Acc:HGNC:5188]
215267_s_at	SLC8A2	0.874748	<0.0001	19 q13	solute carrier family 8 member A2 [Source:HGNC Symbol;Acc:HGNC:11069]
221916_at	NEFL	0.87447	<0.0001	8 p21	neurofilament, light polypeptide [Source:HGNC Symbol;Acc:HGNC:7739]
242488_at	CHRM3	0.874393	<0.0001	1 q43	cholinergic receptor muscarinic 3 [Source:HGNC Symbol;Acc:HGNC:1952]
227053_at	PACSIN1	0.874101	<0.0001	6 p21	protein kinase C and casein kinase substrate in neurons 1 [Source:HGNC Symbol;Acc:HGNC:8570]
214652_at	DRD1	0.874086	<0.0001	5 q35	dopamine receptor D1 [Source:HGNC Symbol;Acc:HGNC:3020]
1553705_a_at	CHRM3	0.873819	<0.0001	1 q43	cholinergic receptor muscarinic 3 [Source:HGNC Symbol;Acc:HGNC:1952]
229973_at	ERICH3	0.87318	<0.0001	1 p31	glutamate rich 3 [Source:HGNC Symbol;Acc:HGNC:25346]
1557475_at		0.87295	<0.0001	12 q24	long intergenic non-protein coding RNA 507 [Source:HGNC Symbol;Acc:HGNC:43558]
223654_s_at	CELF4	0.872916	<0.0001	18 q12	CUGBP, Elav-like family member 4 [Source:HGNC Symbol;Acc:HGNC:14015]
234024_at	CBLN4	0.872914	<0.0001	20 q13	cerebellin 4 precursor [Source:HGNC Symbol;Acc:HGNC:16231]
221859_at	SYT13	0.872596	<0.0001	11 p11	synaptotagmin 13 [Source:HGNC Symbol;Acc:HGNC:14962]
215531_s_at	GABRA5	0.871856	<0.0001	15 q12	gamma-aminobutyric acid type A receptor alpha5 subunit [Source:HGNC Symbol;Acc:HGNC:4079]
241398_at	MPPED1	0.871809	<0.0001	22 q13	metallophosphoesterase domain containing 1 [Source:HGNC Symbol;Acc:HGNC:1306]
236377_at	TMEM132D	0.871459	<0.0001	12 q24	transmembrane protein 132D [Source:HGNC Symbol;Acc:HGNC:29411]
210181_s_at	CABP1	0.871395	<0.0001	12 q24	calcium binding protein 1 [Source:HGNC Symbol;Acc:HGNC:1384]
209726_at	CA11	0.871207	<0.0001	19 q13	carbonic anhydrase 11 [Source:HGNC Symbol;Acc:HGNC:1370]
213666_at	2006-09-01	0.87074	<0.0001	X q24	septin 6 [Source:HGNC Symbol;Acc:HGNC:15848]
1556377_s_at		0.870588	<0.0001	13 q22
230100_x_at	PAK1	0.870494	<0.0001	11 q14	p21 (RAC1) activated kinase 1 [Source:HGNC Symbol;Acc:HGNC:8590]
223753_s_at	CFC1B	0.869992	<0.0001	2 q21	cripto, FRL-1, cryptic family 1B [Source:HGNC Symbol;Acc:HGNC:33983]
231395_at	ATP8A2	0.869133	<0.0001	13 q12	ATPase phospholipid transporting 8A2 [Source:HGNC Symbol;Acc:HGNC:13533]
207463_x_at	PRSS3	0.868367	<0.0001	9 p13	protease, serine 3 [Source:HGNC Symbol;Acc:HGNC:9486]
1557617_at	DCTN1-AS1	0.868298	<0.0001	2 p13	DCTN1 antisense RNA 1 [Source:HGNC Symbol;Acc:HGNC:44151]
1552722_at	ARPP21	0.868288	<0.0001	3 p22	cAMP regulated phosphoprotein 21 [Source:HGNC Symbol;Acc:HGNC:16968]
228715_at	ZCCHC12	0.867034	<0.0001	X q24	zinc finger CCHC-type containing 12 [Source:HGNC Symbol;Acc:HGNC:27273]
230883_at		0.866859	<0.0001
242404_at	GNB5	0.866211	<0.0001	15 q21	G protein subunit beta 5 [Source:HGNC Symbol;Acc:HGNC:4401]
211323_s_at	ITPR1	0.866187	<0.0001	3 p26	inositol 1,4,5-trisphosphate receptor type 1 [Source:HGNC Symbol;Acc:HGNC:6180]
244130_at	HTR2A	0.865054	<0.0001	13 q14	5-hydroxytryptamine receptor 2A [Source:HGNC Symbol;Acc:HGNC:5293]
213997_at	FAM189A1	0.864447	<0.0001	15 q13	family with sequence similarity 189 member A1 [Source:HGNC Symbol;Acc:HGNC:29075]
204412_s_at	NEFH	0.8639	<0.0001	22 q12	neurofilament, heavy polypeptide [Source:HGNC Symbol;Acc:HGNC:7737]
238786_at	ANK3	0.863837	<0.0001	10 q21	ankyrin 3, node of Ranvier (ankyrin G) [Source:HGNC Symbol;Acc:HGNC:494]
206376_at	SLC6A15	0.863227	<0.0001	12 q21	solute carrier family 6 member 15 [Source:HGNC Symbol;Acc:HGNC:13621]
232735_at	ANKRD34A	0.862858	<0.0001	1 q21	ankyrin repeat domain 34A [Source:HGNC Symbol;Acc:HGNC:27639]
219277_s_at	OGDHL	0.862615	<0.0001	10 q11	oxoglutarate dehydrogenase-like [Source:HGNC Symbol;Acc:HGNC:25590]
214098_at	KIAA1107	0.862436	<0.0001	1 p22	KIAA1107 [Source:HGNC Symbol;Acc:HGNC:29192]
221217_s_at	RBFOX1	0.86211	<0.0001	16 p13	RNA binding protein, fox-1 homolog 1 [Source:HGNC Symbol;Acc:HGNC:18222]
202508_s_at	SNAP25	0.862102	<0.0001	20 p12	synaptosome associated protein 25 [Source:HGNC Symbol;Acc:HGNC:11132]
204678_s_at	KCNK1	0.861951	<0.0001	1 q42	potassium two pore domain channel subfamily K member 1 [Source:HGNC Symbol;Acc:HGNC:6272]
1555800_at	ZNF385B	0.861024	<0.0001	2 q31	zinc finger protein 385B [Source:HGNC Symbol;Acc:HGNC:26332]
222729_at	FBXW7	0.860976	<0.0001	4 q31	F-box and WD repeat domain containing 7 [Source:HGNC Symbol;Acc:HGNC:16712]
1556095_at	UNC13C	0.860277	<0.0001	15 q21	unc-13 homolog C (C. elegans) [Source:HGNC Symbol;Acc:HGNC:23149]
219557_s_at	NRIP3	0.860251	<0.0001	11 p15	nuclear receptor interacting protein 3 [Source:HGNC Symbol;Acc:HGNC:1167]
233499_at	LRRC7	0.860226	<0.0001	1 p31	leucine rich repeat containing 7 [Source:HGNC Symbol;Acc:HGNC:18531]
207553_at	OPRK1	0.860199	<0.0001	8 q11	opioid receptor kappa 1 [Source:HGNC Symbol;Acc:HGNC:8154]
226185_at	CDS1	0.860049	<0.0001	4 q21	CDP-diacylglycerol synthase 1 [Source:HGNC Symbol;Acc:HGNC:1800]
212559_at	PRKAR1B	0.859982	<0.0001	7 p22	protein kinase cAMP-dependent type I regulatory subunit beta [Source:HGNC Symbol;Acc:HGNC:9390]
1553357_at	FGF13	0.859977	<0.0001	X q27	fibroblast growth factor 13 [Source:HGNC Symbol;Acc:HGNC:3670]
210454_s_at	KCNJ6	0.859495	<0.0001	21 q22	potassium voltage-gated channel subfamily J member 6 [Source:HGNC Symbol;Acc:HGNC:6267]
229032_at	WSCD2	0.85862	<0.0001	12 q23	WSC domain containing 2 [Source:HGNC Symbol;Acc:HGNC:29117]
211616_s_at	HTR2A	0.858589	<0.0001	13 q14	5-hydroxytryptamine receptor 2A [Source:HGNC Symbol;Acc:HGNC:5293]
229649_at	NRXN3	0.857672	<0.0001	14 q24	neurexin 3 [Source:HGNC Symbol;Acc:HGNC:8010]
204467_s_at	SNCA	0.857312	<0.0001	4 q22	synuclein alpha [Source:HGNC Symbol;Acc:HGNC:11138]
238747_at	CACNA1E	0.856803	<0.0001	1 q25	calcium voltage-gated channel subunit alpha1 E [Source:HGNC Symbol;Acc:HGNC:1392]
210271_at	NEUROD2	0.856601	<0.0001	17 q12	neuronal differentiation 2 [Source:HGNC Symbol;Acc:HGNC:7763]
206017_at	KIAA0319	0.856518	<0.0001	6 p22	KIAA0319 [Source:HGNC Symbol;Acc:HGNC:21580]
204466_s_at	SNCA	0.856361	<0.0001	4 q22	synuclein alpha [Source:HGNC Symbol;Acc:HGNC:11138]
203402_at	KCNAB2	0.856022	<0.0001	1 p36	potassium voltage-gated channel subfamily A regulatory beta subunit 2 [Source:HGNC Symbol;Acc:HGNC:6229]
208359_s_at	KCNJ4	0.855951	<0.0001	22 q13	potassium voltage-gated channel subfamily J member 4 [Source:HGNC Symbol;Acc:HGNC:6265]
230076_at	PITPNM3	0.855864	<0.0001	17 p13	PITPNM family member 3 [Source:HGNC Symbol;Acc:HGNC:21043]
229963_at	BEX5	0.855615	<0.0001	X q22	brain expressed X-linked 5 [Source:HGNC Symbol;Acc:HGNC:27990]
1556096_s_at	UNC13C	0.855362	<0.0001	15 q21	unc-13 homolog C (C. elegans) [Source:HGNC Symbol;Acc:HGNC:23149]
231220_at	CELF4	0.855265	<0.0001	18 q12	CUGBP, Elav-like family member 4 [Source:HGNC Symbol;Acc:HGNC:14015]
219365_s_at	CAMKV	0.855191	<0.0001	3 p21	CaM kinase like vesicle associated [Source:HGNC Symbol;Acc:HGNC:28788]
207729_at	CDH9	0.855157	<0.0001	5 p14	cadherin 9 [Source:HGNC Symbol;Acc:HGNC:1768]
228636_at	BHLHE22	0.855132	<0.0001	8 q12	basic helix-loop-helix family member e22 [Source:HGNC Symbol;Acc:HGNC:11963]
215518_at	STXBP5L	0.854421	<0.0001	3 q13	syntaxin binding protein 5 like [Source:HGNC Symbol;Acc:HGNC:30757]
33767_at	NEFH	0.85413	<0.0001	22 q12	neurofilament, heavy polypeptide [Source:HGNC Symbol;Acc:HGNC:7737]
221914_at	SYN1	0.853933	<0.0001	X p11	synapsin I [Source:HGNC Symbol;Acc:HGNC:11494]
238694_at	DGKE	0.853699	<0.0001	17 q22	diacylglycerol kinase epsilon [Source:HGNC Symbol;Acc:HGNC:2852]
219659_at	ATP8A2	0.853298	<0.0001	13 q12	ATPase phospholipid transporting 8A2 [Source:HGNC Symbol;Acc:HGNC:13533]
207026_s_at	ATP2B3	0.853064	<0.0001	X q28	ATPase plasma membrane Ca2+ transporting 3 [Source:HGNC Symbol;Acc:HGNC:816]
241807_x_at		0.852943	<0.0001
239275_at	FRMPD2	0.852699	<0.0001	10 q11	FERM and PDZ domain containing 2 [Source:HGNC Symbol;Acc:HGNC:28572]
215056_at	PGBD5	0.852053	<0.0001	1 q42	piggyBac transposable element derived 5 [Source:HGNC Symbol;Acc:HGNC:19405]
1553037_a_at	SYN2	0.851718	<0.0001	3 p25	synapsin II [Source:HGNC Symbol;Acc:HGNC:11495]
216944_s_at	ITPR1	0.851157	<0.0001	3 p26	inositol 1,4,5-trisphosphate receptor type 1 [Source:HGNC Symbol;Acc:HGNC:6180]
207957_s_at	PRKCB	0.850668	<0.0001	16 p12	protein kinase C beta [Source:HGNC Symbol;Acc:HGNC:9395]
215116_s_at	DNM1	0.850636	<0.0001	9 q34	dynamin 1 [Source:HGNC Symbol;Acc:HGNC:2972]
227817_at	PRKCB	0.850475	<0.0001	16 p12	protein kinase C beta [Source:HGNC Symbol;Acc:HGNC:9395]
235083_at	LINC01123	0.850086	<0.0001	2 q13	long intergenic non-protein coding RNA 1123 [Source:HGNC Symbol;Acc:HGNC:49269]
212242_at	TUBA4A	0.849856	<0.0001	2 q35	tubulin alpha 4a [Source:HGNC Symbol;Acc:HGNC:12407]
228132_at	ABLIM2	0.849443	<0.0001	4 p16	actin binding LIM protein family member 2 [Source:HGNC Symbol;Acc:HGNC:19195]
237832_at		0.848634	<0.0001
243929_at		0.848134	<0.0001
213456_at	SOSTDC1	0.848054	<0.0001	7 p21	sclerostin domain containing 1 [Source:HGNC Symbol;Acc:HGNC:21748]
237584_at		0.847604	<0.0001	11 q25
235781_at	CACNA1B	0.847382	<0.0001	9 q34	calcium voltage-gated channel subunit alpha1 B [Source:HGNC Symbol;Acc:HGNC:1389]
205874_at	ITPKA	0.846581	<0.0001	15 q15	inositol-trisphosphate 3-kinase A [Source:HGNC Symbol;Acc:HGNC:6178]
232027_at	SYNE1	0.844552	<0.0001	6 q25	spectrin repeat containing nuclear envelope protein 1 [Source:HGNC Symbol;Acc:HGNC:17089]
209685_s_at	PRKCB	0.844519	<0.0001	16 p12	protein kinase C beta [Source:HGNC Symbol;Acc:HGNC:9395]
209615_s_at	PAK1	0.844193	<0.0001	11 q14	p21 (RAC1) activated kinase 1 [Source:HGNC Symbol;Acc:HGNC:8590]
230680_at	SLITRK4	0.843593	<0.0001	X q27	SLIT and NTRK like family member 4 [Source:HGNC Symbol;Acc:HGNC:23502]
228414_at	KCNMA1	0.843558	<0.0001	10 q22	potassium calcium-activated channel subfamily M alpha 1 [Source:HGNC Symbol;Acc:HGNC:6284]
236289_at		0.843421	<0.0001	2 q13
1555310_a_at	BUB1B-PAK6	0.843177	<0.0001	15 q15	BUB1B-PAK6 readthrough [Source:EntrezGene;Acc:106821730]
242500_at		0.843112	<0.0001
215241_at	ANO3	0.842947	<0.0001	11 p14	anoctamin 3 [Source:HGNC Symbol;Acc:HGNC:14004]
235128_at	SYNPO	0.842725	<0.0001	5 q33	synaptopodin [Source:HGNC Symbol;Acc:HGNC:30672]
238457_at	DGKE	0.842566	<0.0001	17 q22	diacylglycerol kinase epsilon [Source:HGNC Symbol;Acc:HGNC:2852]
211483_x_at	CAMK2B	0.841992	<0.0001	7 p13	calcium/calmodulin dependent protein kinase II beta [Source:HGNC Symbol;Acc:HGNC:1461]
217280_x_at	GABRA5	0.841429	<0.0001	15 q12	gamma-aminobutyric acid type A receptor alpha5 subunit [Source:HGNC Symbol;Acc:HGNC:4079]
1554308_s_at	GABRA2	0.8414	<0.0001	4 p12	gamma-aminobutyric acid type A receptor alpha2 subunit [Source:HGNC Symbol;Acc:HGNC:4076]
208320_at	CABP1	0.841385	<0.0001	12 q24	calcium binding protein 1 [Source:HGNC Symbol;Acc:HGNC:1384]
205440_s_at	NPY1R	0.841217	<0.0001	4 q32	neuropeptide Y receptor Y1 [Source:HGNC Symbol;Acc:HGNC:7956]
1553264_a_at	SYN1	0.840341	<0.0001	X p11	synapsin I [Source:HGNC Symbol;Acc:HGNC:11494]
210247_at	SYN2	0.840341	<0.0001	3 p25	synapsin II [Source:HGNC Symbol;Acc:HGNC:11495]
235066_at	MAP4	0.839844	<0.0001	3 p21	microtubule associated protein 4 [Source:HGNC Symbol;Acc:HGNC:6862]
59697_at	RAB15	0.839545	<0.0001	14 q23	RAB15, member RAS oncogene family [Source:HGNC Symbol;Acc:HGNC:20150]
1555485_s_at	FAM153B	0.839125	<0.0001	5 q35	family with sequence similarity 153 member B [Source:HGNC Symbol;Acc:HGNC:27323]
1552666_a_at	LRRC7	0.839095	<0.0001	1 p31	leucine rich repeat containing 7 [Source:HGNC Symbol;Acc:HGNC:18531]
219877_at	ZMAT4	0.838853	<0.0001	8 p11	zinc finger matrin-type 4 [Source:HGNC Symbol;Acc:HGNC:25844]
214596_at	CHRM3	0.838408	<0.0001	1 q43	cholinergic receptor muscarinic 3 [Source:HGNC Symbol;Acc:HGNC:1952]
209556_at	NCDN	0.838379	<0.0001	1 p34	neurochondrin [Source:HGNC Symbol;Acc:HGNC:17597]
229300_at	RAB3C	0.837924	<0.0001	5 q11	RAB3C, member RAS oncogene family [Source:HGNC Symbol;Acc:HGNC:30269]
207768_at	EGR4	0.837888	<0.0001	2 p13	early growth response 4 [Source:HGNC Symbol;Acc:HGNC:3241]
208321_s_at	CABP1	0.837709	<0.0001	12 q24	calcium binding protein 1 [Source:HGNC Symbol;Acc:HGNC:1384]
203158_s_at	GLS	0.837496	<0.0001	2 q32	glutaminase [Source:HGNC Symbol;Acc:HGNC:4331]
232173_at	CLEC2L	0.837295	<0.0001	7 q34	C-type lectin domain family 2 member L [Source:HGNC Symbol;Acc:HGNC:21969]
205352_at	SERPINI1	0.837037	<0.0001	3 q26	serpin family I member 1 [Source:HGNC Symbol;Acc:HGNC:8943]
216039_at	GABRA2	0.836915	<0.0001	4 p12	gamma-aminobutyric acid type A receptor alpha2 subunit [Source:HGNC Symbol;Acc:HGNC:4076]
221874_at	KIAA1324	0.836898	<0.0001	1 p13	KIAA1324 [Source:HGNC Symbol;Acc:HGNC:29618]
210404_x_at	CAMK2B	0.83677	<0.0001	7 p13	calcium/calmodulin dependent protein kinase II beta [Source:HGNC Symbol;Acc:HGNC:1461]
229822_at	PARVG	0.836575	<0.0001	22 q13	parvin gamma [Source:HGNC Symbol;Acc:HGNC:14654]
229108_at		0.836048	<0.0001	8 q24	paternally expressed 13 [Source:HGNC Symbol;Acc:HGNC:19969]
206213_at	WNT10B	0.836023	<0.0001	12 q13	Wnt family member 10B [Source:HGNC Symbol;Acc:HGNC:12775]
222091_at	HPCAL4	0.835757	<0.0001	1 p34	hippocalcin like 4 [Source:HGNC Symbol;Acc:HGNC:18212]
242286_at	GRIN2A	0.835446	<0.0001	16 p13	glutamate ionotropic receptor NMDA type subunit 2A [Source:HGNC Symbol;Acc:HGNC:4585]
206118_at	STAT4	0.835262	<0.0001	2 q32	signal transducer and activator of transcription 4 [Source:HGNC Symbol;Acc:HGNC:11365]
237277_at		0.834819	<0.0001
1569969_a_at	UNC13C	0.834419	<0.0001	15 q21	unc-13 homolog C (C. elegans) [Source:HGNC Symbol;Acc:HGNC:23149]
206577_at	VIP	0.833826	<0.0001	6 q25	vasoactive intestinal peptide [Source:HGNC Symbol;Acc:HGNC:12693]
206698_at	XK	0.833773	<0.0001	X p21	X-linked Kx blood group [Source:HGNC Symbol;Acc:HGNC:12811]
1559633_a_at	CHRM3	0.832804	<0.0001	1 q43	cholinergic receptor muscarinic 3 [Source:HGNC Symbol;Acc:HGNC:1952]
216073_at	ANKRD34C	0.832392	<0.0001	15 q25	ankyrin repeat domain 34C [Source:HGNC Symbol;Acc:HGNC:33888]
213421_x_at	PRSS3	0.831738	<0.0001	9 p13	protease, serine 3 [Source:HGNC Symbol;Acc:HGNC:9486]
203710_at	ITPR1	0.831708	<0.0001	3 p26	inositol 1,4,5-trisphosphate receptor type 1 [Source:HGNC Symbol;Acc:HGNC:6180]
204586_at	BSN	0.831322	<0.0001	3 p21	bassoon presynaptic cytomatrix protein [Source:HGNC Symbol;Acc:HGNC:1117]
207014_at	GABRA2	0.831261	<0.0001	4 p12	gamma-aminobutyric acid type A receptor alpha2 subunit [Source:HGNC Symbol;Acc:HGNC:4076]
239837_at	ADAM11	0.831062	<0.0001	17 q21	ADAM metallopeptidase domain 11 [Source:HGNC Symbol;Acc:HGNC:189]
221696_s_at	STYK1	0.830322	<0.0001	12 p13	serine/threonine/tyrosine kinase 1 [Source:HGNC Symbol;Acc:HGNC:18889]
237790_at	SCN8A	0.829923	<0.0001	12 q13	sodium voltage-gated channel alpha subunit 8 [Source:HGNC Symbol;Acc:HGNC:10596]
203997_at	PTPN3	0.82992	<0.0001	9 q31	protein tyrosine phosphatase, non-receptor type 3 [Source:HGNC Symbol;Acc:HGNC:9655]
215700_x_at	CPNE6	0.82963	<0.0001	14 q11	copine 6 [Source:HGNC Symbol;Acc:HGNC:2319]
238727_at		0.829457	<0.0001	2 q36
219562_at	RAB26	0.829414	<0.0001	16 p13	RAB26, member RAS oncogene family [Source:HGNC Symbol;Acc:HGNC:14259]
219724_s_at	TESPA1	0.829167	<0.0001	12 q13	thymocyte expressed, positive selection associated 1 [Source:HGNC Symbol;Acc:HGNC:29109]
1554486_a_at	GFOD1	0.828933	<0.0001	6 p23	glucose-fructose oxidoreductase domain containing 1 [Source:HGNC Symbol;Acc:HGNC:21096]
207366_at	KCNS1	0.828853	<0.0001	20 q13	potassium voltage-gated channel modifier subfamily S member 1 [Source:HGNC Symbol;Acc:HGNC:6300]
210240_s_at	CDKN2D	0.828769	<0.0001	19 p13	cyclin dependent kinase inhibitor 2D [Source:HGNC Symbol;Acc:HGNC:1790]
227944_at	PTPN3	0.827891	<0.0001	9 q31	protein tyrosine phosphatase, non-receptor type 3 [Source:HGNC Symbol;Acc:HGNC:9655]
205709_s_at	CDS1	0.827305	<0.0001	4 q21	CDP-diacylglycerol synthase 1 [Source:HGNC Symbol;Acc:HGNC:1800]
220794_at	GREM2	0.826966	<0.0001	1 q43	gremlin 2, DAN family BMP antagonist [Source:HGNC Symbol;Acc:HGNC:17655]
223612_s_at	LNX1	0.826643	<0.0001	4 q12	ligand of numb-protein X 1 [Source:HGNC Symbol;Acc:HGNC:6657]
238778_at	MPP7	0.826577	<0.0001	10 p12	membrane palmitoylated protein 7 [Source:HGNC Symbol;Acc:HGNC:26542]
204540_at	EEF1A2	0.825982	<0.0001	20 q13	eukaryotic translation elongation factor 1 alpha 2 [Source:HGNC Symbol;Acc:HGNC:3192]
1559111_a_at	OPRD1	0.825591	<0.0001	1 p35	opioid receptor delta 1 [Source:HGNC Symbol;Acc:HGNC:8153]
242410_s_at	CACNA1E	0.82487	<0.0001	1 q25	calcium voltage-gated channel subunit alpha1 E [Source:HGNC Symbol;Acc:HGNC:1392]
1559630_at		0.82473	<0.0001
205318_at	KIF5A	0.824599	<0.0001	12 q13	kinesin family member 5A [Source:HGNC Symbol;Acc:HGNC:6323]
1564339_a_at	CHRM3	0.824331	<0.0001	1 q43	cholinergic receptor muscarinic 3 [Source:HGNC Symbol;Acc:HGNC:1952]
226187_at	CDS1	0.824215	<0.0001	4 q21	CDP-diacylglycerol synthase 1 [Source:HGNC Symbol;Acc:HGNC:1800]
207135_at	HTR2A	0.823816	<0.0001	13 q14	5-hydroxytryptamine receptor 2A [Source:HGNC Symbol;Acc:HGNC:5293]
1557721_at		0.823254	<0.0001	17 p11
210518_at	CDH8	0.82297	<0.0001	16 q21	cadherin 8 [Source:HGNC Symbol;Acc:HGNC:1767]
1556583_a_at	SLC8A1	0.822199	<0.0001	2 p22	solute carrier family 8 member A1 [Source:HGNC Symbol;Acc:HGNC:11068]
215020_at	NRXN3	0.82199	<0.0001	14 q24	neurexin 3 [Source:HGNC Symbol;Acc:HGNC:8010]
219825_at	CYP26B1	0.82133	<0.0001	2 p13	cytochrome P450 family 26 subfamily B member 1 [Source:HGNC Symbol;Acc:HGNC:20581]
213131_at	OLFM1	0.821025	<0.0001	9 q34	olfactomedin 1 [Source:HGNC Symbol;Acc:HGNC:17187]
229139_at	JPH1	0.820895	<0.0001	8 q21	junctophilin 1 [Source:HGNC Symbol;Acc:HGNC:14201]
213921_at	SST	0.820648	<0.0001	3 q27	somatostatin [Source:HGNC Symbol;Acc:HGNC:11329]
215021_s_at	NRXN3	0.82054	<0.0001	14 q24	neurexin 3 [Source:HGNC Symbol;Acc:HGNC:8010]
244617_at	GPR26	0.820526	<0.0001	10 q26	G protein-coupled receptor 26 [Source:HGNC Symbol;Acc:HGNC:4481]
230238_at	SOWAHA	0.820257	<0.0001	5 q31	sosondowah ankyrin repeat domain family member A [Source:HGNC Symbol;Acc:HGNC:27033]
1552897_a_at	KCNG3	0.820233	<0.0001	2 p21	potassium voltage-gated channel modifier subfamily G member 3 [Source:HGNC Symbol;Acc:HGNC:18306]
223859_at	EPB41L4B	0.81996	<0.0001	9 q31	erythrocyte membrane protein band 4.1 like 4B [Source:HGNC Symbol;Acc:HGNC:19818]
231478_at	PDE4C	0.819905	<0.0001	19 p13	phosphodiesterase 4C [Source:HGNC Symbol;Acc:HGNC:8782]
243556_at	NGEF	0.81977	<0.0001	2 q37	neuronal guanine nucleotide exchange factor [Source:HGNC Symbol;Acc:HGNC:7807]
1556365_at	LY86-AS1	0.819282	<0.0001	6 p25	LY86 antisense RNA 1 [Source:HGNC Symbol;Acc:HGNC:26593]
227434_at	WBSCR17	0.818709	<0.0001	7 q11	Williams-Beuren syndrome chromosome region 17 [Source:HGNC Symbol;Acc:HGNC:16347]
206162_x_at	SYT5	0.818668	<0.0001	19 q13	synaptotagmin 5 [Source:HGNC Symbol;Acc:HGNC:11513]
227756_at	FAM81A	0.818457	<0.0001	15 q22	family with sequence similarity 81 member A [Source:HGNC Symbol;Acc:HGNC:28379]
205899_at	CCNA1	0.81781	<0.0001	13 q13	cyclin A1 [Source:HGNC Symbol;Acc:HGNC:1577]
204869_at	PCSK2	0.817128	<0.0001	20 p12	proprotein convertase subtilisin/kexin type 2 [Source:HGNC Symbol;Acc:HGNC:8744]
208457_at	GABRD	0.816922	<0.0001	1 p36	gamma-aminobutyric acid type A receptor delta subunit [Source:HGNC Symbol;Acc:HGNC:4084]
215736_at	KCNV1	0.816837	<0.0001	8 q23	potassium voltage-gated channel modifier subfamily V member 1 [Source:HGNC Symbol;Acc:HGNC:18861]
210781_x_at	GRIN1	0.816629	<0.0001	9 q34	glutamate ionotropic receptor NMDA type subunit 1 [Source:HGNC Symbol;Acc:HGNC:4584]
231867_at	TENM2	0.816298	<0.0001	5 q34	teneurin transmembrane protein 2 [Source:HGNC Symbol;Acc:HGNC:29943]
206625_at	PRPH2	0.815961	<0.0001	6 p21	peripherin 2 [Source:HGNC Symbol;Acc:HGNC:9942]
44040_at	FBXO41	0.815583	<0.0001	2 p13	F-box protein 41 [Source:HGNC Symbol;Acc:HGNC:29409]
221945_at	FBXO41	0.815414	<0.0001	2 p13	F-box protein 41 [Source:HGNC Symbol;Acc:HGNC:29409]
205630_at	CRH	0.81503	<0.0001	8 q13	corticotropin releasing hormone [Source:HGNC Symbol;Acc:HGNC:2355]
213965_s_at	CHD5	0.81495	<0.0001	1 p36	chromodomain helicase DNA binding protein 5 [Source:HGNC Symbol;Acc:HGNC:16816]
226618_at	UBE2QL1	0.814945	<0.0001	5 p15	ubiquitin conjugating enzyme E2 Q family like 1 [Source:HGNC Symbol;Acc:HGNC:37269]
220551_at	SLC17A6	0.814765	<0.0001	11 p14	solute carrier family 17 member 6 [Source:HGNC Symbol;Acc:HGNC:16703]
227240_at	NGEF	0.81472	<0.0001	2 q37	neuronal guanine nucleotide exchange factor [Source:HGNC Symbol;Acc:HGNC:7807]
1568625_at	SVOP	0.814594	<0.0001	12 q24	SV2 related protein [Source:HGNC Symbol;Acc:HGNC:25417]
205795_at	NRXN3	0.814443	<0.0001	14 q24	neurexin 3 [Source:HGNC Symbol;Acc:HGNC:8010]
204684_at	NPTX1	0.813996	<0.0001	17 q25	neuronal pentraxin 1 [Source:HGNC Symbol;Acc:HGNC:7952]
238206_at	RXFP1	0.813926	<0.0001	4 q32	relaxin/insulin like family peptide receptor 1 [Source:HGNC Symbol;Acc:HGNC:19718]
206534_at	GRIN2A	0.813338	<0.0001	16 p13	glutamate ionotropic receptor NMDA type subunit 2A [Source:HGNC Symbol;Acc:HGNC:4585]
205691_at	SYNGR3	0.813334	<0.0001	16 p13	synaptogyrin 3 [Source:HGNC Symbol;Acc:HGNC:11501]
207613_s_at		0.813033	<0.0001
243753_at	ERICH3	0.812697	<0.0001	1 p31	glutamate rich 3 [Source:HGNC Symbol;Acc:HGNC:25346]
215172_at	PTPN20	0.812644	<0.0001	10 q11	protein tyrosine phosphatase, non-receptor type 20 [Source:HGNC Symbol;Acc:HGNC:23423]
240509_s_at	GREM2	0.812543	<0.0001	1 q43	gremlin 2, DAN family BMP antagonist [Source:HGNC Symbol;Acc:HGNC:17655]
236166_at		0.812375	<0.0001	2 p25
1554500_a_at	RGS7	0.811336	<0.0001	1 q43	regulator of G-protein signaling 7 [Source:HGNC Symbol;Acc:HGNC:10003]
213834_at	IQSEC3	0.810651	<0.0001	12 p13	IQ motif and Sec7 domain 3 [Source:HGNC Symbol;Acc:HGNC:29193]
210347_s_at	BCL11A	0.810353	<0.0001	2 p16	B-cell CLL/lymphoma 11A [Source:HGNC Symbol;Acc:HGNC:13221]
239095_at	GRIN2B	0.810233	<0.0001	12 p13	glutamate ionotropic receptor NMDA type subunit 2B [Source:HGNC Symbol;Acc:HGNC:4586]
232111_at	TUNAR	0.810185	<0.0001	14 q32	TCL1 upstream neural differentiation-associated RNA [Source:HGNC Symbol;Acc:HGNC:44088]
50965_at	RAB26	0.809624	<0.0001	16 p13	RAB26, member RAS oncogene family [Source:HGNC Symbol;Acc:HGNC:14259]
244708_at	SCN8A	0.809426	<0.0001	12 q13	sodium voltage-gated channel alpha subunit 8 [Source:HGNC Symbol;Acc:HGNC:10596]
230255_at	GABRD	0.809204	<0.0001	1 p36	gamma-aminobutyric acid type A receptor delta subunit [Source:HGNC Symbol;Acc:HGNC:4084]
215008_at	TLL2	0.808099	<0.0001	10 q24	tolloid like 2 [Source:HGNC Symbol;Acc:HGNC:11844]
214978_s_at	PPFIA4	0.807942	<0.0001	1 q32	PTPRF interacting protein alpha 4 [Source:HGNC Symbol;Acc:HGNC:9248]
239278_at	BCAS4	0.807826	<0.0001	20 q13	breast carcinoma amplified sequence 4 [Source:HGNC Symbol;Acc:HGNC:14367]
236234_at	PDE1A	0.807143	<0.0001	2 q32	phosphodiesterase 1A [Source:HGNC Symbol;Acc:HGNC:8774]
242789_at	PDE1A	0.806058	<0.0001	2 q32	phosphodiesterase 1A [Source:HGNC Symbol;Acc:HGNC:8774]
207142_at	KCNJ3	0.804312	<0.0001	2 q24	potassium voltage-gated channel subfamily J member 3 [Source:HGNC Symbol;Acc:HGNC:6264]
211125_x_at	GRIN1	0.803431	<0.0001	9 q34	glutamate ionotropic receptor NMDA type subunit 1 [Source:HGNC Symbol;Acc:HGNC:4584]
1560648_s_at		0.803029	<0.0001
222570_at	NCS1	0.802483	<0.0001	9 q34	neuronal calcium sensor 1 [Source:HGNC Symbol;Acc:HGNC:3953]
223708_at	C1QTNF4	0.802186	<0.0001	11 p11	C1q and tumor necrosis factor related protein 4 [Source:HGNC Symbol;Acc:HGNC:14346]
235831_at	ZNF385D	0.801796	<0.0001	3 p24	zinc finger protein 385D [Source:HGNC Symbol;Acc:HGNC:26191]
206196_s_at	RUNDC3A	0.801528	<0.0001	17 q21	RUN domain containing 3A [Source:HGNC Symbol;Acc:HGNC:16984]
207174_at	GPC5	0.800721	<0.0001	13 q31	glypican 5 [Source:HGNC Symbol;Acc:HGNC:4453]
1554333_at	DNAJA4	0.800669	<0.0001	15 q25	DnaJ heat shock protein family (Hsp40) member A4 [Source:HGNC Symbol;Acc:HGNC:14885]
229557_at	MEG3	0.800038	<0.0001	14 q32	maternally expressed 3 (non-protein coding) [Source:HGNC Symbol;Acc:HGNC:14575]
232636_at	SLITRK4	0.799986	<0.0001	X q27	SLIT and NTRK like family member 4 [Source:HGNC Symbol;Acc:HGNC:23502]
242301_at	CBLN2	0.799191	<0.0001	18 q22	cerebellin 2 precursor [Source:HGNC Symbol;Acc:HGNC:1544]
233095_at		0.798556	<0.0001	3 q11
209956_s_at	CAMK2B	0.79843	<0.0001	7 p13	calcium/calmodulin dependent protein kinase II beta [Source:HGNC Symbol;Acc:HGNC:1461]
235004_at	RBM24	0.798317	<0.0001	6 p22	RNA binding motif protein 24 [Source:HGNC Symbol;Acc:HGNC:21539]
1554801_at	FNDC9	0.798274	<0.0001	5 q33	fibronectin type III domain containing 9 [Source:HGNC Symbol;Acc:HGNC:33547]
219523_s_at	TENM3	0.798257	<0.0001	4 q34	teneurin transmembrane protein 3 [Source:HGNC Symbol;Acc:HGNC:29944]
235225_at	SCN2B	0.798121	<0.0001	11 q23	sodium voltage-gated channel beta subunit 2 [Source:HGNC Symbol;Acc:HGNC:10589]
1564208_x_at		0.797957	<0.0001	7 p13	long intergenic non-protein coding RNA 957 [Source:HGNC Symbol;Acc:HGNC:22332]
210363_s_at	SCN2B	0.797797	<0.0001	11 q23	sodium voltage-gated channel beta subunit 2 [Source:HGNC Symbol;Acc:HGNC:10589]
214655_at	GPR6	0.797123	<0.0001	6 q21	G protein-coupled receptor 6 [Source:HGNC Symbol;Acc:HGNC:4515]
231804_at	RXFP1	0.796264	<0.0001	4 q32	relaxin/insulin like family peptide receptor 1 [Source:HGNC Symbol;Acc:HGNC:19718]
203413_at	NELL2	0.796231	<0.0001	12 q12	neural EGFL like 2 [Source:HGNC Symbol;Acc:HGNC:7751]
201340_s_at	ENC1	0.796222	<0.0001	5 q13	ectodermal-neural cortex 1 [Source:HGNC Symbol;Acc:HGNC:3345]
231807_at	KIAA1217	0.796208	<0.0001	10 p12	KIAA1217 [Source:HGNC Symbol;Acc:HGNC:25428]
210016_at	MYT1L	0.795792	<0.0001	2 p25	myelin transcription factor 1 like [Source:HGNC Symbol;Acc:HGNC:7623]
231986_at	RIMS1	0.795673	<0.0001	6 q13	regulating synaptic membrane exocytosis 1 [Source:HGNC Symbol;Acc:HGNC:17282]
230923_at	FAM19A1	0.795667	<0.0001	3 p14	family with sequence similarity 19 member A1, C-C motif chemokine like [Source:HGNC Symbol;Acc:HGNC:21587]
227955_s_at	EFNA5	0.795608	<0.0001	5 q21	ephrin A5 [Source:HGNC Symbol;Acc:HGNC:3225]
211451_s_at	KCNJ4	0.795152	<0.0001	22 q13	potassium voltage-gated channel subfamily J member 4 [Source:HGNC Symbol;Acc:HGNC:6265]
223634_at	RASD2	0.794639	<0.0001	22 q12	RASD family member 2 [Source:HGNC Symbol;Acc:HGNC:18229]
223621_at	PNMA3	0.794397	<0.0001	X q28	paraneoplastic Ma antigen 3 [Source:HGNC Symbol;Acc:HGNC:18742]
226973_at	VSTM2L	0.794082	<0.0001	20 q11	V-set and transmembrane domain containing 2 like [Source:HGNC Symbol;Acc:HGNC:16096]
235227_at	STXBP5	0.793763	<0.0001	6 q24	syntaxin binding protein 5 [Source:HGNC Symbol;Acc:HGNC:19665]
201939_at	PLK2	0.793398	<0.0001	5 q11	polo like kinase 2 [Source:HGNC Symbol;Acc:HGNC:19699]
204697_s_at	CHGA	0.793176	<0.0001	14 q32	chromogranin A [Source:HGNC Symbol;Acc:HGNC:1929]
233392_at		0.792756	<0.0001
233814_at		0.792736	<0.0001
1554633_a_at	MYT1L	0.792481	<0.0001	2 p25	myelin transcription factor 1 like [Source:HGNC Symbol;Acc:HGNC:7623]
212992_at	AHNAK2	0.792348	<0.0001	14 q32	AHNAK nucleoprotein 2 [Source:HGNC Symbol;Acc:HGNC:20125]
219697_at	HS3ST2	0.792085	<0.0001	16 p12	heparan sulfate-glucosamine 3-sulfotransferase 2 [Source:HGNC Symbol;Acc:HGNC:5195]
231325_at	UNC5D	0.791744	<0.0001	8 p12	unc-5 netrin receptor D [Source:HGNC Symbol;Acc:HGNC:18634]
228010_at	PPP2R2C	0.79161	<0.0001	4 p16	protein phosphatase 2 regulatory subunit Bgamma [Source:HGNC Symbol;Acc:HGNC:9306]
211555_s_at	GUCY1B3	0.791532	<0.0001	4 q32	guanylate cyclase 1, soluble, beta 3 [Source:HGNC Symbol;Acc:HGNC:4687]
205915_x_at	GRIN1	0.791398	<0.0001	9 q34	glutamate ionotropic receptor NMDA type subunit 1 [Source:HGNC Symbol;Acc:HGNC:4584]
239067_s_at	PANX2	0.791002	<0.0001	22 q13	pannexin 2 [Source:HGNC Symbol;Acc:HGNC:8600]
204889_s_at	NEURL1	0.790462	<0.0001	10 q24	neuralized E3 ubiquitin protein ligase 1 [Source:HGNC Symbol;Acc:HGNC:7761]
1558404_at	LINC00622	0.789655	<0.0001	1 p12	long intergenic non-protein coding RNA 622 [Source:HGNC Symbol;Acc:HGNC:44251]
229818_at	SVOP	0.789539	<0.0001	12 q24	SV2 related protein [Source:HGNC Symbol;Acc:HGNC:25417]
230773_at	ZNF385D	0.78919	<0.0001	3 p24	zinc finger protein 385D [Source:HGNC Symbol;Acc:HGNC:26191]
207049_at	SCN8A	0.788996	<0.0001	12 q13	sodium voltage-gated channel alpha subunit 8 [Source:HGNC Symbol;Acc:HGNC:10596]
206161_s_at	SYT5	0.788856	<0.0001	19 q13	synaptotagmin 5 [Source:HGNC Symbol;Acc:HGNC:11513]
229084_at	CNTN4	0.788708	<0.0001	3 p26	contactin 4 [Source:HGNC Symbol;Acc:HGNC:2174]
225815_at	CPLX2	0.787919	<0.0001	5 q35	complexin 2 [Source:HGNC Symbol;Acc:HGNC:2310]
223529_at	SYT4	0.78786	<0.0001	18 q12	synaptotagmin 4 [Source:HGNC Symbol;Acc:HGNC:11512]
1568612_at	GABRG2	0.787639	<0.0001	5 q34	gamma-aminobutyric acid type A receptor gamma2 subunit [Source:HGNC Symbol;Acc:HGNC:4087]
214120_at		0.787093	<0.0001	22 q12	RFPL1 antisense RNA 1 [Source:HGNC Symbol;Acc:HGNC:9978]
206849_at	GABRG2	0.78623	<0.0001	5 q34	gamma-aminobutyric acid type A receptor gamma2 subunit [Source:HGNC Symbol;Acc:HGNC:4087]
228844_at	SLC13A5	0.785992	<0.0001	17 p13	solute carrier family 13 member 5 [Source:HGNC Symbol;Acc:HGNC:23089]
230816_at		0.785631	<0.0001
217574_at	CDH8	0.785553	<0.0001	16 q21	cadherin 8 [Source:HGNC Symbol;Acc:HGNC:1767]
231213_at	PDE1A	0.785032	<0.0001	2 q32	phosphodiesterase 1A [Source:HGNC Symbol;Acc:HGNC:8774]
226612_at	UBE2QL1	0.784786	<0.0001	5 p15	ubiquitin conjugating enzyme E2 Q family like 1 [Source:HGNC Symbol;Acc:HGNC:37269]
204679_at	KCNK1	0.784784	<0.0001	1 q42	potassium two pore domain channel subfamily K member 1 [Source:HGNC Symbol;Acc:HGNC:6272]
214217_at	GRM5	0.784754	<0.0001	11 q14	glutamate metabotropic receptor 5 [Source:HGNC Symbol;Acc:HGNC:4597]
223726_at	KCNH3	0.784658	<0.0001	12 q13	potassium voltage-gated channel subfamily H member 3 [Source:HGNC Symbol;Acc:HGNC:6252]
238878_at	ARX	0.784655	<0.0001	X p21	aristaless related homeobox [Source:HGNC Symbol;Acc:HGNC:18060]
219497_s_at	BCL11A	0.784525	<0.0001	2 p16	B-cell CLL/lymphoma 11A [Source:HGNC Symbol;Acc:HGNC:13221]
228550_at	RTN4R	0.784118	<0.0001	22 q11	reticulon 4 receptor [Source:HGNC Symbol;Acc:HGNC:18601]
203407_at	PPL	0.782167	<0.0001	16 p13	periplakin [Source:HGNC Symbol;Acc:HGNC:9273]
235740_at	MCTP1	0.781548	<0.0001	5 q15	multiple C2 and transmembrane domain containing 1 [Source:HGNC Symbol;Acc:HGNC:26183]
216184_s_at	RIMS1	0.78137	<0.0001	6 q13	regulating synaptic membrane exocytosis 1 [Source:HGNC Symbol;Acc:HGNC:17282]
236475_at		0.781161	<0.0001
236195_x_at	PRKCG	0.780825	<0.0001	19 q13	protein kinase C gamma [Source:HGNC Symbol;Acc:HGNC:9402]
223913_s_at	MIR7-3HG	0.78081	<0.0001	19 p13	MIR7-3 host gene [Source:HGNC Symbol;Acc:HGNC:30049]
206290_s_at	RGS7	0.780032	<0.0001	1 q43	regulator of G-protein signaling 7 [Source:HGNC Symbol;Acc:HGNC:10003]
237995_at	RIMBP2	0.779802	<0.0001	12 q24	RIMS binding protein 2 [Source:HGNC Symbol;Acc:HGNC:30339]
232003_at	PNMAL2	0.778301	<0.0001	19 q13	paraneoplastic Ma antigen family-like 2 [Source:HGNC Symbol;Acc:HGNC:29206]
221631_at	CACNA1I	0.777958	<0.0001	22 q13	calcium voltage-gated channel subunit alpha1 I [Source:HGNC Symbol;Acc:HGNC:1396]
235420_at	HAPLN4	0.7778	<0.0001	19 p13	hyaluronan and proteoglycan link protein 4 [Source:HGNC Symbol;Acc:HGNC:31357]
1559603_at	GPR12	0.777652	<0.0001	13 q12	G protein-coupled receptor 12 [Source:HGNC Symbol;Acc:HGNC:4466]
1552715_a_at	RXFP1	0.777614	<0.0001	4 q32	relaxin/insulin like family peptide receptor 1 [Source:HGNC Symbol;Acc:HGNC:19718]
233305_at	NECAB1	0.776241	<0.0001	8 q21	N-terminal EF-hand calcium binding protein 1 [Source:HGNC Symbol;Acc:HGNC:20983]
238600_at	JAKMIP1	0.775935	<0.0001	4 p16	janus kinase and microtubule interacting protein 1 [Source:HGNC Symbol;Acc:HGNC:26460]
213676_at	TMEM151B	0.775052	<0.0001	6 p21	transmembrane protein 151B [Source:HGNC Symbol;Acc:HGNC:21315]
243686_at		0.774256	<0.0001	9 p21
220166_at	CNNM1	0.773972	<0.0001	10 q24	cyclin and CBS domain divalent metal cation transport mediator 1 [Source:HGNC Symbol;Acc:HGNC:102]
208463_at	GABRA4	0.773757	<0.0001	4 p12	gamma-aminobutyric acid type A receptor alpha4 subunit [Source:HGNC Symbol;Acc:HGNC:4078]
213678_at	TMEM151B	0.772247	<0.0001	6 p21	transmembrane protein 151B [Source:HGNC Symbol;Acc:HGNC:21315]
233139_at		0.771368	<0.0001
242852_at		0.770088	<0.0001	2 p25
214823_at		0.769906	<0.0001	6 p22	zinc finger protein 204, pseudogene [Source:HGNC Symbol;Acc:HGNC:12995]
1563182_at	ACVR1C	0.769802	<0.0001	2 q24	activin A receptor type 1C [Source:HGNC Symbol;Acc:HGNC:18123]
52837_at	KIAA1644	0.769681	<0.0001	22 q13	KIAA1644 [Source:HGNC Symbol;Acc:HGNC:29335]
210331_at	HECW1	0.769367	<0.0001	7 p14	HECT, C2 and WW domain containing E3 ubiquitin protein ligase 1 [Source:HGNC Symbol;Acc:HGNC:22195]
205852_at	CDK5R2	0.76929	<0.0001	2 q35	cyclin dependent kinase 5 regulatory subunit 2 [Source:HGNC Symbol;Acc:HGNC:1776]
238658_at		0.769231	<0.0001	15 q13
1556444_a_at		0.769082	<0.0001	8 q21
219671_at	HPCAL4	0.768365	<0.0001	1 p34	hippocalcin like 4 [Source:HGNC Symbol;Acc:HGNC:18212]
236465_at	RNF175	0.767228	<0.0001	4 q31	ring finger protein 175 [Source:HGNC Symbol;Acc:HGNC:27735]
1554334_a_at	DNAJA4	0.767	<0.0001	15 q25	DnaJ heat shock protein family (Hsp40) member A4 [Source:HGNC Symbol;Acc:HGNC:14885]
205428_s_at	CALB2	0.766062	<0.0001	16 q22	calbindin 2 [Source:HGNC Symbol;Acc:HGNC:1435]
229308_at	ANKRD29	0.766037	<0.0001	18 q11	ankyrin repeat domain 29 [Source:HGNC Symbol;Acc:HGNC:27110]
206089_at	NELL1	0.766019	<0.0001	11 p15	neural EGFL like 1 [Source:HGNC Symbol;Acc:HGNC:7750]
230010_at	SRRM4	0.765475	<0.0001	12 q24	serine/arginine repetitive matrix 4 [Source:HGNC Symbol;Acc:HGNC:29389]
242093_at	SYTL5	0.765095	<0.0001	X p11	synaptotagmin like 5 [Source:HGNC Symbol;Acc:HGNC:15589]
237177_at	CNTN4	0.76439	<0.0001	3 p26	contactin 4 [Source:HGNC Symbol;Acc:HGNC:2174]
206888_s_at	ARHGDIG	0.764216	<0.0001	16 p13	Rho GDP dissociation inhibitor gamma [Source:HGNC Symbol;Acc:HGNC:680]
1553126_a_at	SLC39A12	0.764209	<0.0001	10 p12	solute carrier family 39 member 12 [Source:HGNC Symbol;Acc:HGNC:20860]
205336_at	PVALB	0.76328	<0.0001	22 q12	parvalbumin [Source:HGNC Symbol;Acc:HGNC:9704]
236677_at	NGB	0.762591	<0.0001	14 q24	neuroglobin [Source:HGNC Symbol;Acc:HGNC:14077]
216086_at	SV2C	0.762282	<0.0001	5 q13	synaptic vesicle glycoprotein 2C [Source:HGNC Symbol;Acc:HGNC:30670]
225061_at	DNAJA4	0.762057	<0.0001	15 q25	DnaJ heat shock protein family (Hsp40) member A4 [Source:HGNC Symbol;Acc:HGNC:14885]
228796_at	CPNE4	0.761948	<0.0001	3 q22	copine 4 [Source:HGNC Symbol;Acc:HGNC:2317]
244217_at		0.761719	<0.0001
227123_at	RAB3B	0.761222	<0.0001	1 p32	RAB3B, member RAS oncogene family [Source:HGNC Symbol;Acc:HGNC:9778]
205914_s_at	GRIN1	0.760917	<0.0001	9 q34	glutamate ionotropic receptor NMDA type subunit 1 [Source:HGNC Symbol;Acc:HGNC:4584]
220795_s_at	BEGAIN	0.760833	<0.0001	14 q32	brain enriched guanylate kinase associated [Source:HGNC Symbol;Acc:HGNC:24163]
238332_at	ANKRD29	0.760675	<0.0001	18 q11	ankyrin repeat domain 29 [Source:HGNC Symbol;Acc:HGNC:27110]
230563_at	RASGEF1A	0.760442	<0.0001	10 q11	RasGEF domain family member 1A [Source:HGNC Symbol;Acc:HGNC:24246]
238697_at		0.76023	<0.0001	X q26	small integral membrane protein 10 like 2A [Source:HGNC Symbol;Acc:HGNC:34499]
228320_x_at	BICDL1	0.759273	<0.0001	12 q24	BICD family like cargo adaptor 1 [Source:HGNC Symbol;Acc:HGNC:28095]
1552519_at	ACVR1C	0.758116	<0.0001	2 q24	activin A receptor type 1C [Source:HGNC Symbol;Acc:HGNC:18123]
230644_at	LRFN5	0.758008	<0.0001	14 q21	leucine rich repeat and fibronectin type III domain containing 5 [Source:HGNC Symbol;Acc:HGNC:20360]
206772_at	PTH2R	0.757333	<0.0001	2 q34	parathyroid hormone 2 receptor [Source:HGNC Symbol;Acc:HGNC:9609]
1558414_at	FRRS1L	0.75723	<0.0001	9 q31	ferric chelate reductase 1 like [Source:HGNC Symbol;Acc:HGNC:1362]
207307_at	HTR2C	0.75719	<0.0001	X q23	5-hydroxytryptamine receptor 2C [Source:HGNC Symbol;Acc:HGNC:5295]
1557638_at		0.755304	<0.0001
212551_at	CAP2	0.754294	<0.0001	6 p22	CAP, adenylate cyclase-associated protein, 2 (yeast) [Source:HGNC Symbol;Acc:HGNC:20039]
202712_s_at	CKMT1A	0.754211	<0.0001	15 q15	creatine kinase, mitochondrial 1A [Source:HGNC Symbol;Acc:HGNC:31736]
236045_x_at	DOC2B	0.754068	<0.0001	17 p13	double C2 domain beta [Source:HGNC Symbol;Acc:HGNC:2986]
229917_at	AGAP2	0.753503	<0.0001	12 q14	ArfGAP with GTPase domain, ankyrin repeat and PH domain 2 [Source:HGNC Symbol;Acc:HGNC:16921]
206552_s_at	TAC1	0.753314	<0.0001	7 q21	tachykinin precursor 1 [Source:HGNC Symbol;Acc:HGNC:11517]
233972_s_at	FEZF2	0.752797	<0.0001	3 p14	FEZ family zinc finger 2 [Source:HGNC Symbol;Acc:HGNC:13506]
203001_s_at	STMN2	0.752315	<0.0001	8 q21	stathmin 2 [Source:HGNC Symbol;Acc:HGNC:10577]
240236_at	STXBP5L	0.751334	<0.0001	3 q13	syntaxin binding protein 5 like [Source:HGNC Symbol;Acc:HGNC:30757]
236110_at	ST8SIA5	0.751332	<0.0001	18 q21	ST8 alpha-N-acetyl-neuraminide alpha-2,8-sialyltransferase 5 [Source:HGNC Symbol;Acc:HGNC:17827]
213967_at	RALYL	0.75088	<0.0001	8 q21	RALY RNA binding protein-like [Source:HGNC Symbol;Acc:HGNC:27036]
218625_at	NRN1	0.750871	<0.0001	6 p25	neuritin 1 [Source:HGNC Symbol;Acc:HGNC:17972]
236360_at	LINC00982	0.750357	<0.0001	1 p36	long intergenic non-protein coding RNA 982 [Source:HGNC Symbol;Acc:HGNC:48664]
231336_at	CPNE4	0.749821	<0.0001	3 q22	copine 4 [Source:HGNC Symbol;Acc:HGNC:2317]
233059_at	KCNJ3	0.749653	<0.0001	2 q24	potassium voltage-gated channel subfamily J member 3 [Source:HGNC Symbol;Acc:HGNC:6264]
231384_at	GRIN2A	0.749609	<0.0001	16 p13	glutamate ionotropic receptor NMDA type subunit 2A [Source:HGNC Symbol;Acc:HGNC:4585]
213219_at	ADCY2	0.749432	<0.0001	5 p15	adenylate cyclase 2 (brain) [Source:HGNC Symbol;Acc:HGNC:233]
229309_at	ADRB1	0.748856	<0.0001	10 q25	adrenoceptor beta 1 [Source:HGNC Symbol;Acc:HGNC:285]
233002_at	PPP4R4	0.748549	<0.0001	14 q32	protein phosphatase 4, regulatory subunit 4 [Source:HGNC Symbol;Acc:HGNC:23788]
205328_at	CLDN10	0.746073	<0.0001	13 q32	claudin 10 [Source:HGNC Symbol;Acc:HGNC:2033]
209557_s_at	NCDN	0.745632	<0.0001	1 p34	neurochondrin [Source:HGNC Symbol;Acc:HGNC:17597]
204239_s_at	NNAT	0.743847	<0.0001	20 q11	neuronatin [Source:HGNC Symbol;Acc:HGNC:7860]
229029_at	CAMK4	0.743554	<0.0001	5 q22	calcium/calmodulin dependent protein kinase IV [Source:HGNC Symbol;Acc:HGNC:1464]
204712_at	WIF1	0.742154	<0.0001	12 q14	WNT inhibitory factor 1 [Source:HGNC Symbol;Acc:HGNC:18081]
222891_s_at	BCL11A	0.740932	<0.0001	2 p16	B-cell CLL/lymphoma 11A [Source:HGNC Symbol;Acc:HGNC:13221]
233098_s_at	EPB41L4B	0.738996	<0.0001	9 q31	erythrocyte membrane protein band 4.1 like 4B [Source:HGNC Symbol;Acc:HGNC:19818]
244084_at	AIFM3	0.738502	<0.0001	22 q11	apoptosis inducing factor, mitochondria associated 3 [Source:HGNC Symbol;Acc:HGNC:26398]
232531_at	EMX2OS	0.738492	<0.0001	10 q26	EMX2 opposite strand/antisense RNA [Source:HGNC Symbol;Acc:HGNC:18511]
231771_at	GJB6	0.737847	<0.0001	13 q12	gap junction protein beta 6 [Source:HGNC Symbol;Acc:HGNC:4288]
207141_s_at	KCNJ3	0.737801	<0.0001	2 q24	potassium voltage-gated channel subfamily J member 3 [Source:HGNC Symbol;Acc:HGNC:6264]
231963_at	ANKRD33B	0.737524	<0.0001	5 p15	ankyrin repeat domain 33B [Source:HGNC Symbol;Acc:HGNC:35240]
223500_at	CPLX1	0.736822	<0.0001	4 p16	complexin 1 [Source:HGNC Symbol;Acc:HGNC:2309]
206773_at	LY6H	0.736461	<0.0001	8 q24	lymphocyte antigen 6 complex, locus H [Source:HGNC Symbol;Acc:HGNC:6728]
231391_at	CTXN3	0.735858	<0.0001	5 q23	cortexin 3 [Source:HGNC Symbol;Acc:HGNC:31110]
203000_at	STMN2	0.735551	<0.0001	8 q21	stathmin 2 [Source:HGNC Symbol;Acc:HGNC:10577]
205549_at	PCP4	0.734185	<0.0001	21 q22	Purkinje cell protein 4 [Source:HGNC Symbol;Acc:HGNC:8742]
236151_at	SRRM4	0.734175	<0.0001	12 q24	serine/arginine repetitive matrix 4 [Source:HGNC Symbol;Acc:HGNC:29389]
229160_at	MUM1L1	0.733321	<0.0001	X q22	MUM1 like 1 [Source:HGNC Symbol;Acc:HGNC:26583]
209897_s_at	SLIT2	0.732924	<0.0001	4 p15	slit guidance ligand 2 [Source:HGNC Symbol;Acc:HGNC:11086]
203019_x_at	SSX2IP	0.732547	<0.0001	1 p22	SSX family member 2 interacting protein [Source:HGNC Symbol;Acc:HGNC:16509]
220122_at	MCTP1	0.73243	<0.0001	5 q15	multiple C2 and transmembrane domain containing 1 [Source:HGNC Symbol;Acc:HGNC:26183]
242138_at	DLX1	0.730938	<0.0001	2 q31	distal-less homeobox 1 [Source:HGNC Symbol;Acc:HGNC:2914]
219263_at	RNF128	0.730784	<0.0001	X q22	ring finger protein 128, E3 ubiquitin protein ligase [Source:HGNC Symbol;Acc:HGNC:21153]
205825_at	PCSK1	0.729733	<0.0001	5 q15	proprotein convertase subtilisin/kexin type 1 [Source:HGNC Symbol;Acc:HGNC:8743]
205984_at	CRHBP	0.729616	<0.0001	5 q13	corticotropin releasing hormone binding protein [Source:HGNC Symbol;Acc:HGNC:2356]
206349_at	LGI1	0.72931	<0.0001	10 q23	leucine rich glioma inactivated 1 [Source:HGNC Symbol;Acc:HGNC:6572]
220887_at	CCDC177	0.728751	<0.0001	14 q24	coiled-coil domain containing 177 [Source:HGNC Symbol;Acc:HGNC:23243]
243163_at	HECW1	0.728176	<0.0001	7 p14	HECT, C2 and WW domain containing E3 ubiquitin protein ligase 1 [Source:HGNC Symbol;Acc:HGNC:22195]
221086_s_at	FEZF2	0.728125	<0.0001	3 p14	FEZ family zinc finger 2 [Source:HGNC Symbol;Acc:HGNC:13506]
226632_at	CYGB	0.722208	<0.0001	17 q25	cytoglobin [Source:HGNC Symbol;Acc:HGNC:16505]
220131_at	FXYD7	0.72078	<0.0001	19 q13	FXYD domain containing ion transport regulator 7 [Source:HGNC Symbol;Acc:HGNC:4034]
1554640_at	PALM2	0.719375	<0.0001	9 q31	paralemmin 2 [Source:HGNC Symbol;Acc:HGNC:15845]
205230_at	RPH3A	0.718338	<0.0001	12 q24	rabphilin 3A [Source:HGNC Symbol;Acc:HGNC:17056]
210372_s_at	TPD52L1	0.716282	<0.0001	6 q22	tumor protein D52-like 1 [Source:HGNC Symbol;Acc:HGNC:12006]
209441_at	RHOBTB2	0.716228	<0.0001	8 p21	Rho related BTB domain containing 2 [Source:HGNC Symbol;Acc:HGNC:18756]
205901_at	PNOC	0.715232	<0.0001	8 p21	prepronociceptin [Source:HGNC Symbol;Acc:HGNC:9163]
1557326_at		0.714126	<0.0001
223574_x_at	PPP2R2C	0.714038	<0.0001	4 p16	protein phosphatase 2 regulatory subunit Bgamma [Source:HGNC Symbol;Acc:HGNC:9306]
210871_x_at	SSX2IP	0.71321	<0.0001	1 p22	SSX family member 2 interacting protein [Source:HGNC Symbol;Acc:HGNC:16509]
204870_s_at	PCSK2	0.713142	<0.0001	20 p12	proprotein convertase subtilisin/kexin type 2 [Source:HGNC Symbol;Acc:HGNC:8744]
204570_at	COX7A1	0.712556	<0.0001	19 q13	cytochrome c oxidase subunit 7A1 [Source:HGNC Symbol;Acc:HGNC:2287]
235077_at	MEG3	0.712011	<0.0001	14 q32	maternally expressed 3 (non-protein coding) [Source:HGNC Symbol;Acc:HGNC:14575]
206381_at	SCN2A	0.711383	<0.0001	2 q24	sodium voltage-gated channel alpha subunit 2 [Source:HGNC Symbol;Acc:HGNC:10588]
232720_at	LINGO2	0.711199	<0.0001	9 p21	leucine rich repeat and Ig domain containing 2 [Source:HGNC Symbol;Acc:HGNC:21207]
204945_at	PTPRN	0.710883	<0.0001	2 q35	protein tyrosine phosphatase, receptor type N [Source:HGNC Symbol;Acc:HGNC:9676]
211219_s_at	LHX2	0.710646	<0.0001	9 q33	LIM homeobox 2 [Source:HGNC Symbol;Acc:HGNC:6594]
213245_at	ADCY1	0.709103	<0.0001	7 p12	adenylate cyclase 1 (brain) [Source:HGNC Symbol;Acc:HGNC:232]
229641_at	CCBE1	0.709007	<0.0001	18 q21	collagen and calcium binding EGF domains 1 [Source:HGNC Symbol;Acc:HGNC:29426]
207527_at	KCNJ9	0.708562	<0.0001	1 q23	potassium voltage-gated channel subfamily J member 9 [Source:HGNC Symbol;Acc:HGNC:6270]
239671_at	SYT16	0.707238	<0.0001	14 q23	synaptotagmin 16 [Source:HGNC Symbol;Acc:HGNC:23142]
237719_x_at	RGS7BP	0.706926	<0.0001	5 q12	regulator of G-protein signaling 7 binding protein [Source:HGNC Symbol;Acc:HGNC:23271]
223611_s_at	LNX1	0.706676	<0.0001	4 q12	ligand of numb-protein X 1 [Source:HGNC Symbol;Acc:HGNC:6657]
227001_at	NIPAL2	0.70588	<0.0001	8 q22	NIPA like domain containing 2 [Source:HGNC Symbol;Acc:HGNC:25854]
220447_at	HRH3	0.704894	<0.0001	20 q13	histamine receptor H3 [Source:HGNC Symbol;Acc:HGNC:5184]
222798_at	PTER	0.704427	<0.0001	10 p13	phosphotriesterase related [Source:HGNC Symbol;Acc:HGNC:9590]
219714_s_at	CACNA2D3	0.701194	<0.0001	3 p21	calcium voltage-gated channel auxiliary subunit alpha2delta 3 [Source:HGNC Symbol;Acc:HGNC:15460]
229310_at	KLHL29	0.700795	<0.0001	2 p24	kelch like family member 29 [Source:HGNC Symbol;Acc:HGNC:29404]
236329_at	SCN8A	0.698848	<0.0001	12 q13	sodium voltage-gated channel alpha subunit 8 [Source:HGNC Symbol;Acc:HGNC:10596]
1565936_a_at	LMO3	0.698491	<0.0001	12 p12	LIM domain only 3 [Source:HGNC Symbol;Acc:HGNC:6643]
230882_at		0.697957	<0.0001	7 q21	DLX6 antisense RNA 1 [Source:HGNC Symbol;Acc:HGNC:37151]
242747_at		0.697049	<0.0001
229012_at	C9orf24	0.69664	<0.0001	9 p13	chromosome 9 open reading frame 24 [Source:HGNC Symbol;Acc:HGNC:19919]
205626_s_at	CALB1	0.696599	<0.0001	8 q21	calbindin 1 [Source:HGNC Symbol;Acc:HGNC:1434]
231739_at	PRRT1	0.695926	<0.0001	6 p21	proline rich transmembrane protein 1 [Source:HGNC Symbol;Acc:HGNC:13943]
243139_at	SV2C	0.695213	<0.0001	5 q13	synaptic vesicle glycoprotein 2C [Source:HGNC Symbol;Acc:HGNC:30670]
242517_at	KISS1R	0.690624	<0.0001	19 p13	KISS1 receptor [Source:HGNC Symbol;Acc:HGNC:4510]
209442_x_at	ANK3	0.689602	<0.0001	10 q21	ankyrin 3, node of Ranvier (ankyrin G) [Source:HGNC Symbol;Acc:HGNC:494]
230130_at		0.689311	<0.0001
207100_s_at	VAMP1	0.68899	<0.0001	12 p13	vesicle associated membrane protein 1 [Source:HGNC Symbol;Acc:HGNC:12642]
205625_s_at	CALB1	0.688375	<0.0001	8 q21	calbindin 1 [Source:HGNC Symbol;Acc:HGNC:1434]
211586_s_at	ATP2B2	0.683386	<0.0001	3 p25	ATPase plasma membrane Ca2+ transporting 2 [Source:HGNC Symbol;Acc:HGNC:815]
205149_s_at	CLCN4	0.681496	<0.0001	X p22	chloride voltage-gated channel 4 [Source:HGNC Symbol;Acc:HGNC:2022]
237828_at	SRRM4	0.681196	<0.0001	12 q24	serine/arginine repetitive matrix 4 [Source:HGNC Symbol;Acc:HGNC:29389]
228850_s_at	SLIT2	0.680272	<0.0001	4 p15	slit guidance ligand 2 [Source:HGNC Symbol;Acc:HGNC:11086]
203700_s_at	DIO2	0.679351	<0.0001	14 q31	deiodinase, iodothyronine, type II [Source:HGNC Symbol;Acc:HGNC:2884]
238212_at		0.678765	<0.0001
212732_at	MEG3	0.677566	<0.0001	14 q32	maternally expressed 3 (non-protein coding) [Source:HGNC Symbol;Acc:HGNC:14575]
203510_at	MET	0.676964	<0.0001	7 q31	MET proto-oncogene, receptor tyrosine kinase [Source:HGNC Symbol;Acc:HGNC:7029]
213479_at	NPTX2	0.675739	<0.0001	7 q22	neuronal pentraxin 2 [Source:HGNC Symbol;Acc:HGNC:7953]
218002_s_at	CXCL14	0.67514	<0.0001	5 q31	C-X-C motif chemokine ligand 14 [Source:HGNC Symbol;Acc:HGNC:10640]
226863_at	FAM110C	0.674735	<0.0001	2 p25	family with sequence similarity 110 member C [Source:HGNC Symbol;Acc:HGNC:33340]
236783_at	KCNIP4	0.674579	<0.0001	4 p15	potassium voltage-gated channel interacting protein 4 [Source:HGNC Symbol;Acc:HGNC:30083]
219949_at	LRRC2	0.673253	<0.0001	3 p21	leucine rich repeat containing 2 [Source:HGNC Symbol;Acc:HGNC:14676]
222484_s_at	CXCL14	0.671769	<0.0001	5 q31	C-X-C motif chemokine ligand 14 [Source:HGNC Symbol;Acc:HGNC:10640]
225746_at	RAB11FIP4	0.6668	<0.0001	17 q11	RAB11 family interacting protein 4 [Source:HGNC Symbol;Acc:HGNC:30267]
236277_at		0.665106	<0.0001
219463_at	LAMP5	0.664828	<0.0001	20 p12	lysosomal associated membrane protein family member 5 [Source:HGNC Symbol;Acc:HGNC:16097]
205924_at	RAB3B	0.664738	<0.0001	1 p32	RAB3B, member RAS oncogene family [Source:HGNC Symbol;Acc:HGNC:9778]
231240_at		0.664693	<0.0001
229288_at	EPHA7	0.66424	<0.0001	6 q16	EPH receptor A7 [Source:HGNC Symbol;Acc:HGNC:3390]
226145_s_at	FRAS1	0.663254	<0.0001	4 q21	Fraser extracellular matrix complex subunit 1 [Source:HGNC Symbol;Acc:HGNC:19185]
214432_at	ATP1A3	0.663103	<0.0001	19 q13	ATPase Na+/K+ transporting subunit alpha 3 [Source:HGNC Symbol;Acc:HGNC:801]
226809_at		0.662434	<0.0001	2 q21	fatty acyl-CoA reductase 2 pseudogene 2 [Source:HGNC Symbol;Acc:HGNC:49279]
206935_at	PCDH8	0.659833	<0.0001	13 q14	protocadherin 8 [Source:HGNC Symbol;Acc:HGNC:8660]
241871_at	CAMK4	0.659733	<0.0001	5 q22	calcium/calmodulin dependent protein kinase IV [Source:HGNC Symbol;Acc:HGNC:1464]
227217_at	WNK2	0.659529	<0.0001	9 q22	WNK lysine deficient protein kinase 2 [Source:HGNC Symbol;Acc:HGNC:14542]
239132_at	NOS1	0.65614	<0.0001	12 q24	nitric oxide synthase 1 [Source:HGNC Symbol;Acc:HGNC:7872]
210787_s_at	CAMKK2	0.65569	<0.0001	12 q24	calcium/calmodulin dependent protein kinase kinase 2 [Source:HGNC Symbol;Acc:HGNC:1470]
231781_s_at	LRRC2	0.653065	<0.0001	3 p21	leucine rich repeat containing 2 [Source:HGNC Symbol;Acc:HGNC:14676]
214270_s_at	MAPRE3	0.647219	<0.0001	2 p23	microtubule associated protein RP/EB family member 3 [Source:HGNC Symbol;Acc:HGNC:6892]
221950_at	EMX2	0.645274	<0.0001	10 q26	empty spiracles homeobox 2 [Source:HGNC Symbol;Acc:HGNC:3341]
215664_s_at	EPHA5	0.643176	<0.0001	4 q13	EPH receptor A5 [Source:HGNC Symbol;Acc:HGNC:3389]
215145_s_at	CNTNAP2	0.642047	<0.0001	7 q35	contactin associated protein-like 2 [Source:HGNC Symbol;Acc:HGNC:13830]
206343_s_at	NRG1	0.640507	<0.0001	8 p12	neuregulin 1 [Source:HGNC Symbol;Acc:HGNC:7997]
238533_at	EPHA7	0.640401	<0.0001	6 q16	EPH receptor A7 [Source:HGNC Symbol;Acc:HGNC:3390]
222942_s_at	TIAM2	0.640253	<0.0001	6 q25	T-cell lymphoma invasion and metastasis 2 [Source:HGNC Symbol;Acc:HGNC:11806]
226907_at	PPP1R14C	0.638347	<0.0001	6 q25	protein phosphatase 1 regulatory inhibitor subunit 14C [Source:HGNC Symbol;Acc:HGNC:14952]
238577_s_at	TSHZ2	0.636239	<0.0001	20 q13	teashirt zinc finger homeobox 2 [Source:HGNC Symbol;Acc:HGNC:13010]
220448_at	KCNK12	0.631689	<0.0001	2 p16	potassium two pore domain channel subfamily K member 12 [Source:HGNC Symbol;Acc:HGNC:6274]
226912_at	ZDHHC23	0.63023	<0.0001	3 q13	zinc finger DHHC-type containing 23 [Source:HGNC Symbol;Acc:HGNC:28654]
203476_at	TPBG	0.625994	<0.0001	6 q14	trophoblast glycoprotein [Source:HGNC Symbol;Acc:HGNC:12004]
207299_s_at	GRM1	0.623813	<0.0001	6 q24	glutamate metabotropic receptor 1 [Source:HGNC Symbol;Acc:HGNC:4593]
214203_s_at	LOC102724788	0.621541	<0.0001	KI270734.1
1562828_at		0.619342	<0.0001
203699_s_at	DIO2	0.609662	<0.0001	14 q31	deiodinase, iodothyronine, type II [Source:HGNC Symbol;Acc:HGNC:2884]
237939_at	EPHA5	0.605476	<0.0001	4 q13	EPH receptor A5 [Source:HGNC Symbol;Acc:HGNC:3389]
235616_at	TSHZ2	0.605241	<0.0001	20 q13	teashirt zinc finger homeobox 2 [Source:HGNC Symbol;Acc:HGNC:13010]
234994_at	TMEM200A	0.604354	<0.0001	6 q23	transmembrane protein 200A [Source:HGNC Symbol;Acc:HGNC:21075]
213791_at	PENK	0.600289	<0.0001	8 q12	proenkephalin [Source:HGNC Symbol;Acc:HGNC:8831]
219478_at	WFDC1	0.596852	<0.0001	16 q24	WAP four-disulfide core domain 1 [Source:HGNC Symbol;Acc:HGNC:15466]
222234_s_at	DBNDD1	0.593056	<0.0001	16 q24	dysbindin (dystrobrevin binding protein 1) domain containing 1 [Source:HGNC Symbol;Acc:HGNC:28455]
206330_s_at	SHC3	0.592999	<0.0001	9 q22	SHC adaptor protein 3 [Source:HGNC Symbol;Acc:HGNC:18181]
207147_at	DLX2	0.592862	<0.0001	2 q31	distal-less homeobox 2 [Source:HGNC Symbol;Acc:HGNC:2915]
215149_at	AJAP1	0.592499	<0.0001	1 p36	adherens junctions associated protein 1 [Source:HGNC Symbol;Acc:HGNC:30801]
228365_at	CPNE8	0.591496	<0.0001	12 q12	copine 8 [Source:HGNC Symbol;Acc:HGNC:23498]
206382_s_at	BDNF	0.586223	<0.0001	11 p14	brain derived neurotrophic factor [Source:HGNC Symbol;Acc:HGNC:1033]
229849_at	WIPF3	0.58478	<0.0001	7 p14	WAS/WASL interacting protein family member 3 [Source:HGNC Symbol;Acc:HGNC:22004]
225809_at	PARM1	0.58453	<0.0001	4 q13	prostate androgen-regulated mucin-like protein 1 [Source:HGNC Symbol;Acc:HGNC:24536]
213353_at	ABCA5	0.584248	<0.0001	17 q24	ATP binding cassette subfamily A member 5 [Source:HGNC Symbol;Acc:HGNC:35]
210794_s_at	MEG3	0.577048	<0.0001	14 q32	maternally expressed 3 (non-protein coding) [Source:HGNC Symbol;Acc:HGNC:14575]
226482_s_at	TSTD1	0.566758	<0.0001	1 q23	thiosulfate sulfurtransferase like domain containing 1 [Source:HGNC Symbol;Acc:HGNC:35410]
213638_at	PHACTR1	0.552743	<0.0001	6 p24	phosphatase and actin regulator 1 [Source:HGNC Symbol;Acc:HGNC:20990]
1557745_at		0.550056	<0.0001
220429_at	NDST3	0.549119	<0.0001	4 q26	N-deacetylase/N-sulfotransferase 3 [Source:HGNC Symbol;Acc:HGNC:7682]
206984_s_at	RIT2	0.540662	<0.0001	18 q12	Ras like without CAAX 2 [Source:HGNC Symbol;Acc:HGNC:10017]
1566867_at		0.539647	<0.0001
206803_at	PDYN	0.538766	<0.0001	20 p13	prodynorphin [Source:HGNC Symbol;Acc:HGNC:8820]
230498_at	MCHR1	0.526266	<0.0001	22 q13	melanin concentrating hormone receptor 1 [Source:HGNC Symbol;Acc:HGNC:4479]
226610_at	CENPV	0.446244	<0.0001	17 p11	centromere protein V [Source:HGNC Symbol;Acc:HGNC:29920]

## Sheet: Spot E
ID	Symbol	correlation	p-value	Chromosome	Description
225627_s_at	CACHD1	0.85401	<0.0001	1 p31	cache domain containing 1 [Source:HGNC Symbol;Acc:HGNC:29314]
200850_s_at	AHCYL1	0.84227	<0.0001	1 p13	adenosylhomocysteinase like 1 [Source:HGNC Symbol;Acc:HGNC:344]
207107_at	RPE65	0.827419	<0.0001	1 p31	retinal pigment epithelium-specific protein 65kDa [Source:HGNC Symbol;Acc:HGNC:10294]
200849_s_at	AHCYL1	0.816731	<0.0001	1 p13	adenosylhomocysteinase like 1 [Source:HGNC Symbol;Acc:HGNC:344]
238135_at	AGTRAP	0.814024	<0.0001	1 p36	angiotensin II receptor associated protein [Source:HGNC Symbol;Acc:HGNC:13539]
202187_s_at	PPP2R5A	0.801236	<0.0001	1 q32	protein phosphatase 2 regulatory subunit B'alpha [Source:HGNC Symbol;Acc:HGNC:9309]
209716_at	CSF1	0.801218	<0.0001	1 p13	colony stimulating factor 1 [Source:HGNC Symbol;Acc:HGNC:2432]
224976_at	NFIA	0.796295	<0.0001	1 p31	nuclear factor I A [Source:HGNC Symbol;Acc:HGNC:7784]
209717_at	EVI5	0.790136	<0.0001	1 p22	ecotropic viral integration site 5 [Source:HGNC Symbol;Acc:HGNC:3501]
228115_at	GAREM1	0.786224	<0.0001	18 q12	GRB2 associated regulator of MAPK1 subtype 1 [Source:HGNC Symbol;Acc:HGNC:26136]
224975_at	NFIA	0.785956	<0.0001	1 p31	nuclear factor I A [Source:HGNC Symbol;Acc:HGNC:7784]
212327_at	LIMCH1	0.778412	<0.0001	4 p13	LIM and calponin homology domains 1 [Source:HGNC Symbol;Acc:HGNC:29191]
1554298_a_at	WDR49	0.777724	<0.0001	3 q26	WD repeat domain 49 [Source:HGNC Symbol;Acc:HGNC:26587]
226197_at	AR	0.775732	<0.0001	X q12	androgen receptor [Source:HGNC Symbol;Acc:HGNC:644]
225384_at	DOCK7	0.775518	<0.0001	1 p31	dedicator of cytokinesis 7 [Source:HGNC Symbol;Acc:HGNC:19190]
209292_at		0.775507	<0.0001
226532_at		0.772613	<0.0001
203868_s_at	VCAM1	0.772025	<0.0001	1 p21	vascular cell adhesion molecule 1 [Source:HGNC Symbol;Acc:HGNC:12663]
229299_at	NADK2	0.771546	<0.0001	5 p13	NAD kinase 2, mitochondrial [Source:HGNC Symbol;Acc:HGNC:26404]
230958_s_at		0.771192	<0.0001
226001_at	KLHL5	0.765313	<0.0001	4 p14	kelch like family member 5 [Source:HGNC Symbol;Acc:HGNC:6356]
226192_at	AR	0.764307	<0.0001	X q12	androgen receptor [Source:HGNC Symbol;Acc:HGNC:644]
205316_at	SLC15A2	0.761484	<0.0001	3 q13	solute carrier family 15 member 2 [Source:HGNC Symbol;Acc:HGNC:10921]
212230_at	PLPP3	0.760767	<0.0001	1 p32	phospholipid phosphatase 3 [Source:HGNC Symbol;Acc:HGNC:9229]
235065_at	GAREM1	0.760331	<0.0001	18 q12	GRB2 associated regulator of MAPK1 subtype 1 [Source:HGNC Symbol;Acc:HGNC:26136]
206811_at	ADCY8	0.75779	<0.0001	8 q24	adenylate cyclase 8 (brain) [Source:HGNC Symbol;Acc:HGNC:239]
205317_s_at	SLC15A2	0.757529	<0.0001	3 q13	solute carrier family 15 member 2 [Source:HGNC Symbol;Acc:HGNC:10921]
212328_at	LIMCH1	0.755696	<0.0001	4 p13	LIM and calponin homology domains 1 [Source:HGNC Symbol;Acc:HGNC:29191]
226908_at	LRIG3	0.755334	<0.0001	12 q14	leucine rich repeats and immunoglobulin like domains 3 [Source:HGNC Symbol;Acc:HGNC:30991]
242051_at		0.754925	<0.0001
204430_s_at	SLC2A5	0.754602	<0.0001	1 p36	solute carrier family 2 member 5 [Source:HGNC Symbol;Acc:HGNC:11010]
232068_s_at	TLR4	0.754209	<0.0001	9 q33	toll like receptor 4 [Source:HGNC Symbol;Acc:HGNC:11850]
235664_at		0.75211	<0.0001
220005_at	P2RY13	0.752036	<0.0001	3 q25	purinergic receptor P2Y13 [Source:HGNC Symbol;Acc:HGNC:4537]
1569955_at		0.751194	<0.0001
204273_at	EDNRB	0.750432	<0.0001	13 q22	endothelin receptor type B [Source:HGNC Symbol;Acc:HGNC:3180]
215017_s_at	FNBP1L	0.750187	<0.0001	1 p22	formin binding protein 1 like [Source:HGNC Symbol;Acc:HGNC:20851]
213689_x_at	FAM69A	0.749732	<0.0001	1 p22	family with sequence similarity 69 member A [Source:HGNC Symbol;Acc:HGNC:32213]
212293_at	HIPK1	0.749546	<0.0001	1 p13	homeodomain interacting protein kinase 1 [Source:HGNC Symbol;Acc:HGNC:19006]
212324_s_at	VPS13D	0.749328	<0.0001	1 p36	vacuolar protein sorting 13 homolog D [Source:HGNC Symbol;Acc:HGNC:23595]
200848_at	AHCYL1	0.749196	<0.0001	1 p13	adenosylhomocysteinase like 1 [Source:HGNC Symbol;Acc:HGNC:344]
218932_at	ZNHIT6	0.748209	<0.0001	1 p22	zinc finger HIT-type containing 6 [Source:HGNC Symbol;Acc:HGNC:26089]
89977_at	ACSM5	0.746493	<0.0001	16 p12	acyl-CoA synthetase medium-chain family member 5 [Source:HGNC Symbol;Acc:HGNC:26060]
206170_at	ADRB2	0.745118	<0.0001	5 q32	adrenoceptor beta 2 [Source:HGNC Symbol;Acc:HGNC:286]
226946_at	NADK2	0.744239	<0.0001	5 p13	NAD kinase 2, mitochondrial [Source:HGNC Symbol;Acc:HGNC:26404]
230865_at	LIX1	0.743964	<0.0001	5 q15	limb and CNS expressed 1 [Source:HGNC Symbol;Acc:HGNC:18581]
228604_at	FAM76A	0.742929	<0.0001	1 p35	family with sequence similarity 76 member A [Source:HGNC Symbol;Acc:HGNC:28530]
205573_s_at	SNX7	0.742135	<0.0001	1 p21	sorting nexin 7 [Source:HGNC Symbol;Acc:HGNC:14971]
220061_at	ACSM5	0.741643	<0.0001	16 p12	acyl-CoA synthetase medium-chain family member 5 [Source:HGNC Symbol;Acc:HGNC:26060]
228594_at	NADK2	0.739157	<0.0001	5 p13	NAD kinase 2, mitochondrial [Source:HGNC Symbol;Acc:HGNC:26404]
224894_at	YAP1	0.738651	<0.0001	11 q22	Yes associated protein 1 [Source:HGNC Symbol;Acc:HGNC:16262]
238455_at	PLXDC2	0.737525	<0.0001	10 p12	plexin domain containing 2 [Source:HGNC Symbol;Acc:HGNC:21013]
201124_at	ITGB5	0.736751	<0.0001	3 q21	integrin subunit beta 5 [Source:HGNC Symbol;Acc:HGNC:6160]
202085_at	TJP2	0.736721	<0.0001	9 q21	tight junction protein 2 [Source:HGNC Symbol;Acc:HGNC:11828]
211286_x_at	CSF2RA	0.736209	<0.0001	X p22	colony stimulating factor 2 receptor alpha subunit [Source:HGNC Symbol;Acc:HGNC:2435]
226810_at	OGFRL1	0.735797	<0.0001	6 q13	opioid growth factor receptor-like 1 [Source:HGNC Symbol;Acc:HGNC:21378]
224341_x_at	TLR4	0.73575	<0.0001	9 q33	toll like receptor 4 [Source:HGNC Symbol;Acc:HGNC:11850]
223085_at	RNF19A	0.734636	<0.0001	8 q22	ring finger protein 19A, RBR E3 ubiquitin protein ligase [Source:HGNC Symbol;Acc:HGNC:13432]
1557286_at		0.73317	<0.0001	5 q23
231364_at	NFIA-AS2	0.732577	<0.0001	1 p31	NFIA antisense RNA 2 [Source:HGNC Symbol;Acc:HGNC:40401]
236704_at		0.730997	<0.0001	1 q21
204642_at	S1PR1	0.730372	<0.0001	1 p21	sphingosine-1-phosphate receptor 1 [Source:HGNC Symbol;Acc:HGNC:3165]
209539_at	ARHGEF6	0.730216	<0.0001	X q26	Rac/Cdc42 guanine nucleotide exchange factor 6 [Source:HGNC Symbol;Acc:HGNC:685]
218087_s_at	SORBS1	0.728639	<0.0001	10 q24	sorbin and SH3 domain containing 1 [Source:HGNC Symbol;Acc:HGNC:14565]
219377_at	GAREM1	0.72859	<0.0001	18 q12	GRB2 associated regulator of MAPK1 subtype 1 [Source:HGNC Symbol;Acc:HGNC:26136]
217257_at		0.728455	<0.0001
221796_at	NTRK2	0.728114	<0.0001	9 q21	neurotrophic receptor tyrosine kinase 2 [Source:HGNC Symbol;Acc:HGNC:8032]
204984_at	GPC4	0.726194	<0.0001	X q26	glypican 4 [Source:HGNC Symbol;Acc:HGNC:4452]
1558101_at	NFIA	0.724806	<0.0001	1 p31	nuclear factor I A [Source:HGNC Symbol;Acc:HGNC:7784]
207075_at	NLRP3	0.724794	<0.0001	1 q44	NLR family pyrin domain containing 3 [Source:HGNC Symbol;Acc:HGNC:16400]
209879_at	SELPLG	0.724735	<0.0001	12 q24	selectin P ligand [Source:HGNC Symbol;Acc:HGNC:10722]
202646_s_at	CSDE1	0.724644	<0.0001	1 p13	cold shock domain containing E1 [Source:HGNC Symbol;Acc:HGNC:29905]
1553202_at	STOX1	0.724603	<0.0001	10 q22	storkhead box 1 [Source:HGNC Symbol;Acc:HGNC:23508]
216044_x_at	FAM69A	0.72357	<0.0001	1 p22	family with sequence similarity 69 member A [Source:HGNC Symbol;Acc:HGNC:32213]
229635_at		0.722918	<0.0001	4 q21	long intergenic non-protein coding RNA 1094 [Source:HGNC Symbol;Acc:HGNC:49219]
229975_at	BMPR1B	0.722027	<0.0001	4 q22	bone morphogenetic protein receptor type 1B [Source:HGNC Symbol;Acc:HGNC:1077]
221530_s_at	BHLHE41	0.721895	<0.0001	12 p12	basic helix-loop-helix family member e41 [Source:HGNC Symbol;Acc:HGNC:16617]
207085_x_at	CSF2RA	0.721756	<0.0001	X p22	colony stimulating factor 2 receptor alpha subunit [Source:HGNC Symbol;Acc:HGNC:2435]
202445_s_at	NOTCH2	0.720184	<0.0001	1 p12	notch 2 [Source:HGNC Symbol;Acc:HGNC:7882]
212560_at	SORL1	0.718762	<0.0001	11 q24	sortilin-related receptor, L(DLR class) A repeats containing [Source:HGNC Symbol;Acc:HGNC:11185]
230782_at	SORD	0.718503	<0.0001	15 q21	sorbitol dehydrogenase [Source:HGNC Symbol;Acc:HGNC:11184]
239682_at		0.71802	<0.0001
205150_s_at	TRIL	0.717523	<0.0001	7 p14	TLR4 interactor with leucine rich repeats [Source:HGNC Symbol;Acc:HGNC:22200]
226625_at	TGFBR3	0.716472	<0.0001	1 p22	transforming growth factor beta receptor 3 [Source:HGNC Symbol;Acc:HGNC:11774]
212325_at	LIMCH1	0.715754	<0.0001	4 p13	LIM and calponin homology domains 1 [Source:HGNC Symbol;Acc:HGNC:29191]
205151_s_at	TRIL	0.715713	<0.0001	7 p14	TLR4 interactor with leucine rich repeats [Source:HGNC Symbol;Acc:HGNC:22200]
202850_at	ABCD3	0.715488	<0.0001	1 p21	ATP binding cassette subfamily D member 3 [Source:HGNC Symbol;Acc:HGNC:67]
220731_s_at	NECAP2	0.715075	<0.0001	1 p36	NECAP endocytosis associated 2 [Source:HGNC Symbol;Acc:HGNC:25528]
237147_at		0.714646	<0.0001	3 q29
209656_s_at	TMEM47	0.714592	<0.0001	X p21	transmembrane protein 47 [Source:HGNC Symbol;Acc:HGNC:18515]
229435_at	GLIS3	0.714539	<0.0001	9 p24	GLIS family zinc finger 3 [Source:HGNC Symbol;Acc:HGNC:28510]
244040_at	KCNN3	0.713684	<0.0001	1 q21	potassium calcium-activated channel subfamily N member 3 [Source:HGNC Symbol;Acc:HGNC:6292]
236163_at	LIX1	0.712842	<0.0001	5 q15	limb and CNS expressed 1 [Source:HGNC Symbol;Acc:HGNC:18581]
210117_at	SPAG1	0.712769	<0.0001	8 q22	sperm associated antigen 1 [Source:HGNC Symbol;Acc:HGNC:11212]
204429_s_at	SLC2A5	0.71237	<0.0001	1 p36	solute carrier family 2 member 5 [Source:HGNC Symbol;Acc:HGNC:11010]
201667_at	GJA1	0.711254	<0.0001	6 q22	gap junction protein alpha 1 [Source:HGNC Symbol;Acc:HGNC:4274]
206167_s_at	ARHGAP6	0.711185	<0.0001	X p22	Rho GTPase activating protein 6 [Source:HGNC Symbol;Acc:HGNC:676]
239822_at	LINC01354	0.710697	<0.0001	1 q42	long intergenic non-protein coding RNA 1354 [Source:HGNC Symbol;Acc:HGNC:50581]
204439_at	IFI44L	0.71055	<0.0001	1 p31	interferon induced protein 44 like [Source:HGNC Symbol;Acc:HGNC:17817]
226770_at	MAGI3	0.710535	<0.0001	1 p13	membrane associated guanylate kinase, WW and PDZ domain containing 3 [Source:HGNC Symbol;Acc:HGNC:29647]
201180_s_at	GNAI3	0.710391	<0.0001	1 p13	G protein subunit alpha i3 [Source:HGNC Symbol;Acc:HGNC:4387]
227091_at	CCDC146	0.709053	<0.0001	7 q11	coiled-coil domain containing 146 [Source:HGNC Symbol;Acc:HGNC:29296]
224895_at	YAP1	0.708977	<0.0001	11 q22	Yes associated protein 1 [Source:HGNC Symbol;Acc:HGNC:16262]
239468_at	MKX	0.708392	<0.0001	10 p12	mohawk homeobox [Source:HGNC Symbol;Acc:HGNC:23729]
228195_at	C2orf88	0.707775	<0.0001	2 q32	chromosome 2 open reading frame 88 [Source:HGNC Symbol;Acc:HGNC:28191]
209297_at	ITSN1	0.707558	<0.0001	21 q22	intersectin 1 [Source:HGNC Symbol;Acc:HGNC:6183]
226116_at	DFFA	0.707299	<0.0001	1 p36	DNA fragmentation factor subunit alpha [Source:HGNC Symbol;Acc:HGNC:2772]
225502_at	DOCK8	0.707037	<0.0001	9 p24	dedicator of cytokinesis 8 [Source:HGNC Symbol;Acc:HGNC:19191]
215046_at	KANSL1L	0.70588	<0.0001	2 q34	KAT8 regulatory NSL complex subunit 1 like [Source:HGNC Symbol;Acc:HGNC:26310]
229816_at	WDR78	0.70574	<0.0001	1 p31	WD repeat domain 78 [Source:HGNC Symbol;Acc:HGNC:26252]
212522_at	PDE8A	0.705605	<0.0001	15 q25	phosphodiesterase 8A [Source:HGNC Symbol;Acc:HGNC:8793]
232116_at	GRHL3	0.705002	<0.0001	1 p36	grainyhead like transcription factor 3 [Source:HGNC Symbol;Acc:HGNC:25839]
226806_s_at	NFIA	0.704585	<0.0001	1 p31	nuclear factor I A [Source:HGNC Symbol;Acc:HGNC:7784]
1552931_a_at	PDE8A	0.704292	<0.0001	15 q25	phosphodiesterase 8A [Source:HGNC Symbol;Acc:HGNC:8793]
212521_s_at	PDE8A	0.704254	<0.0001	15 q25	phosphodiesterase 8A [Source:HGNC Symbol;Acc:HGNC:8793]
226978_at	PPARA	0.704246	<0.0001	22 q13	peroxisome proliferator activated receptor alpha [Source:HGNC Symbol;Acc:HGNC:9232]
209291_at	ID4	0.70411	<0.0001	6 p22	inhibitor of DNA binding 4, HLH protein [Source:HGNC Symbol;Acc:HGNC:5363]
202934_at	HK2	0.703801	<0.0001	2 p12	hexokinase 2 [Source:HGNC Symbol;Acc:HGNC:4923]
212572_at	STK38L	0.703572	<0.0001	12 p11	serine/threonine kinase 38 like [Source:HGNC Symbol;Acc:HGNC:17848]
221045_s_at	PER3	0.702531	<0.0001	1 p36	period circadian clock 3 [Source:HGNC Symbol;Acc:HGNC:8847]
222513_s_at	SORBS1	0.702281	<0.0001	10 q24	sorbin and SH3 domain containing 1 [Source:HGNC Symbol;Acc:HGNC:14565]
212920_at	REST	0.70181	<0.0001	4 q12	RE1 silencing transcription factor [Source:HGNC Symbol;Acc:HGNC:9966]
207830_s_at	PPP1R8	0.701803	<0.0001	1 p35	protein phosphatase 1 regulatory subunit 8 [Source:HGNC Symbol;Acc:HGNC:9296]
200677_at	PTTG1IP	0.701635	<0.0001	21 q22	pituitary tumor-transforming 1 interacting protein [Source:HGNC Symbol;Acc:HGNC:13524]
226510_at	HEATR5A	0.700735	<0.0001	14 q12	HEAT repeat containing 5A [Source:HGNC Symbol;Acc:HGNC:20276]
235885_at	P2RY12	0.70072	<0.0001	3 q25	purinergic receptor P2Y12 [Source:HGNC Symbol;Acc:HGNC:18124]
201563_at	SORD	0.700709	<0.0001	15 q21	sorbitol dehydrogenase [Source:HGNC Symbol;Acc:HGNC:11184]
223230_at	PRPF38A	0.700486	<0.0001	1 p32	pre-mRNA processing factor 38A [Source:HGNC Symbol;Acc:HGNC:25930]
213506_at	F2RL1	0.699957	<0.0001	5 q13	F2R like trypsin receptor 1 [Source:HGNC Symbol;Acc:HGNC:3538]
228450_at	PLEKHA7	0.699543	<0.0001	11 p15	pleckstrin homology domain containing A7 [Source:HGNC Symbol;Acc:HGNC:27049]
218640_s_at	PLEKHF2	0.69928	<0.0001	8 q22	pleckstrin homology and FYVE domain containing 2 [Source:HGNC Symbol;Acc:HGNC:20757]
237470_at	DOCK7	0.698188	<0.0001	1 p31	dedicator of cytokinesis 7 [Source:HGNC Symbol;Acc:HGNC:19190]
235795_at	PAX6	0.698061	<0.0001	11 p13	paired box 6 [Source:HGNC Symbol;Acc:HGNC:8620]
201125_s_at	ITGB5	0.69772	<0.0001	3 q21	integrin subunit beta 5 [Source:HGNC Symbol;Acc:HGNC:6160]
209298_s_at	ITSN1	0.697534	<0.0001	21 q22	intersectin 1 [Source:HGNC Symbol;Acc:HGNC:6183]
204422_s_at	FGF2	0.696956	<0.0001	4 q28	fibroblast growth factor 2 [Source:HGNC Symbol;Acc:HGNC:3676]
1568892_at	LOC100996251	0.696797	<0.0001	1 p13
227748_at	RBMXL1	0.696137	<0.0001	1 p22	RNA binding motif protein, X-linked-like 1 [Source:HGNC Symbol;Acc:HGNC:25073]
218706_s_at	GRAMD3	0.69502	<0.0001	5 q23	GRAM domain containing 3 [Source:HGNC Symbol;Acc:HGNC:24911]
213355_at	ST3GAL6	0.694098	<0.0001	3 q12	ST3 beta-galactoside alpha-2,3-sialyltransferase 6 [Source:HGNC Symbol;Acc:HGNC:18080]
209544_at	RIPK2	0.6932	<0.0001	8 q21	receptor interacting serine/threonine kinase 2 [Source:HGNC Symbol;Acc:HGNC:10020]
236297_at	PLXDC2	0.692709	<0.0001	10 p12	plexin domain containing 2 [Source:HGNC Symbol;Acc:HGNC:21013]
212377_s_at	NOTCH2	0.691479	<0.0001	1 p12	notch 2 [Source:HGNC Symbol;Acc:HGNC:7882]
222495_at	TMEM167B	0.689815	<0.0001	1 p13	transmembrane protein 167B [Source:HGNC Symbol;Acc:HGNC:30187]
217941_s_at	ERBIN	0.689221	<0.0001	5 q12	erbb2 interacting protein [Source:HGNC Symbol;Acc:HGNC:15842]
206283_s_at	TAL1	0.689168	<0.0001	1 p33	T-cell acute lymphocytic leukemia 1 [Source:HGNC Symbol;Acc:HGNC:11556]
51146_at	PIGV	0.689129	<0.0001	1 p36	phosphatidylinositol glycan anchor biosynthesis class V [Source:HGNC Symbol;Acc:HGNC:26031]
219181_at	LIPG	0.687937	<0.0001	18 q21	lipase G, endothelial type [Source:HGNC Symbol;Acc:HGNC:6623]
235612_at	PRPF38A	0.687291	<0.0001	1 p32	pre-mRNA processing factor 38A [Source:HGNC Symbol;Acc:HGNC:25930]
239229_at	PHEX	0.686775	<0.0001	X p22	phosphate regulating endopeptidase homolog, X-linked [Source:HGNC Symbol;Acc:HGNC:8918]
211105_s_at	NFATC1	0.686319	<0.0001	18 q23	nuclear factor of activated T-cells 1 [Source:HGNC Symbol;Acc:HGNC:7775]
212184_s_at	TAB2	0.686287	<0.0001	6 q25	TGF-beta activated kinase 1/MAP3K7 binding protein 2 [Source:HGNC Symbol;Acc:HGNC:17075]
212192_at	KCTD12	0.686082	<0.0001	13 q22	potassium channel tetramerization domain containing 12 [Source:HGNC Symbol;Acc:HGNC:14678]
204731_at	TGFBR3	0.68587	<0.0001	1 p22	transforming growth factor beta receptor 3 [Source:HGNC Symbol;Acc:HGNC:11774]
222236_s_at	ASAP3	0.685455	<0.0001	1 p36	ArfGAP with SH3 domain, ankyrin repeat and PH domain 3 [Source:HGNC Symbol;Acc:HGNC:14987]
214708_at	SNTB1	0.685273	<0.0001	8 q24	syntrophin beta 1 [Source:HGNC Symbol;Acc:HGNC:11168]
221958_s_at	WLS	0.685039	<0.0001	1 p31	wntless Wnt ligand secretion mediator [Source:HGNC Symbol;Acc:HGNC:30238]
214129_at	PDE4DIP	0.684855	<0.0001	1 q21	phosphodiesterase 4D interacting protein [Source:HGNC Symbol;Acc:HGNC:15580]
213900_at	FAM189A2	0.684161	<0.0001	9 q21	family with sequence similarity 189 member A2 [Source:HGNC Symbol;Acc:HGNC:24820]
229378_at	STOX1	0.682942	<0.0001	10 q22	storkhead box 1 [Source:HGNC Symbol;Acc:HGNC:23508]
230561_s_at	KANSL1L	0.681308	<0.0001	2 q34	KAT8 regulatory NSL complex subunit 1 like [Source:HGNC Symbol;Acc:HGNC:26310]
202443_x_at	NOTCH2	0.679874	<0.0001	1 p12	notch 2 [Source:HGNC Symbol;Acc:HGNC:7882]
240064_at		0.679387	<0.0001
201562_s_at	SORD	0.67935	<0.0001	15 q21	sorbitol dehydrogenase [Source:HGNC Symbol;Acc:HGNC:11184]
207826_s_at	ID3	0.678516	<0.0001	1 p36	inhibitor of DNA binding 3, HLH protein [Source:HGNC Symbol;Acc:HGNC:5362]
205204_at	NMB	0.678475	<0.0001	15 q25	neuromedin B [Source:HGNC Symbol;Acc:HGNC:7842]
203509_at	SORL1	0.678411	<0.0001	11 q24	sortilin-related receptor, L(DLR class) A repeats containing [Source:HGNC Symbol;Acc:HGNC:11185]
209094_at	DDAH1	0.67833	<0.0001	1 p22	dimethylarginine dimethylaminohydrolase 1 [Source:HGNC Symbol;Acc:HGNC:2715]
207636_at	SERPINI2	0.677294	<0.0001	3 q26	serpin family I member 2 [Source:HGNC Symbol;Acc:HGNC:8945]
218370_s_at	S100PBP	0.675748	<0.0001	1 p35	S100P binding protein [Source:HGNC Symbol;Acc:HGNC:25768]
229204_at		0.675713	<0.0001
1558256_at	LINC00662	0.675613	<0.0001	19 q11	long intergenic non-protein coding RNA 662 [Source:HGNC Symbol;Acc:HGNC:27122]
203706_s_at	FZD7	0.674899	<0.0001	2 q33	frizzled class receptor 7 [Source:HGNC Symbol;Acc:HGNC:4045]
209545_s_at	RIPK2	0.674015	<0.0001	8 q21	receptor interacting serine/threonine kinase 2 [Source:HGNC Symbol;Acc:HGNC:10020]
209821_at	IL33	0.673883	<0.0001	9 p24	interleukin 33 [Source:HGNC Symbol;Acc:HGNC:16028]
1561660_at	SLC25A53	0.67356	<0.0001	X q22	solute carrier family 25 member 53 [Source:HGNC Symbol;Acc:HGNC:31894]
203104_at	CSF1R	0.673202	<0.0001	5 q32	colony stimulating factor 1 receptor [Source:HGNC Symbol;Acc:HGNC:2433]
228567_at	GAN	0.672955	<0.0001	16 q23	gigaxonin [Source:HGNC Symbol;Acc:HGNC:4137]
1554791_a_at	KANSL1L	0.672742	<0.0001	2 q34	KAT8 regulatory NSL complex subunit 1 like [Source:HGNC Symbol;Acc:HGNC:26310]
223673_at	RFX4	0.6727	<0.0001	12 q23	regulatory factor X4 [Source:HGNC Symbol;Acc:HGNC:9985]
212326_at	VPS13D	0.672556	<0.0001	1 p36	vacuolar protein sorting 13 homolog D [Source:HGNC Symbol;Acc:HGNC:23595]
217253_at		0.672443	<0.0001
202922_at	GCLC	0.671884	<0.0001	6 p12	glutamate-cysteine ligase catalytic subunit [Source:HGNC Symbol;Acc:HGNC:4311]
225946_at	RASSF8	0.671878	<0.0001	12 p12	Ras association domain family member 8 [Source:HGNC Symbol;Acc:HGNC:13232]
202685_s_at	AXL	0.671008	<0.0001	19 q13	AXL receptor tyrosine kinase [Source:HGNC Symbol;Acc:HGNC:905]
228338_at	COLCA2	0.670287	<0.0001	11 q23	colorectal cancer associated 2 [Source:HGNC Symbol;Acc:HGNC:26978]
221656_s_at	ARHGEF10L	0.670065	<0.0001	1 p36	Rho guanine nucleotide exchange factor 10 like [Source:HGNC Symbol;Acc:HGNC:25540]
227703_s_at	SYTL4	0.670044	<0.0001	X q22	synaptotagmin like 4 [Source:HGNC Symbol;Acc:HGNC:15588]
225878_at	KIF1B	0.67004	<0.0001	1 p36	kinesin family member 1B [Source:HGNC Symbol;Acc:HGNC:16636]
209348_s_at	MAF	0.669748	<0.0001	16 q23	MAF bZIP transcription factor [Source:HGNC Symbol;Acc:HGNC:6776]
211287_x_at	CSF2RA	0.669342	<0.0001	X p22	colony stimulating factor 2 receptor alpha subunit [Source:HGNC Symbol;Acc:HGNC:2435]
238178_at		0.669125	<0.0001
201209_at	HDAC1	0.668981	<0.0001	1 p35	histone deacetylase 1 [Source:HGNC Symbol;Acc:HGNC:4852]
209355_s_at	PLPP3	0.668116	<0.0001	1 p32	phospholipid phosphatase 3 [Source:HGNC Symbol;Acc:HGNC:9229]
1556498_at		0.667583	<0.0001
204983_s_at	GPC4	0.667332	<0.0001	X q26	glypican 4 [Source:HGNC Symbol;Acc:HGNC:4452]
222473_s_at	ERBIN	0.667299	<0.0001	5 q12	erbb2 interacting protein [Source:HGNC Symbol;Acc:HGNC:15842]
202502_at	ACADM	0.667223	<0.0001	1 p31	acyl-CoA dehydrogenase, C-4 to C-12 straight chain [Source:HGNC Symbol;Acc:HGNC:89]
202481_at	DHRS3	0.66719	<0.0001	1 p36	dehydrogenase/reductase 3 [Source:HGNC Symbol;Acc:HGNC:17693]
227081_at	DNALI1	0.667074	<0.0001	1 p34	dynein axonemal light intermediate chain 1 [Source:HGNC Symbol;Acc:HGNC:14353]
237314_at	ENKUR	0.666897	<0.0001	10 p12	enkurin, TRPC channel interacting protein [Source:HGNC Symbol;Acc:HGNC:28388]
214130_s_at	PDE4DIP	0.666788	<0.0001	1 q21	phosphodiesterase 4D interacting protein [Source:HGNC Symbol;Acc:HGNC:15580]
226677_at	ZNF521	0.666445	<0.0001	18 q11	zinc finger protein 521 [Source:HGNC Symbol;Acc:HGNC:24605]
226865_at	PLXDC2	0.66601	<0.0001	10 p12	plexin domain containing 2 [Source:HGNC Symbol;Acc:HGNC:21013]
211962_s_at	ZFP36L1	0.665933	<0.0001	14 q24	ZFP36 ring finger protein-like 1 [Source:HGNC Symbol;Acc:HGNC:1107]
223618_at	FMN2	0.664659	<0.0001	1 q43	formin 2 [Source:HGNC Symbol;Acc:HGNC:14074]
201887_at	IL13RA1	0.664429	<0.0001	X q24	interleukin 13 receptor subunit alpha 1 [Source:HGNC Symbol;Acc:HGNC:5974]
235155_at		0.664207	<0.0001
201150_s_at	TIMP3	0.663916	<0.0001	22 q12	TIMP metallopeptidase inhibitor 3 [Source:HGNC Symbol;Acc:HGNC:11822]
201753_s_at	ADD3	0.663495	<0.0001	10 q25	adducin 3 [Source:HGNC Symbol;Acc:HGNC:245]
1559003_a_at		0.663177	<0.0001	1 p34	coiled-coil domain containing 163, pseudogene [Source:HGNC Symbol;Acc:HGNC:27003]
230781_at		0.662805	<0.0001	4 q21	long intergenic non-protein coding RNA 1088 [Source:HGNC Symbol;Acc:HGNC:49148]
229151_at	SLC14A1	0.662286	<0.0001	18 q12	solute carrier family 14 member 1 (Kidd blood group) [Source:HGNC Symbol;Acc:HGNC:10918]
205486_at	TESK2	0.661938	<0.0001	1 p34	testis-specific kinase 2 [Source:HGNC Symbol;Acc:HGNC:11732]
237468_at		0.660213	<0.0001
219582_at	OGFRL1	0.659713	<0.0001	6 q13	opioid growth factor receptor-like 1 [Source:HGNC Symbol;Acc:HGNC:21378]
223737_x_at	CHST9	0.659504	<0.0001	18 q11	carbohydrate sulfotransferase 9 [Source:HGNC Symbol;Acc:HGNC:19898]
230894_s_at		0.658358	<0.0001
228585_at		0.658313	<0.0001
227095_at	LEPROT	0.657999	<0.0001	1 p31	leptin receptor overlapping transcript [Source:HGNC Symbol;Acc:HGNC:29477]
231851_at	RAVER2	0.657803	<0.0001	1 p31	ribonucleoprotein, PTB binding 2 [Source:HGNC Symbol;Acc:HGNC:25577]
228728_at	CPED1	0.656619	<0.0001	7 q31	cadherin like and PC-esterase domain containing 1 [Source:HGNC Symbol;Acc:HGNC:26159]
203704_s_at	RREB1	0.656604	<0.0001	6 p24	ras responsive element binding protein 1 [Source:HGNC Symbol;Acc:HGNC:10449]
231890_at	SEC22B	0.656349	<0.0001	1 p12	SEC22 homolog B, vesicle trafficking protein (gene/pseudogene) [Source:HGNC Symbol;Acc:HGNC:10700]
222800_at	TRNAU1AP	0.655823	<0.0001	1 p35	tRNA selenocysteine 1 associated protein 1 [Source:HGNC Symbol;Acc:HGNC:30813]
212323_s_at	VPS13D	0.655789	<0.0001	1 p36	vacuolar protein sorting 13 homolog D [Source:HGNC Symbol;Acc:HGNC:23595]
229348_at	UBIAD1	0.655287	<0.0001	1 p36	UbiA prenyltransferase domain containing 1 [Source:HGNC Symbol;Acc:HGNC:30791]
204075_s_at	CEP104	0.65512	<0.0001	1 p36	centrosomal protein 104 [Source:HGNC Symbol;Acc:HGNC:24866]
204024_at	OSGIN2	0.654679	<0.0001	8 q21	oxidative stress induced growth inhibitor family member 2 [Source:HGNC Symbol;Acc:HGNC:1355]
202108_at	PEPD	0.653984	<0.0001	19 q13	peptidase D [Source:HGNC Symbol;Acc:HGNC:8840]
205160_at	PEX11A	0.653862	<0.0001	15 q26	peroxisomal biogenesis factor 11 alpha [Source:HGNC Symbol;Acc:HGNC:8852]
201034_at	ADD3	0.6535	<0.0001	10 q25	adducin 3 [Source:HGNC Symbol;Acc:HGNC:245]
203057_s_at	PRDM2	0.653153	<0.0001	1 p36	PR domain 2 [Source:HGNC Symbol;Acc:HGNC:9347]
235892_at		0.653047	<0.0001	11 q23	colorectal cancer associated 1 [Source:HGNC Symbol;Acc:HGNC:33789]
215436_at		0.652686	<0.0001
210942_s_at	ST3GAL6	0.652674	<0.0001	3 q12	ST3 beta-galactoside alpha-2,3-sialyltransferase 6 [Source:HGNC Symbol;Acc:HGNC:18080]
203705_s_at	FZD7	0.652597	<0.0001	2 q33	frizzled class receptor 7 [Source:HGNC Symbol;Acc:HGNC:4045]
227995_at	PLXDC2	0.652472	<0.0001	10 p12	plexin domain containing 2 [Source:HGNC Symbol;Acc:HGNC:21013]
200636_s_at	PTPRF	0.652426	<0.0001	1 p34	protein tyrosine phosphatase, receptor type F [Source:HGNC Symbol;Acc:HGNC:9670]
223437_at	PPARA	0.651692	<0.0001	22 q13	peroxisome proliferator activated receptor alpha [Source:HGNC Symbol;Acc:HGNC:9232]
205856_at	SLC14A1	0.65154	<0.0001	18 q12	solute carrier family 14 member 1 (Kidd blood group) [Source:HGNC Symbol;Acc:HGNC:10918]
224102_at	P2RY12	0.651458	<0.0001	3 q25	purinergic receptor P2Y12 [Source:HGNC Symbol;Acc:HGNC:18124]
226000_at	CTTNBP2NL	0.651018	<0.0001	1 p13	CTTNBP2 N-terminal like [Source:HGNC Symbol;Acc:HGNC:25330]
206022_at	NDP	0.650755	<0.0001	X p11	NDP, norrin cystine knot growth factor [Source:HGNC Symbol;Acc:HGNC:7678]
220991_s_at	RNF32	0.650693	<0.0001	7 q36	ring finger protein 32 [Source:HGNC Symbol;Acc:HGNC:17118]
238077_at	KCTD6	0.650619	<0.0001	3 p14	potassium channel tetramerization domain containing 6 [Source:HGNC Symbol;Acc:HGNC:22235]
202553_s_at	SYF2	0.649979	<0.0001	1 p36	SYF2 pre-mRNA splicing factor [Source:HGNC Symbol;Acc:HGNC:19824]
226464_at	C3orf58	0.649751	<0.0001	3 q24	chromosome 3 open reading frame 58 [Source:HGNC Symbol;Acc:HGNC:28490]
226933_s_at		0.649426	<0.0001
213361_at	TDRD7	0.648782	<0.0001	9 q22	tudor domain containing 7 [Source:HGNC Symbol;Acc:HGNC:30831]
244687_at	DBT	0.648307	<0.0001	1 p21	dihydrolipoamide branched chain transacylase E2 [Source:HGNC Symbol;Acc:HGNC:2698]
1562013_a_at		0.648239	<0.0001
224970_at	NFIA	0.64797	<0.0001	1 p31	nuclear factor I A [Source:HGNC Symbol;Acc:HGNC:7784]
227461_at	STON2	0.64791	<0.0001	14 q31	stonin 2 [Source:HGNC Symbol;Acc:HGNC:30652]
212893_at	ZZZ3	0.646161	<0.0001	1 p31	zinc finger ZZ-type containing 3 [Source:HGNC Symbol;Acc:HGNC:24523]
1558388_a_at	UG0898H09	0.645671	<0.0001	8 q12	uncharacterized LOC643763 [Source:EntrezGene;Acc:643763]
201028_s_at	CD99	0.644774	<0.0001	X p22	CD99 molecule [Source:HGNC Symbol;Acc:HGNC:7082]
1564238_a_at	WDR49	0.644098	<0.0001	3 q26	WD repeat domain 49 [Source:HGNC Symbol;Acc:HGNC:26587]
229273_at	SALL1	0.643717	<0.0001	16 q12	spalt like transcription factor 1 [Source:HGNC Symbol;Acc:HGNC:10524]
223063_at	C1orf198	0.643355	<0.0001	1 q42	chromosome 1 open reading frame 198 [Source:HGNC Symbol;Acc:HGNC:25900]
241902_at	MKX	0.643019	<0.0001	10 p12	mohawk homeobox [Source:HGNC Symbol;Acc:HGNC:23729]
225575_at	LIFR	0.642398	<0.0001	5 p13	leukemia inhibitory factor receptor alpha [Source:HGNC Symbol;Acc:HGNC:6597]
218047_at	OSBPL9	0.642359	<0.0001	1 p32	oxysterol binding protein like 9 [Source:HGNC Symbol;Acc:HGNC:16386]
227061_at	CCDC80	0.64203	<0.0001	3 q13	coiled-coil domain containing 80 [Source:HGNC Symbol;Acc:HGNC:30649]
211110_s_at	AR	0.641788	<0.0001	X q12	androgen receptor [Source:HGNC Symbol;Acc:HGNC:644]
217911_s_at	BAG3	0.64157	<0.0001	10 q26	BCL2 associated athanogene 3 [Source:HGNC Symbol;Acc:HGNC:939]
221060_s_at	TLR4	0.641551	<0.0001	9 q33	toll like receptor 4 [Source:HGNC Symbol;Acc:HGNC:11850]
213413_at	STON1	0.641525	<0.0001	2 p16	stonin 1 [Source:HGNC Symbol;Acc:HGNC:17003]
214222_at	DNAH7	0.641423	<0.0001	2 q32	dynein axonemal heavy chain 7 [Source:HGNC Symbol;Acc:HGNC:18661]
202620_s_at	PLOD2	0.640986	<0.0001	3 q24	procollagen-lysine,2-oxoglutarate 5-dioxygenase 2 [Source:HGNC Symbol;Acc:HGNC:9082]
228299_at	KCTD20	0.640899	<0.0001	6 p21	potassium channel tetramerization domain containing 20 [Source:HGNC Symbol;Acc:HGNC:21052]
222520_s_at	IFT57	0.640662	<0.0001	3 q13	intraflagellar transport 57 [Source:HGNC Symbol;Acc:HGNC:17367]
227539_at		0.640638	<0.0001
1553850_at	B3GALT5-AS1	0.640333	<0.0001	21 q22	B3GALT5 antisense RNA 1 [Source:HGNC Symbol;Acc:HGNC:16424]
225475_at	MIER1	0.639547	<0.0001	1 p31	MIER1 transcriptional regulator [Source:HGNC Symbol;Acc:HGNC:29657]
203381_s_at	APOE	0.639249	<0.0001	19 q13	apolipoprotein E [Source:HGNC Symbol;Acc:HGNC:613]
204068_at	STK3	0.638909	<0.0001	8 q22	serine/threonine kinase 3 [Source:HGNC Symbol;Acc:HGNC:11406]
222514_at	RRAGC	0.638597	<0.0001	1 p34	Ras related GTP binding C [Source:HGNC Symbol;Acc:HGNC:19902]
224400_s_at	CHST9	0.638213	<0.0001	18 q11	carbohydrate sulfotransferase 9 [Source:HGNC Symbol;Acc:HGNC:19898]
202923_s_at	GCLC	0.637959	<0.0001	6 p12	glutamate-cysteine ligase catalytic subunit [Source:HGNC Symbol;Acc:HGNC:4311]
223062_s_at	PSAT1	0.637636	<0.0001	9 q21	phosphoserine aminotransferase 1 [Source:HGNC Symbol;Acc:HGNC:19129]
216652_s_at	DR1	0.636957	<0.0001	1 p22	down-regulator of transcription 1 [Source:HGNC Symbol;Acc:HGNC:3017]
205898_at	CX3CR1	0.636644	<0.0001	3 p22	C-X3-C motif chemokine receptor 1 [Source:HGNC Symbol;Acc:HGNC:2558]
1552798_a_at	TLR4	0.636603	<0.0001	9 q33	toll like receptor 4 [Source:HGNC Symbol;Acc:HGNC:11850]
229812_at	USP48	0.636094	<0.0001	1 p36	ubiquitin specific peptidase 48 [Source:HGNC Symbol;Acc:HGNC:18533]
227369_at	SERBP1	0.636083	<0.0001	1 p31	SERPINE1 mRNA binding protein 1 [Source:HGNC Symbol;Acc:HGNC:17860]
227184_at	PTAFR	0.635664	<0.0001	1 p35	platelet activating factor receptor [Source:HGNC Symbol;Acc:HGNC:9582]
212565_at	STK38L	0.635635	<0.0001	12 p11	serine/threonine kinase 38 like [Source:HGNC Symbol;Acc:HGNC:17848]
207695_s_at	IGSF1	0.635303	<0.0001	X q26	immunoglobulin superfamily member 1 [Source:HGNC Symbol;Acc:HGNC:5948]
209906_at	C3AR1	0.635016	<0.0001	12 p13	complement component 3a receptor 1 [Source:HGNC Symbol;Acc:HGNC:1319]
207654_x_at	DR1	0.634029	<0.0001	1 p22	down-regulator of transcription 1 [Source:HGNC Symbol;Acc:HGNC:3017]
218917_s_at	ARID1A	0.634006	<0.0001	1 p36	AT-rich interaction domain 1A [Source:HGNC Symbol;Acc:HGNC:11110]
205363_at	BBOX1	0.633789	<0.0001	11 p14	gamma-butyrobetaine hydroxylase 1 [Source:HGNC Symbol;Acc:HGNC:964]
242931_at		0.633647	<0.0001
203221_at	TLE1	0.63334	<0.0001	9 q21	transducin like enhancer of split 1 [Source:HGNC Symbol;Acc:HGNC:11837]
225710_at	GNB4	0.632811	<0.0001	3 q26	G protein subunit beta 4 [Source:HGNC Symbol;Acc:HGNC:20731]
212915_at	PDZRN3	0.632754	<0.0001	3 p13	PDZ domain containing ring finger 3 [Source:HGNC Symbol;Acc:HGNC:17704]
228661_s_at		0.632739	<0.0001	1 p21
1553701_a_at	DUSP18	0.63201	<0.0001	22 q12	dual specificity phosphatase 18 [Source:HGNC Symbol;Acc:HGNC:18484]
231103_at	KCNN3	0.631708	<0.0001	1 q21	potassium calcium-activated channel subfamily N member 3 [Source:HGNC Symbol;Acc:HGNC:6292]
226909_at	ZNF518B	0.6317	<0.0001	4 p16	zinc finger protein 518B [Source:HGNC Symbol;Acc:HGNC:29365]
202194_at	TMED5	0.631313	<0.0001	1 p22	transmembrane p24 trafficking protein 5 [Source:HGNC Symbol;Acc:HGNC:24251]
207312_at	PHKG1	0.630963	<0.0001	7 p11	phosphorylase kinase catalytic subunit gamma 1 [Source:HGNC Symbol;Acc:HGNC:8930]
230925_at	APBB1IP	0.63058	<0.0001	10 p12	amyloid beta precursor protein binding family B member 1 interacting protein [Source:HGNC Symbol;Acc:HGNC:17379]
226676_at	ZNF521	0.630453	<0.0001	18 q11	zinc finger protein 521 [Source:HGNC Symbol;Acc:HGNC:24605]
218304_s_at	OSBPL11	0.630331	<0.0001	3 q21	oxysterol binding protein like 11 [Source:HGNC Symbol;Acc:HGNC:16397]
213471_at	NPHP4	0.63028	<0.0001	1 p36	nephrocystin 4 [Source:HGNC Symbol;Acc:HGNC:19104]
230539_at	FAM182A	0.629819	<0.0001	20 p11	family with sequence similarity 182 member A [Source:HGNC Symbol;Acc:HGNC:16222]
226081_at	LZIC	0.62928	<0.0001	1 p36	leucine zipper and CTNNBIP1 domain containing [Source:HGNC Symbol;Acc:HGNC:17497]
220416_at	ATP8B4	0.629267	<0.0001	15 q21	ATPase phospholipid transporting 8B4 (putative) [Source:HGNC Symbol;Acc:HGNC:13536]
202295_s_at	CTSH	0.629264	<0.0001	15 q25	cathepsin H [Source:HGNC Symbol;Acc:HGNC:2535]
204271_s_at	EDNRB	0.628382	<0.0001	13 q22	endothelin receptor type B [Source:HGNC Symbol;Acc:HGNC:3180]
219238_at	PIGV	0.628358	<0.0001	1 p36	phosphatidylinositol glycan anchor biosynthesis class V [Source:HGNC Symbol;Acc:HGNC:26031]
226823_at	PHACTR4	0.628264	<0.0001	1 p35	phosphatase and actin regulator 4 [Source:HGNC Symbol;Acc:HGNC:25793]
220643_s_at	FAIM	0.628168	<0.0001	3 q22	Fas apoptotic inhibitory molecule [Source:HGNC Symbol;Acc:HGNC:18703]
217554_at		0.627458	<0.0001
243952_at	TPTEP1	0.627452	<0.0001	22 q11	transmembrane phosphatase with tensin homology pseudogene 1 [Source:HGNC Symbol;Acc:HGNC:43648]
207082_at	CSF1	0.626948	<0.0001	1 p13	colony stimulating factor 1 [Source:HGNC Symbol;Acc:HGNC:2432]
209188_x_at	DR1	0.626413	<0.0001	1 p22	down-regulator of transcription 1 [Source:HGNC Symbol;Acc:HGNC:3017]
205996_s_at	AK2	0.626396	<0.0001	1 p35	adenylate kinase 2 [Source:HGNC Symbol;Acc:HGNC:362]
233469_at	TPTEP1	0.625489	<0.0001	22 q11	transmembrane phosphatase with tensin homology pseudogene 1 [Source:HGNC Symbol;Acc:HGNC:43648]
201029_s_at	CD99	0.624808	<0.0001	X p22	CD99 molecule [Source:HGNC Symbol;Acc:HGNC:7082]
229800_at	DCLK1	0.624616	<0.0001	13 q13	doublecortin like kinase 1 [Source:HGNC Symbol;Acc:HGNC:2700]
221795_at	NTRK2	0.62436	<0.0001	9 q21	neurotrophic receptor tyrosine kinase 2 [Source:HGNC Symbol;Acc:HGNC:8032]
205882_x_at	ADD3	0.624163	<0.0001	10 q25	adducin 3 [Source:HGNC Symbol;Acc:HGNC:245]
215749_s_at	GORASP1	0.623863	<0.0001	3 p22	golgi reassembly stacking protein 1 [Source:HGNC Symbol;Acc:HGNC:16769]
213694_at	RSBN1	0.623858	<0.0001	1 p13	round spermatid basic protein 1 [Source:HGNC Symbol;Acc:HGNC:25642]
238126_at	APTR	0.623623	<0.0001	7 q11	Alu-mediated CDKN1A/p21 transcriptional regulator (non-protein coding) [Source:HGNC Symbol;Acc:HGNC:44173]
209655_s_at	TMEM47	0.623377	<0.0001	X p21	transmembrane protein 47 [Source:HGNC Symbol;Acc:HGNC:18515]
220038_at	C8orf44-SGK3	0.623194	<0.0001	8 q13	C8orf44-SGK3 readthrough [Source:HGNC Symbol;Acc:HGNC:48354]
219036_at	CEP70	0.623066	<0.0001	3 q22	centrosomal protein 70 [Source:HGNC Symbol;Acc:HGNC:29972]
206701_x_at	EDNRB	0.622472	<0.0001	13 q22	endothelin receptor type B [Source:HGNC Symbol;Acc:HGNC:3180]
223077_at	TMOD3	0.62218	<0.0001	15 q21	tropomodulin 3 [Source:HGNC Symbol;Acc:HGNC:11873]
217127_at	CTH	0.62214	<0.0001	1 p31	cystathionine gamma-lyase [Source:HGNC Symbol;Acc:HGNC:2501]
226438_at	SNTB1	0.622064	<0.0001	8 q24	syntrophin beta 1 [Source:HGNC Symbol;Acc:HGNC:11168]
219383_at	PRR5L	0.621636	<0.0001	11 p13	proline rich 5 like [Source:HGNC Symbol;Acc:HGNC:25878]
218517_at	JADE1	0.621588	<0.0001	4 q28	jade family PHD finger 1 [Source:HGNC Symbol;Acc:HGNC:30027]
222453_at	CYBRD1	0.621356	<0.0001	2 q31	cytochrome b reductase 1 [Source:HGNC Symbol;Acc:HGNC:20797]
222459_at	AKIRIN1	0.62116	<0.0001	1 p34	akirin 1 [Source:HGNC Symbol;Acc:HGNC:25744]
238513_at	PRRG4	0.620392	<0.0001	11 p13	proline rich and Gla domain 4 [Source:HGNC Symbol;Acc:HGNC:30799]
224985_at	NRAS	0.620391	<0.0001	1 p13	neuroblastoma RAS viral oncogene homolog [Source:HGNC Symbol;Acc:HGNC:7989]
230372_at	HAS2	0.620198	<0.0001	8 q24	hyaluronan synthase 2 [Source:HGNC Symbol;Acc:HGNC:4819]
244489_at	MIR92B	0.619673	<0.0001	1 q22	microRNA 92b [Source:HGNC Symbol;Acc:HGNC:32920]
201181_at	GNAI3	0.619343	<0.0001	1 p13	G protein subunit alpha i3 [Source:HGNC Symbol;Acc:HGNC:4387]
221813_at	FBXO42	0.619234	<0.0001	1 p36	F-box protein 42 [Source:HGNC Symbol;Acc:HGNC:29249]
228120_at	AGO1	0.619087	<0.0001	1 p34	argonaute 1, RISC catalytic component [Source:HGNC Symbol;Acc:HGNC:3262]
228977_at		0.619006	<0.0001	13 q12
240024_at	SEC14L2	0.618826	<0.0001	22 q12	SEC14 like lipid binding 2 [Source:HGNC Symbol;Acc:HGNC:10699]
225606_at	BCL2L11	0.617767	<0.0001	2 q13	BCL2 like 11 [Source:HGNC Symbol;Acc:HGNC:994]
205466_s_at	HS3ST1	0.617674	<0.0001	4 p15	heparan sulfate-glucosamine 3-sulfotransferase 1 [Source:HGNC Symbol;Acc:HGNC:5194]
206518_s_at	RGS9	0.617553	<0.0001	17 q24	regulator of G-protein signaling 9 [Source:HGNC Symbol;Acc:HGNC:10004]
226683_at	SNX18	0.616803	<0.0001	5 q11	sorting nexin 18 [Source:HGNC Symbol;Acc:HGNC:19245]
205364_at	ACOX2	0.616601	<0.0001	3 p14	acyl-CoA oxidase 2 [Source:HGNC Symbol;Acc:HGNC:120]
203382_s_at	APOE	0.616559	<0.0001	19 q13	apolipoprotein E [Source:HGNC Symbol;Acc:HGNC:613]
212174_at	AK2	0.616409	<0.0001	1 p35	adenylate kinase 2 [Source:HGNC Symbol;Acc:HGNC:362]
35776_at	ITSN1	0.61616	<0.0001	21 q22	intersectin 1 [Source:HGNC Symbol;Acc:HGNC:6183]
218699_at	RAB29	0.615879	<0.0001	1 q32	RAB29, member RAS oncogene family [Source:HGNC Symbol;Acc:HGNC:9789]
227401_at	IL17D	0.615734	<0.0001	13 q12	interleukin 17D [Source:HGNC Symbol;Acc:HGNC:5984]
232155_at	RNF213	0.614916	<0.0001	17 q25	ring finger protein 213 [Source:HGNC Symbol;Acc:HGNC:14539]
231171_at		0.614475	<0.0001
205903_s_at	KCNN3	0.614373	<0.0001	1 q21	potassium calcium-activated channel subfamily N member 3 [Source:HGNC Symbol;Acc:HGNC:6292]
225806_at	AJUBA	0.613902	<0.0001	14 q11	ajuba LIM protein [Source:HGNC Symbol;Acc:HGNC:20250]
228638_at		0.613238	<0.0001
209436_at	SPON1	0.612745	<0.0001	11 p15	spondin 1 [Source:HGNC Symbol;Acc:HGNC:11252]
204264_at	CPT2	0.612099	<0.0001	1 p32	carnitine palmitoyltransferase 2 [Source:HGNC Symbol;Acc:HGNC:2330]
202660_at	ITPR2	0.612075	<0.0001	12 p11	inositol 1,4,5-trisphosphate receptor type 2 [Source:HGNC Symbol;Acc:HGNC:6181]
232795_at		0.611957	<0.0001
226932_at	SSPN	0.611941	<0.0001	12 p12	sarcospan [Source:HGNC Symbol;Acc:HGNC:11322]
223296_at		0.611836	<0.0001	11 p11
213618_at	ARAP2	0.611785	<0.0001	4 p14	ArfGAP with RhoGAP domain, ankyrin repeat and PH domain 2 [Source:HGNC Symbol;Acc:HGNC:16924]
209467_s_at	MKNK1	0.611774	<0.0001	1 p33	MAP kinase interacting serine/threonine kinase 1 [Source:HGNC Symbol;Acc:HGNC:7110]
230720_at	RNF182	0.61122	<0.0001	6 p23	ring finger protein 182 [Source:HGNC Symbol;Acc:HGNC:28522]
212945_s_at	MGA	0.611159	<0.0001	15 q15	MGA, MAX dimerization protein [Source:HGNC Symbol;Acc:HGNC:14010]
223454_at	CXCL16	0.611129	<0.0001	17 p13	C-X-C motif chemokine ligand 16 [Source:HGNC Symbol;Acc:HGNC:16642]
212884_x_at	APOE	0.611094	<0.0001	19 q13	apolipoprotein E [Source:HGNC Symbol;Acc:HGNC:613]
206893_at	SALL1	0.610904	<0.0001	16 q12	spalt like transcription factor 1 [Source:HGNC Symbol;Acc:HGNC:10524]
224893_at	ATL3	0.610901	<0.0001	11 q13	atlastin GTPase 3 [Source:HGNC Symbol;Acc:HGNC:24526]
201752_s_at	ADD3	0.610746	<0.0001	10 q25	adducin 3 [Source:HGNC Symbol;Acc:HGNC:245]
204472_at	GEM	0.610531	<0.0001	8 q22	GTP binding protein overexpressed in skeletal muscle [Source:HGNC Symbol;Acc:HGNC:4234]
229127_at	JAM2	0.610172	<0.0001	21 q21	junctional adhesion molecule 2 [Source:HGNC Symbol;Acc:HGNC:14686]
227981_at	CYB561D1	0.609792	<0.0001	1 p13	cytochrome b561 family member D1 [Source:HGNC Symbol;Acc:HGNC:26804]
228857_at	GNL1	0.60963	<0.0001	6 p21	G protein nucleolar 1 (putative) [Source:HGNC Symbol;Acc:HGNC:4413]
226171_at	ZDHHC3	0.60894	<0.0001	3 p21	zinc finger DHHC-type containing 3 [Source:HGNC Symbol;Acc:HGNC:18470]
217887_s_at	EPS15	0.608709	<0.0001	1 p32	epidermal growth factor receptor pathway substrate 15 [Source:HGNC Symbol;Acc:HGNC:3419]
230319_at		0.608697	<0.0001
234725_s_at	SEMA4B	0.608003	<0.0001	15 q26	semaphorin 4B [Source:HGNC Symbol;Acc:HGNC:10730]
213388_at	PDE4DIP	0.607596	<0.0001	1 q21	phosphodiesterase 4D interacting protein [Source:HGNC Symbol;Acc:HGNC:15580]
238154_at	CEP70	0.607322	<0.0001	3 q22	centrosomal protein 70 [Source:HGNC Symbol;Acc:HGNC:29972]
213929_at	EXPH5	0.607044	<0.0001	11 q22	exophilin 5 [Source:HGNC Symbol;Acc:HGNC:30578]
238448_at	MRPL19	0.606702	<0.0001	2 p12	mitochondrial ribosomal protein L19 [Source:HGNC Symbol;Acc:HGNC:14052]
239650_at	NCKAP5	0.606504	<0.0001	2 q21	NCK associated protein 5 [Source:HGNC Symbol;Acc:HGNC:29847]
231919_at	DBT	0.606464	<0.0001	1 p21	dihydrolipoamide branched chain transacylase E2 [Source:HGNC Symbol;Acc:HGNC:2698]
1562831_a_at	WDR11-AS1	0.60607	<0.0001	10 q26	WDR11 antisense RNA 1 [Source:HGNC Symbol;Acc:HGNC:27437]
228415_at	AP1S2	0.60599	<0.0001	X p22	adaptor related protein complex 1 sigma 2 subunit [Source:HGNC Symbol;Acc:HGNC:560]
205913_at	PLIN1	0.605744	<0.0001	15 q26	perilipin 1 [Source:HGNC Symbol;Acc:HGNC:9076]
227098_at	DUSP18	0.605743	<0.0001	22 q12	dual specificity phosphatase 18 [Source:HGNC Symbol;Acc:HGNC:18484]
225242_s_at	CCDC80	0.605508	<0.0001	3 q13	coiled-coil domain containing 80 [Source:HGNC Symbol;Acc:HGNC:30649]
229327_s_at		0.605142	<0.0001
242469_at		0.604628	<0.0001
206020_at	SOCS6	0.604155	<0.0001	18 q22	suppressor of cytokine signaling 6 [Source:HGNC Symbol;Acc:HGNC:16833]
228376_at	GGTA1P	0.603739	<0.0001	9 q33	glycoprotein, alpha-galactosyltransferase 1 pseudogene [Source:HGNC Symbol;Acc:HGNC:4253]
233005_at	ZNHIT6	0.603654	<0.0001	1 p22	zinc finger HIT-type containing 6 [Source:HGNC Symbol;Acc:HGNC:26089]
207428_x_at	CDK11B	0.603613	<0.0001	1 p36	cyclin dependent kinase 11B [Source:HGNC Symbol;Acc:HGNC:1729]
227593_at	FLJ37453	0.603385	<0.0001	1 p36	uncharacterized LOC729614 [Source:EntrezGene;Acc:729614]
215306_at		0.603159	<0.0001
238032_at		0.602938	<0.0001
228284_at		0.602536	<0.0001	X q12	transducin like enhancer of split 1 pseudogene 1 [Source:HGNC Symbol;Acc:HGNC:39438]
235058_at	GPN2	0.601516	<0.0001	1 p36	GPN-loop GTPase 2 [Source:HGNC Symbol;Acc:HGNC:25513]
1555471_a_at	FMN2	0.601398	<0.0001	1 q43	formin 2 [Source:HGNC Symbol;Acc:HGNC:14074]
227278_at	TAF13	0.600997	<0.0001	1 p13	TATA-box binding protein associated factor 13 [Source:HGNC Symbol;Acc:HGNC:11546]
1554479_a_at	CARD8	0.600533	<0.0001	19 q13	caspase recruitment domain family member 8 [Source:HGNC Symbol;Acc:HGNC:17057]
1557639_at		0.600222	<0.0001
201910_at	FARP1	0.600125	<0.0001	13 q32	FERM, ARH/RhoGEF and pleckstrin domain protein 1 [Source:HGNC Symbol;Acc:HGNC:3591]
209370_s_at	SH3BP2	0.599791	<0.0001	4 p16	SH3 domain binding protein 2 [Source:HGNC Symbol;Acc:HGNC:10825]
216250_s_at	LPXN	0.599503	<0.0001	11 q12	leupaxin [Source:HGNC Symbol;Acc:HGNC:14061]
235837_at	SNIP1	0.599421	<0.0001	1 p34	Smad nuclear interacting protein 1 [Source:HGNC Symbol;Acc:HGNC:30587]
232224_at	MASP1	0.599175	<0.0001	3 q27	mannan binding lectin serine peptidase 1 [Source:HGNC Symbol;Acc:HGNC:6901]
225816_at	JADE1	0.598593	<0.0001	4 q28	jade family PHD finger 1 [Source:HGNC Symbol;Acc:HGNC:30027]
219626_at	MAP7D3	0.598493	<0.0001	X q26	MAP7 domain containing 3 [Source:HGNC Symbol;Acc:HGNC:25742]
210035_s_at		0.59809	<0.0001
236208_at	MOCS2	0.597928	<0.0001	5 q11	molybdenum cofactor synthesis 2 [Source:HGNC Symbol;Acc:HGNC:7193]
1560751_at		0.597726	<0.0001	18 q11	AQP4 antisense RNA 1 [Source:HGNC Symbol;Acc:HGNC:26399]
212259_s_at	PBXIP1	0.597386	<0.0001	1 q21	PBX homeobox interacting protein 1 [Source:HGNC Symbol;Acc:HGNC:21199]
235273_at	DYX1C1	0.59728	<0.0001	15 q21	dyslexia susceptibility 1 candidate 1 [Source:HGNC Symbol;Acc:HGNC:21493]
204487_s_at	KCNQ1	0.596866	<0.0001	11 p15	potassium voltage-gated channel subfamily Q member 1 [Source:HGNC Symbol;Acc:HGNC:6294]
220460_at	SLCO1C1	0.5968	<0.0001	12 p12	solute carrier organic anion transporter family member 1C1 [Source:HGNC Symbol;Acc:HGNC:13819]
203540_at	GFAP	0.596706	<0.0001	17 q21	glial fibrillary acidic protein [Source:HGNC Symbol;Acc:HGNC:4235]
228944_at		0.596654	<0.0001	1 p13
205988_at	CD84	0.596584	<0.0001	1 q23	CD84 molecule [Source:HGNC Symbol;Acc:HGNC:1704]
217771_at	GOLM1	0.596453	<0.0001	9 q21	golgi membrane protein 1 [Source:HGNC Symbol;Acc:HGNC:15451]
214680_at	NTRK2	0.596211	<0.0001	9 q21	neurotrophic receptor tyrosine kinase 2 [Source:HGNC Symbol;Acc:HGNC:8032]
202661_at		0.595895	<0.0001	12 p11
211612_s_at	IL13RA1	0.595389	<0.0001	X q24	interleukin 13 receptor subunit alpha 1 [Source:HGNC Symbol;Acc:HGNC:5974]
227100_at	B3GLCT	0.595343	<0.0001	13 q12	beta 3-glucosyltransferase [Source:HGNC Symbol;Acc:HGNC:20207]
219551_at	EAF2	0.595294	<0.0001	3 q13	ELL associated factor 2 [Source:HGNC Symbol;Acc:HGNC:23115]
238469_at	OGFRL1	0.59522	<0.0001	6 q13	opioid growth factor receptor-like 1 [Source:HGNC Symbol;Acc:HGNC:21378]
228885_at	MAMDC2	0.595218	<0.0001	9 q21	MAM domain containing 2 [Source:HGNC Symbol;Acc:HGNC:23673]
239401_at	S1PR1	0.595028	<0.0001	1 p21	sphingosine-1-phosphate receptor 1 [Source:HGNC Symbol;Acc:HGNC:3165]
211621_at		0.594383	<0.0001
215329_s_at	CDK11B	0.594128	<0.0001	1 p36	cyclin dependent kinase 11B [Source:HGNC Symbol;Acc:HGNC:1729]
217877_s_at	GPBP1L1	0.59406	<0.0001	1 p34	GC-rich promoter binding protein 1 like 1 [Source:HGNC Symbol;Acc:HGNC:28843]
204137_at	GPR137B	0.594047	<0.0001	1 q42	G protein-coupled receptor 137B [Source:HGNC Symbol;Acc:HGNC:11862]
227865_at	IDNK	0.59147	<0.0001	9 q21	IDNK, gluconokinase [Source:HGNC Symbol;Acc:HGNC:31367]
229597_s_at	WDFY4	0.591466	<0.0001	10 q11	WDFY family member 4 [Source:HGNC Symbol;Acc:HGNC:29323]
225915_at	CAB39L	0.591071	<0.0001	13 q14	calcium binding protein 39 like [Source:HGNC Symbol;Acc:HGNC:20290]
202834_at	AGT	0.591056	<0.0001	1 q42	angiotensinogen [Source:HGNC Symbol;Acc:HGNC:333]
242304_at	PYM1	0.590811	<0.0001	12 q13	PYM homolog 1, exon junction complex associated factor [Source:HGNC Symbol;Acc:HGNC:30258]
215084_s_at	LRRC42	0.590219	<0.0001	1 p32	leucine rich repeat containing 42 [Source:HGNC Symbol;Acc:HGNC:28792]
205234_at	SLC16A4	0.59017	<0.0001	1 p13	solute carrier family 16 member 4 [Source:HGNC Symbol;Acc:HGNC:10925]
234305_s_at	GSDMC	0.590109	<0.0001	8 q24	gasdermin C [Source:HGNC Symbol;Acc:HGNC:7151]
226019_at	OMA1	0.589672	<0.0001	1 p32	OMA1 zinc metallopeptidase [Source:HGNC Symbol;Acc:HGNC:29661]
227252_at	LRP10	0.589645	<0.0001	14 q11	LDL receptor related protein 10 [Source:HGNC Symbol;Acc:HGNC:14553]
227507_at	ZNF592	0.589632	<0.0001	15 q25	zinc finger protein 592 [Source:HGNC Symbol;Acc:HGNC:28986]
219415_at	TTYH1	0.588264	<0.0001	19 q13	tweety family member 1 [Source:HGNC Symbol;Acc:HGNC:13476]
203881_s_at	DMD	0.588043	<0.0001	X p21	dystrophin [Source:HGNC Symbol;Acc:HGNC:2928]
1569348_at	TPTEP1	0.58783	<0.0001	22 q11	transmembrane phosphatase with tensin homology pseudogene 1 [Source:HGNC Symbol;Acc:HGNC:43648]
241100_at		0.587763	<0.0001
219747_at	NDNF	0.587343	<0.0001	4 q27	neuron-derived neurotrophic factor [Source:HGNC Symbol;Acc:HGNC:26256]
212354_at	SULF1	0.587314	<0.0001	8 q13	sulfatase 1 [Source:HGNC Symbol;Acc:HGNC:20391]
220016_at	AHNAK	0.586922	<0.0001	11 q12	AHNAK nucleoprotein [Source:HGNC Symbol;Acc:HGNC:347]
230611_at	SYPL2	0.586349	<0.0001	1 p13	synaptophysin like 2 [Source:HGNC Symbol;Acc:HGNC:27638]
[truncated: 1,325 more rows]

## Sheet: Spot F
ID	Gene	correlation	p-value	Chromosome	Description
[truncated: 1,572 more rows]

[truncated: 4 more sheets: Spot G, Spot H, Spot I, Spot J]
